# Supplementary material for: A computational framework for predicting obesity risk based on optimizing and integrating genetic risk score and gene expression profiles
Source: PLoS One. 2018 May 24;13(5):e0197843. doi: 10.1371/journal.pone.0197843 (PMC5993110; doi:10.1371/journal.pone.0197843)
Supplement: S1 Dataset — (XLSX) [file pone.0197843.s002.xlsx]

## Sheet: s1.dataset
Gene	Probeset	Participant ID
		6	8	11	13	16	22	24	25	27	29	32	35	36	37	38	39	40	41	44	45	46	47	49	52	55	56	72	1	2	4	5	7	9	12	14	15	18	19	20	21	26	28	31	33	34	42	51	54
BMI	BMI	22.9249	22.5087	22.5355	20.0277	27.3037	23.091	25.4759	25.8284	21.1878	19.9644	21.1473	24.8833	25.5815	20.5426	35.0763	18.8246	43.2216	25.3964	26.8378	25.8056	20.185	26.5768	23.2222	24.7844	21.2332	37.8406	33.7365	28.2502	22.082	20.2299	23.2757	19.1658	31.3736	23.8095	23.4564	23.2544	36.6098	22.2895	18.9805	25.0313	21.7745	21.9034	18.6452	23.6455	33.0448	20.4939	21.082	30.513
ADPGK	220980_s_at	11.5479	11.3097	11.52	11.5553	11.5415	11.841	11.0829	11.5092	11.7866	11.4638	11.5716	11.6174	11.2836	11.7539	11.4701	11.5384	11.384	10.9437	11.5303	11.4121	11.7481	11.5479	11.5406	11.6292	11.7302	11.242	11.6112	11.6754	11.7377	11.498	11.6813	11.7027	11.6159	11.6144	11.4568	11.6088	11.1302	11.617	11.6725	11.7351	11.7122	11.5979	11.599	11.5271	11.2445	11.5209	11.5468	11.4676
ARL4A	205020_s_at	8.40594	8.62328	8.72015	8.43278	8.15077	8.84208	8.92782	8.5953	7.73343	8.36606	8.62546	8.70724	8.5637	8.86848	8.5757	8.42636	8.94146	9.30617	8.54821	8.66351	8.84006	8.70216	8.35482	8.40905	8.74934	9.07375	8.5431	8.25571	8.49073	8.68565	8.4817	8.24904	8.53588	8.39171	8.46923	8.81961	9.40541	7.91716	8.45457	8.75398	8.1508	8.74608	8.811	8.91912	8.38673	8.36764	8.16469	9.02144
MARK3	202568_s_at	11.1298	10.9984	10.8494	10.7513	10.9509	10.6954	11.3765	11.0938	10.33	10.9989	10.8651	11.1086	11.209	11.0862	10.8755	10.8914	11.3002	11.1206	11.0711	11.0805	10.9427	10.982	10.9181	10.7733	10.9036	11.4662	10.9967	10.8593	11.0256	11.0236	10.7342	10.8859	11.3523	10.8451	10.92	11.1768	11.6494	10.8672	10.9158	10.7856	10.8241	10.8412	10.7558	11.436	11.0754	10.7214	10.7339	10.9672
MICAL2	212473_s_at	12.4873	12.3033	12.1648	12.0708	11.8145	11.4935	12.3778	12.1112	11.3194	11.8416	12.1414	12.4146	12.2464	12.0046	12.0733	12.3298	12.2481	12.0974	12.2565	12.3888	11.8497	11.979	12.1735	12.3429	11.9042	12.4702	11.9292	12.1026	11.9055	11.7939	11.5968	11.9564	12.5954	12.1905	12.1633	12.4223	12.8264	11.8345	12.0017	12.1002	11.849	11.9672	11.9514	12.5537	12.2055	11.7914	12.2048	12.1359
MKRN1	201285_at	13.649	13.4126	13.366	13.1988	13.0866	13.292	13.5743	13.3154	13.1219	13.2063	13.4156	13.6705	13.2847	13.4443	13.4928	13.5077	13.5637	13.435	13.4126	13.5776	13.4251	13.3217	13.3366	13.5239	13.2183	13.6111	13.3268	13.3495	13.3144	13.4281	13.2866	13.3915	13.5833	13.3627	13.3398	13.5503	13.7589	13.2443	13.2537	13.3742	13.4482	13.4335	13.4975	13.6112	13.2909	13.2308	13.1391	13.4132
NBL1	37005_at	7.22093	7.69496	7.63466	7.40971	7.41626	7.02841	8.01519	7.95349	7.72913	7.6791	6.71333	7.37489	7.38003	7.16469	7.19607	7.81483	8.98148	7.38149	7.21996	7.50046	7.21176	6.65894	7.56867	6.81389	7.1457	8.10154	7.33298	7.06879	6.95317	7.13168	7.98457	7.21561	7.41012	6.70975	6.93161	6.81484	8.27877	7.39086	6.67079	7.2784	7.08727	6.81024	7.46238	7.32742	8.47035	6.74494	7.17772	7.73239
PSME4	212219_at	11.6872	11.7464	11.6492	11.4393	11.5652	11.5744	11.738	11.5437	11.4643	11.5727	11.4001	11.735	11.6735	11.5497	11.529	11.618	11.8835	11.751	11.5632	11.5795	11.5564	11.4393	11.5489	11.5104	11.5401	11.7889	11.6349	11.5126	11.4859	11.5508	11.4558	11.547	11.7249	11.5716	11.5929	11.6627	12.0262	11.6401	11.4257	11.3944	11.4162	11.533	11.5323	11.8568	11.462	11.584	11.4444	11.523
SEMA6B	223567_at	5.22316	5.25929	5.10715	5.07708	5.08259	5.00701	5.24239	5.11795	4.84641	5.02556	4.84648	5.40675	5.03724	4.9708	5.11097	5.10389	6.13508	5.26931	4.95744	4.98988	5.10376	5.10523	4.89002	4.93305	5.0918	5.39621	5.12263	5.0414	5.34545	5.1575	5.06442	4.81621	4.96458	4.83793	5.14183	4.95256	5.09265	4.83556	5.06037	4.77178	4.73373	5.01713	5.16143	5.10679	4.89387	5.21551	5.15596	5.17941
SLC2A1	201250_s_at	9.09562	8.3252	9.10602	8.2822	7.88639	9.01956	8.8494	7.97348	7.91753	8.28594	8.09964	8.95113	8.23976	8.4613	8.4239	8.18426	9.34697	8.78279	8.11796	9.2032	8.3831	7.88681	8.16836	8.47385	8.61597	8.83772	8.07452	8.14047	7.98203	8.2894	8.34996	8.33046	8.51593	7.76006	8.23372	8.69045	9.18273	7.97605	7.83218	8.32093	8.45487	8.76151	8.05624	8.56283	8.40927	7.98058	7.80803	8.54454
TMCC2	213096_at	11.5088	9.78877	10.1121	9.39464	9.83003	11.6155	10.9645	9.94858	9.28266	9.94366	10.0589	11.113	9.87061	10.504	10.8403	10.372	10.8499	11.1613	10.2407	11.2514	10.8965	9.99953	10.5869	10.5425	10.6917	10.6819	10.4499	10.0457	10.3618	10.2444	10.2608	10.2106	10.7569	10.5264	10.6745	10.6172	11.8199	9.91083	9.88799	10.189	10.5091	10.5349	10.3246	10.5847	11.3601	10.0705	9.97658	10.6935
TNS1	221748_s_at	12.0875	11.0474	11.1991	9.90591	9.40348	10.1955	11.9014	10.1943	8.60948	10.2204	11.1767	11.9354	10.5521	10.6617	11.2755	10.7299	11.5197	11.7012	10.6862	11.6285	11.0426	10.491	10.848	10.8486	10.4352	11.4178	10.7926	10.7153	10.572	10.7052	10.2835	11.1538	11.1448	10.9671	11.0268	11.5255	12.2644	10.319	10.0885	10.8279	10.9573	11.2261	11.1069	11.5174	11.225	9.85201	9.9633	10.7883
PNP	201695_s_at	10.4964	10.409	10.568	10.0815	10.025	10.5648	10.7404	10.2306	10.4219	10.4779	10.4018	10.7909	10.6782	10.3205	10.74	10.1671	10.6196	10.5547	10.2559	10.8194	10.3118	10.1856	10.4361	10.4138	10.517	10.7648	10.7823	10.2442	10.1938	10.5356	10.4674	10.3749	10.4216	10.3485	10.3415	10.6002	10.9194	10.317	10.1726	10.401	10.4936	10.2623	10.4246	10.637	10.641	10.4464	10.234	10.576
MPP1	202974_at	12.5289	12.1535	12.1017	11.7879	11.9629	12.0003	12.4534	11.9813	11.1695	11.7666	12.1165	12.4762	11.9399	11.924	12.278	11.9597	12.4361	12.393	12.0405	12.481	12.1414	11.8523	12.1587	12.0376	11.9423	12.3853	12.0075	11.8845	12.006	12.1256	11.9048	12.1797	12.3206	12.0315	12.1385	12.3491	12.6978	11.6653	12.0505	12.0466	11.951	12.2323	12.229	12.4835	12.0524	11.7184	12.0073	12.338
FRMD4A	225167_at	9.69953	8.34575	8.14157	8.27115	7.7202	8.05632	8.7862	7.94907	7.53479	8.20996	8.20455	8.92883	8.36763	8.17073	8.51008	8.10008	9.00587	9.01482	8.20982	8.96885	8.21014	7.85015	7.9737	8.71182	8.86943	8.86488	8.28613	7.98204	8.22393	8.19225	8.35748	8.41967	9.17726	7.97181	7.95656	8.59859	9.3184	8.44268	8.06586	8.08207	8.05047	8.35569	8.39951	8.46571	9.27905	7.90882	8.08571	8.37453
RUNDC3A	213439_x_at	9.92744	8.43886	7.8891	7.83112	8.28964	8.48808	9.83235	8.07656	7.493	9.08544	7.81506	9.642	8.39937	9.02216	9.28164	8.72569	9.7536	9.60969	8.42466	9.23352	8.71375	8.3948	9.41069	9.06105	8.98141	10.1234	8.36621	7.69598	8.49454	9.3746	8.85734	8.38722	10.0543	8.64868	9.44737	9.30554	10.2794	8.13539	8.20539	8.60906	8.76943	8.09805	8.39903	8.89435	9.72246	8.59199	8.58602	9.17437
BMP2K	219546_at	9.65609	9.36055	9.56567	9.67373	9.72527	9.85105	9.73581	9.22026	8.79377	9.44311	9.51005	9.87393	9.43971	9.59252	9.44427	10.022	9.73876	9.62139	9.7626	9.13702	9.10467	9.96565	9.27109	9.58573	8.90634	10.0912	9.73487	9.4127	9.53043	9.47653	9.36609	9.45091	9.69966	9.4548	9.43414	9.96193	9.9746	9.49237	9.57677	9.72631	9.17302	9.51656	9.62578	9.71543	9.59694	8.9386	9.52888	9.2977
CCDC68	220180_at	3.44691	3.65612	3.59563	3.59543	3.65593	3.63455	3.65143	3.726	3.66166	3.73085	3.63044	3.64228	3.43407	3.44794	3.75231	3.67311	3.78184	3.70077	3.73142	3.68028	3.71989	3.5477	3.48161	3.66793	3.36039	3.72969	3.85016	3.46755	3.4462	3.68362	3.58525	3.56917	3.49956	3.4226	3.55557	3.70638	3.99202	3.7832	3.41032	3.67646	3.44344	3.42901	3.6401	3.52576	3.89407	3.59167	3.4561	3.84536
CDK5R1	204995_at	9.33306	9.51706	9.66559	9.29847	9.88667	9.63874	8.88804	9.37939	9.91471	9.60382	9.05487	9.51143	9.05157	9.96859	8.59209	9.42935	8.65743	9.03928	9.42589	8.69476	9.69859	9.8311	9.27893	10.0633	10.1682	9.21381	9.01846	9.4085	9.50848	9.96184	9.05093	9.41792	9.75264	9.31937	9.05507	9.63455	9.14321	9.56411	10.3566	9.81015	9.70552	10.1785	9.57764	9.20416	8.44578	9.72197	10.0134	9.30725
CLCA1	210107_at	4.86145	4.79507	4.8168	4.90037	5.19776	4.9331	4.93786	4.76862	4.74779	4.80536	4.63122	4.9059	4.91644	5.04059	4.83365	4.67587	4.91156	5.06501	4.66746	4.84447	4.70124	4.98324	4.95277	4.73053	4.93396	4.96677	5.03233	4.75566	4.85576	4.85237	4.72566	4.59379	5.07049	4.82761	4.9375	4.89226	4.99713	4.6076	4.81308	4.95756	4.68074	4.77863	4.71962	4.86482	4.88537	4.8781	4.88084	4.85163
DPYSL5	222797_at	6.51179	6.63117	6.68439	6.65734	6.69055	6.63629	6.60015	6.44956	6.37016	6.61576	6.72577	6.6055	6.53847	6.59146	6.70955	6.73924	6.73936	6.82206	6.87847	6.67849	6.52871	6.82713	6.71524	6.67515	6.60248	6.84205	6.67318	6.47987	6.59569	6.65244	6.43654	6.61484	6.77239	6.55498	6.60265	6.76265	6.68244	6.64866	6.5616	6.69758	6.62263	6.6206	6.46885	6.68479	6.68301	6.66993	6.60057	6.70266
FAM46C	226811_at	11.6598	10.6122	11.5739	10.5512	10.5128	11.5943	11.9589	10.5946	11.0584	11.4042	11.2101	12.3812	10.557	11.3364	11.4387	11.2707	11.8206	12.2448	11.0439	12.1161	11.2091	10.3314	10.8245	11.0931	10.7588	11.9858	10.5014	11.1551	11.1329	11.3317	11.0726	11.092	11.4762	11.043	11.1749	11.7337	12.4428	10.5217	10.5979	11.1213	11.3706	11.5359	11.371	12.1242	11.2183	10.7454	10.4751	11.2077
FAXDC2	220751_s_at	11.338	10.5876	10.0405	9.65905	10.0558	10.0907	10.8099	9.58452	8.72454	9.85347	10.1261	11.2446	10.112	9.67038	11.7129	10.1047	11.1086	10.7551	10.1793	10.6098	10.1198	9.80774	9.97355	10.014	10.3747	10.9197	9.84226	10.0973	9.50179	10.7033	9.75156	10.2193	11.0314	10.0552	10.2844	10.9576	11.6085	9.92998	9.79176	10.0716	9.63902	10.4016	10.3007	11.0014	10.4809	8.60139	9.61438	11.1332
FECH	203115_at	10.136	9.32067	11.3111	8.46935	9.84461	10.7179	10.5404	9.0445	8.50935	9.26925	10.1111	11.3953	9.07559	10.0658	11.2545	11.0469	11.1947	11.0277	9.9757	11.6466	10.7187	9.47157	9.49965	9.61427	9.37401	10.9123	9.2195	9.81027	10.4203	10.1623	10.1425	9.81004	10.8244	9.66716	10.0871	11.3464	12.0003	9.61177	9.10272	10.5893	10.2806	9.68456	10.612	11.4038	9.19355	10.1203	8.81907	9.78634
GDPD5	213343_s_at	9.03722	9.37141	9.36319	9.07298	8.34654	8.26486	9.29858	9.28996	8.06751	8.93013	8.11077	9.29421	9.29284	8.76599	8.85493	8.78663	9.53869	9.32592	8.74324	9.43117	8.53103	8.77777	8.79425	8.7739	9.00839	8.95568	9.7461	9.36646	8.70893	8.29648	8.88611	8.49948	9.48024	8.87707	9.04819	8.91093	9.63716	8.90136	8.48975	9.16247	8.49047	8.56273	9.30624	8.95951	9.36374	8.5322	8.89269	8.84565
HDAC6	211722_s_at	5.02329	4.68995	4.89858	4.75641	4.88562	4.60421	5.41976	5.30522	4.90559	4.91335	5.0003	5.01528	5.22223	4.76745	4.76227	4.63162	5.28058	5.19878	4.85067	4.60259	4.52138	4.75716	5.15747	4.98446	5.08414	4.84507	4.89247	4.91975	4.87629	4.57294	5.13823	4.67041	5.38099	5.11745	4.57455	4.6545	5.92029	4.56974	4.84306	4.73133	4.59286	4.91719	4.51439	4.76699	4.87224	4.57294	4.76512	5.03477
2018-03-08	231933_at	10.4238	9.12579	9.57923	8.99561	9.02196	9.00633	10.1351	8.96049	8.16154	9.1548	9.31644	10.2219	8.98696	9.56573	9.86104	9.66326	10.2134	10.3953	9.56784	9.49726	9.56243	9.04769	9.47099	9.67459	9.3397	9.64829	9.10312	9.22339	9.2948	9.53614	8.87111	9.35175	10.455	9.11453	9.81666	9.87818	11.1974	8.93488	9.27779	9.30284	9.17201	9.65401	9.35468	10.2555	9.83926	8.89798	9.09195	9.57637
MKRN7P	217115_at	4.77274	4.46518	4.27134	4.01068	4.24889	4.15368	4.50733	4.21874	4.00806	4.29327	4.28489	4.40674	4.1137	4.23522	4.59191	4.38552	4.35506	4.67711	4.4656	4.60297	4.31656	4.23744	4.11473	4.35586	4.06885	4.62031	4.31196	4.19225	4.28917	4.36247	4.11413	4.09075	4.63499	4.21294	4.28283	4.41568	4.91164	4.18011	4.15793	4.23042	4.21072	4.48476	4.27975	4.40851	4.15939	4.29098	4.32321	4.62232
PBX1	212148_at	9.65354	8.45364	8.75732	8.61863	9.60127	8.9013	9.54156	8.73888	7.9395	7.61719	8.08808	9.15746	8.12472	9.18166	9.66414	8.62398	8.98146	8.70234	8.45621	9.16697	8.94911	9.57708	8.20695	9.20526	7.51941	9.49058	10.0048	8.51665	9.06859	8.48436	8.95247	8.21855	9.14707	9.06253	9.06988	9.89015	10.293	8.86052	8.38164	8.40162	8.18305	8.18183	9.07552	9.3735	8.76034	8.1463	8.53214	7.98406
RNF114	200867_at	11.3472	11.0963	11.364	11.3077	11.1538	11.2651	11.3244	11.3839	11.4486	11.2203	11.4435	11.4123	11.3439	11.3404	11.3649	11.4617	11.3468	11.3715	11.288	11.3913	11.3671	11.3156	11.2562	11.2191	11.3988	11.0009	11.2495	11.327	11.3055	11.3059	11.4129	11.5042	11.3955	11.3009	11.1511	11.2305	11.0623	11.2774	11.3281	11.3597	11.3174	11.2404	11.4426	11.3063	11.4342	11.425	11.4312	11.3431
SEZ6L2	223458_at	4.73082	4.96547	4.87634	4.73171	5.08355	4.64586	4.98714	4.84205	4.64878	4.57865	4.84854	4.92591	4.51576	4.74629	5.12318	4.83863	4.81248	5.20495	4.83011	4.89228	4.53651	4.80378	4.77361	5.01759	4.7073	4.96208	4.89635	4.73114	4.59213	4.7293	4.9819	4.46917	4.73783	4.74077	4.39912	4.75319	4.79654	4.84957	4.79795	4.73701	4.6563	4.57802	4.81816	5.0831	4.80719	4.67394	4.59235	4.85265
SRSF2	214882_s_at	11.1048	10.4764	10.9308	10.8112	10.9003	11.1915	10.604	10.6527	11.2364	11.0142	11.0703	11.0668	10.7294	11.1751	10.773	10.8333	10.9954	10.4853	10.8879	10.6857	11.1036	10.8595	11.1346	11.0232	11.0124	10.5268	10.6766	11.026	10.8526	10.8882	11.0016	11.107	11.0061	10.945	10.7913	10.87	10.7567	11.1113	10.744	10.9911	11.1635	10.8535	11.0534	11.1137	10.3524	11.0215	10.8029	10.6171
TRIM58	215047_at	11.3782	9.38635	9.60653	8.89745	8.51986	9.41168	10.2204	9.59916	8.52313	9.13775	9.72641	10.735	9.13506	10.2644	10.4695	10.0346	10.3655	10.1874	9.41447	10.4971	9.64177	9.10455	9.73604	10.2339	9.26097	10.3624	9.54947	9.56001	9.44237	9.53834	9.48581	9.82513	10.4605	9.69972	9.79082	10.2914	11.2876	9.12488	9.20657	9.47629	9.496	9.97446	9.72929	10.3295	9.57388	8.75276	9.11578	9.84616
UBE2O	218141_at	9.73839	8.37913	8.74828	7.67218	7.74547	8.14818	9.40316	7.84155	7.79405	8.13096	8.63406	9.31	8.50155	8.16482	8.51809	8.62971	8.90013	9.14758	8.61184	8.2669	8.54842	7.47978	8.57287	8.48973	8.23716	9.0492	8.21595	8.34361	8.07406	8.13815	8.07487	8.32114	8.98059	8.03623	8.39083	8.9621	10.1638	8.03558	7.86964	8.30263	8.17331	8.74278	8.3485	9.33049	8.68552	7.93226	8.33759	8.54855
USP12	213327_s_at	10.478	10.3463	10.888	9.77417	10.4361	10.7457	10.7753	10.543	10.6915	10.5171	10.6268	11.1509	10.3625	11.0146	10.743	10.4969	11.1404	10.9638	10.4486	10.9766	10.5177	10.3622	10.7105	10.6814	10.6542	11.3592	10.5249	10.5218	10.2573	10.4728	11.046	10.4965	10.7143	10.4222	10.4748	10.974	11.317	10.5335	10.2154	10.3191	10.8431	10.7742	10.8639	11.2782	10.3017	10.2294	10.0482	10.333
USP32	211702_s_at	10.3848	10.4783	10.0268	10.0972	10.4257	9.85981	10.4342	10.2846	9.29187	9.70084	9.94488	9.7688	10.4921	9.51957	10.1242	10.3024	10.2374	10.0395	10.1522	10.1661	10.3393	10.2113	9.78734	9.69994	9.76768	10.6621	9.76247	10.0186	10.3615	10.1697	9.80968	9.7777	10.1898	9.80034	10.1099	10.3895	10.8157	9.84523	10.2703	10.024	9.53259	10.0506	9.94262	10.3414	9.94262	10.1091	10.1343	9.90481
CCDC176	220173_at	7.90374	6.64232	7.37293	5.9574	6.57536	7.36731	8.60505	6.7434	5.21235	7.03733	6.73735	8.61009	7.13975	7.78302	8.31845	6.4008	7.91196	8.55063	7.68849	8.05684	7.43014	6.886	7.56505	7.15676	7.2991	8.66121	7.09855	6.63457	6.52107	7.4845	7.35667	7.01104	8.03971	7.52995	7.305	8.46243	9.37081	7.11168	6.2261	6.95515	7.45407	7.67562	7.53826	8.57353	7.22732	6.22061	6.77192	7.05191
AGO2	225827_at	10.5553	9.90136	9.37105	9.40464	9.09159	9.25356	10.1889	9.5681	8.56935	9.31909	8.83348	9.84457	9.41387	9.7452	9.59326	9.5989	9.88829	9.90391	9.83496	10.0293	9.61053	9.58979	9.86452	10.0487	9.36923	10.2678	9.48209	9.54678	9.75046	9.61137	9.31066	9.11618	9.79624	9.63164	9.92908	9.94868	10.8708	9.23601	9.50094	9.79271	9.48189	9.21623	9.69619	10.2067	9.58088	9.47087	9.58497	9.64084
ELOF1	225156_at	10.605	10.1506	9.93124	9.75127	9.66679	9.6591	10.368	10.0483	9.50739	10.111	9.8807	10.6169	9.91427	9.86096	10.2259	9.96686	10.309	10.7291	9.94443	10.4873	9.93241	10	10.1352	10.1652	9.98542	10.3617	10.0483	9.56566	9.93753	10.0709	10.1654	9.80701	10.4384	9.95866	10.0101	10.2354	10.729	9.76617	9.66397	9.92466	9.8018	9.925	10.1098	10.3065	10.5371	9.91874	9.97576	10.2102
RNF123	224186_s_at	10.5926	9.92458	9.79113	9.56255	9.38975	9.70892	10.5505	9.46309	8.94604	9.62209	9.99059	10.5603	9.84577	9.19682	10.1043	9.93218	10.1408	10.5467	9.92485	10.6297	9.96709	9.62715	10.0571	9.95826	10.1355	10.2442	9.95639	9.56058	9.79201	9.94017	9.53123	9.84118	10.637	9.96064	10.2047	10.151	10.9247	9.3735	9.54621	9.95172	9.37966	9.975	10.0568	10.3394	10.1072	9.56154	9.91732	10.0928
SOX6	228214_at	8.25758	7.26377	7.54005	5.92398	6.02678	7.73811	7.9696	6.22714	5.36235	5.86858	7.40744	8.88452	6.91042	7.207	7.05563	7.22719	8.33603	8.54117	7.11342	7.81191	7.33786	6.05122	6.52669	7.55246	7.2343	8.56844	6.72894	6.55714	6.8772	7.06061	6.29149	7.21031	7.95705	6.59194	7.06044	8.06956	9.23508	5.93383	6.70154	6.86747	6.98875	7.05182	7.87287	8.24116	7.84014	6.89081	6.67057	7.10877
WNK1	211992_at	11.6588	11.3237	10.9414	10.7886	10.3525	10.6219	11.0533	10.7824	10.696	10.1336	10.8685	11.3136	10.782	10.9395	10.8651	11.0493	11.4612	10.658	11.3073	10.9755	10.755	10.5819	10.9579	11.069	10.2716	10.951	10.5163	10.8463	10.7512	10.6601	10.5499	10.9616	11.4794	10.8323	10.9103	11.0961	12.1862	10.2984	10.8369	10.8437	10.7821	10.5539	10.6867	11.527	10.9974	10.7563	10.7711	10.8089
PLAC1	219702_at	4.96659	4.64277	4.77893	4.60642	4.78242	4.70332	4.84964	4.78089	4.64854	4.8003	4.68104	4.83652	4.62105	4.61934	5.02897	4.77628	4.89858	5.06886	4.79553	5.156	4.8217	5.00894	4.69916	4.95626	4.99805	4.89827	4.91917	4.69542	4.61	4.71058	4.61187	4.78179	4.77286	4.8752	4.96074	4.87945	4.965	4.94444	4.69397	4.69298	4.74699	4.89411	4.71656	4.82572	4.87197	4.71745	4.74956	4.85734
RBMXL1	227748_at	10.1634	10.305	10.122	10.3295	10.1405	10.2741	9.83829	10.2891	10.5071	10.0811	10.2117	10.1043	9.6635	10.3446	10.1347	10.1945	10.247	9.67728	9.98302	10.0145	10.3958	10.1529	10.2855	10.5158	10.3518	9.78199	9.70738	10.252	10.3701	10.5318	10.3292	10.2354	9.92466	10.2059	9.8879	9.87111	10.0846	10.2945	10.1315	10.2533	10.1983	10.0365	10.5676	10.064	9.73895	10.3222	10.0803	10.1346
BTG1	200921_s_at	12.6945	12.5658	12.6903	12.5891	12.5112	12.7621	12.5385	12.6305	12.8394	12.7088	12.6798	12.6808	12.6194	12.766	12.7301	12.6483	12.7035	12.5577	12.6118	12.5974	12.7702	12.6262	12.7464	12.7642	12.7824	12.4933	12.5958	12.7613	12.6611	12.6958	12.745	12.7485	12.5868	12.6574	12.6269	12.6833	12.4754	12.6775	12.826	12.6999	12.76	12.7039	12.7328	12.5585	12.5804	12.69	12.7425	12.6552
GLUL	200648_s_at	12.1657	11.612	11.4223	11.2797	11.5339	11.3701	11.9809	11.5468	10.6938	10.9312	11.4354	11.7519	11.3274	11.2605	11.8889	11.4567	11.942	12.1057	11.7317	11.8688	11.5929	11.5227	11.7019	11.6878	11.1014	11.7681	11.5623	11.6899	11.5863	11.6393	10.9928	11.4462	11.9893	11.3796	11.8638	11.7435	12.3581	11.1483	11.6997	11.7623	11.0198	11.5715	11.4978	12.0228	11.7132	11.2065	11.7164	11.8643
PTPRF	200636_s_at	4.75691	4.60452	4.12589	4.21029	4.28809	4.71685	4.40926	4.08179	4.09611	4.15022	4.22617	4.31124	4.81752	4.36406	4.66646	4.10551	4.32379	4.42757	4.23439	4.57917	4.21651	4.66394	4.53579	4.35721	3.94269	4.92705	4.38206	4.26552	4.60936	4.38554	4.3194	4.33415	4.35331	4.2794	4.34321	4.59329	5.09208	4.30522	4.40907	4.42204	4.18162	4.27688	4.14726	4.94418	4.19866	4.1942	4.38844	4.38705
RIOK3	202130_at	10.2114	9.99355	10.477	10.0064	10.2881	11.1367	10.434	10.3831	10.3265	10.2799	10.4026	10.9738	9.90765	10.5448	10.5213	10.425	10.578	10.3807	10.3677	10.7781	10.6508	10.4957	10.4122	10.5114	9.91552	10.9726	10.1177	10.3952	10.114	10.342	10.5565	10.3692	10.5012	10.4323	10.4788	10.7455	10.9941	10.2298	10.3331	10.2493	10.4821	10.4471	10.4597	11.0268	10.1566	10.1664	9.92572	10.2762
SLC25A37	226928_x_at	13.5411	13.0742	13.1535	13.0084	13.018	12.6548	13.2182	13.171	12.7615	12.2529	12.8785	12.9838	13.001	13.1973	13.1405	13.1797	13.2627	13.2887	13.1104	13.3899	13.1268	13.0476	13.0552	13.1919	12.8426	13.2166	13.1562	12.9907	13.0422	13.2041	13.0274	13.1691	13.3402	13.0618	13.0683	13.2532	13.5405	12.7955	13.0739	13.2061	13.2223	13.0562	13.0158	13.2842	13.0641	12.8861	12.8479	12.8693
TBC1D22B	223375_at	10.9888	9.59767	9.94428	9.79273	9.87286	10.0605	10.4514	9.66587	9.62673	9.95974	10.0229	10.7599	9.93869	10.0786	10.6934	10.0539	10.68	10.6745	9.95676	10.5161	10.2797	9.78624	10.1342	10.2294	10.3666	10.2973	10.325	10.0848	9.94026	10.3084	10.1858	10.3219	10.5242	10.0776	10.2644	10.2173	11.2465	9.62423	9.74652	10.0226	10.26	10.3569	10.3476	10.3537	10.0379	10.0088	9.79798	10.3527
HERPUD1	217168_s_at	11.242	11.3157	11.5383	11.6346	11.7799	11.7685	11.4985	11.5933	11.6381	11.7794	11.3846	11.5228	11.3622	11.6057	11.2427	11.5694	11.4284	11.2529	11.6907	11.4204	11.4924	11.522	11.4003	11.5533	11.3577	11.2908	11.2937	11.5165	11.8158	11.5446	11.5144	11.4411	11.5843	11.3839	11.28	11.4371	11.3396	11.5523	11.6548	11.6594	11.7058	11.6247	11.5272	11.3602	11.3055	11.639	11.7972	11.5602
TRIM10	221627_at	10.6355	8.56804	8.58858	8.13821	7.42595	9.96739	9.78104	7.9002	7.90569	8.75052	9.3076	9.93842	8.26871	8.93629	8.78113	8.89473	10.2201	9.34796	9.20116	9.91395	9.53414	8.15659	8.61912	9.55138	9.40401	9.98876	9.25133	8.79063	8.37431	9.63425	8.821	9.36686	9.29578	8.88686	8.88668	9.98312	10.8028	8.97634	9.03775	8.72452	9.16154	9.22467	8.82909	10.0399	10.4154	7.79131	8.47912	9.54839
TRAK2	202125_s_at	11.4604	11.2814	11.5265	10.67	11.1539	11.5192	11.6158	11.3131	11.319	11.2341	11.2531	11.9811	11.193	11.4454	11.615	11.503	11.8213	11.4542	11.2178	11.2704	11.2887	11.175	11.1792	11.5815	11.2862	11.9227	11.2494	11.3592	11.2595	11.2261	11.4083	11.305	11.7428	11.191	11.3104	11.5479	12.2511	11.1119	10.9468	11.1711	11.3263	11.2327	11.4634	11.9972	11.1328	11.2206	11.1297	11.1391
GID4	228452_at	10.0627	9.97262	9.76279	9.45889	10.0273	9.84254	10.4228	9.74637	9.58232	9.9954	9.6964	10.5688	9.89686	10.1515	10.0627	10.3587	10.0963	10.3542	10.3798	10.4402	9.97779	9.77766	10.0562	10.2208	9.93057	10.4928	9.99764	9.9498	9.80414	10.025	9.75101	9.74228	10.1143	9.75543	9.79071	10.1926	10.9315	9.8845	9.93429	10.0026	9.9661	9.95643	9.96123	10.3508	9.77373	9.74486	10.0964	10.1878
ARHGEF12	201334_s_at	9.80191	9.24214	8.79831	8.94622	8.63433	7.94231	9.59013	8.77909	8.53824	7.7945	9.05199	9.62208	8.63102	9.57647	9.19078	8.9591	9.11865	8.26773	8.42986	9.36669	8.53537	8.74508	8.43704	9.31716	7.68861	9.66489	8.87037	9.34927	8.68866	8.68542	8.8042	8.1992	9.27839	8.94438	8.95939	9.24192	10.3655	8.41433	8.82071	8.92268	9.1816	8.40812	8.49576	10.0156	8.49286	8.79488	8.57549	7.92698
FBXL12	220127_s_at	8.50896	9.04074	8.44834	8.66446	8.72907	8.4375	8.64004	8.60761	8.78609	8.76608	8.57711	8.8172	8.94152	8.60405	8.59836	8.66179	8.59044	8.47186	9.08819	8.53134	8.97109	8.69388	8.618	8.8061	8.85639	8.44227	8.73474	8.69276	8.73045	8.77876	8.82058	8.7283	8.52328	8.80586	8.70795	8.61893	8.43184	8.6736	8.8238	8.83305	8.49021	8.88815	8.79664	8.77178	8.59407	8.60598	9.01384	8.84287
KIF26A	232069_at	5.86928	5.46404	5.32327	5.4207	5.69832	5.19565	5.47355	5.76055	5.70691	5.54917	5.34988	6.74498	5.46314	5.61648	5.83655	5.78639	5.88229	5.96108	6.14615	6.23135	5.05531	5.19632	5.79395	5.60821	5.95574	5.49213	5.55803	5.44588	5.57815	5.55086	5.4145	5.43475	5.86431	5.63912	5.72927	5.52664	5.94342	5.5807	5.27042	5.74114	5.78192	5.50404	5.36367	5.34533	5.84355	5.44796	5.80361	5.45235
RAB3IL1	219579_at	7.47429	6.43034	6.42942	6.59398	6.41227	6.59133	7.277	6.36962	6.07046	6.52268	6.392	7.11572	6.31247	6.13604	7.06273	6.51733	6.81444	7.20783	6.74158	7.27203	6.40643	6.38023	6.67218	6.9346	6.47314	7.46942	6.46177	6.0407	6.42001	6.26522	6.35071	6.73424	6.83452	6.38002	7.18946	6.90928	7.35991	6.16616	6.42001	6.55944	6.29469	6.66753	6.67672	7.35601	7.12097	6.06387	6.39568	7.16846
TBCEL	231997_at	8.44253	7.42528	8.08623	7.34861	7.46902	8.8331	7.96306	6.63414	7.58257	7.64706	7.24626	8.191	7.14221	7.79901	8.15607	7.59039	8.49155	8.83759	8.12648	7.97966	7.69404	6.95512	7.34143	7.65918	7.99391	8.25642	7.71418	7.47982	7.299	7.86023	7.28115	7.81926	8.07211	7.57781	7.48323	8.05176	8.11372	7.55501	7.41766	7.55039	7.99809	7.87865	8.04882	7.91078	8.14347	7.34162	7.09235	8.03597
E2F2	228361_at	12.0868	11.0839	10.9616	10.4721	10.7371	11.3941	12.0576	10.6677	10.8296	11.0657	11.1501	12.2888	10.7044	11.1707	11.6035	11.3762	12.1123	12.21	11.2923	11.112	11.3068	10.6356	10.9182	11.4029	11.2553	11.4033	10.8565	10.8867	11.04	10.8953	10.1664	11.5004	11.9903	11.2246	11.4659	11.8355	12.4951	10.9123	11.0113	10.9295	11.1673	11.8467	11.1575	11.8332	11.6504	10.7071	11.022	11.524
BCL2L1	212312_at	11.4538	10.8757	10.9705	10.2919	10.2739	10.7231	11.4071	10.5245	10.062	10.6964	10.865	11.4525	10.7417	11.0591	11.2175	11.2219	11.4648	11.4038	11.0161	11.3565	11.1303	10.4697	10.9163	11.041	10.9012	11.3045	10.7822	10.5781	10.8443	10.9711	10.7075	10.9388	11.4605	10.9293	11.1568	11.3294	12.0352	10.5694	10.6179	10.8688	10.9097	11.1873	11.2249	11.2567	11.0009	10.5235	10.6077	11.1133
CEP41	225484_at	8.56669	8.45204	8.02679	8.20626	8.04025	8.3461	8.15123	8.45351	9.10474	8.32868	8.05158	8.4483	8.21741	8.19592	8.14863	8.28344	8.36578	8.52445	8.04973	8.61579	8.28772	7.53118	8.72896	8.42006	8.68402	7.7617	7.88141	8.07495	7.98384	8.41456	8.368	8.79924	8.13098	8.58765	8.37194	8.6831	8.15876	8.46213	8.04554	8.16042	8.53816	8.33912	8.4213	8.25794	8.62769	8.75148	8.4515	8.304
CACHD1	225627_s_at	7.95641	7.90407	6.41415	7.03504	7.09876	7.26336	6.40909	6.46736	8.50363	7.21459	7.90668	7.73115	8.52348	6.44432	6.94482	7.99879	7.21647	7.82782	6.89215	7.82066	7.99575	5.70246	7.93642	7.50145	7.63379	7.12363	4.62094	7.93439	6.62745	8.06664	6.71269	8.59197	5.90587	6.8409	6.15679	7.02807	6.47256	7.80495	7.48675	7.05389	8.15606	7.85659	7.77785	7.54292	7.63829	8.11199	6.64036	7.9672
GRINA	212090_at	10.5556	9.56327	9.31132	9.13637	9.44412	9.08528	10.0804	9.28663	8.6805	9.03311	9.23847	9.8834	9.55859	9.02605	9.57432	9.57303	9.59445	10.0328	9.50867	10.1706	9.48776	9.23433	9.448	9.46955	9.00072	10.0984	9.33202	8.96779	9.68718	9.48627	9.25309	9.22837	9.84266	9.25567	9.9967	9.82167	10.7203	8.80703	9.35129	9.7479	9.08208	9.43045	9.63451	9.85628	9.70557	9.12776	9.58881	9.62279
ANKRD9	230972_at	8.4497	8.00746	7.19464	7.49356	7.94321	7.88343	8.41248	7.95568	6.7331	7.45552	7.19316	8.57309	8.05951	8.01759	8.7302	7.29938	8.04138	7.69106	7.11757	9.31358	7.72488	7.60574	7.0736	7.86698	7.24573	9.00497	8.3672	7.63389	8.49285	7.71232	7.68927	6.63927	8.71892	7.57215	7.85994	7.98492	9.11071	8.36459	7.41294	7.47551	7.651	7.58625	7.77328	8.32533	7.55756	7.19484	7.30621	7.76791
ICAM4	207194_s_at	8.92247	7.55064	7.72305	7.13749	8.29845	8.13878	8.68607	8.30663	6.94848	7.35769	7.60328	7.90499	6.93147	7.68631	8.4451	7.7677	8.18592	8.48018	8.12241	8.14753	7.81462	8.12044	7.90903	7.2183	7.67473	7.82203	8.23127	6.94905	7.89938	7.48291	8.40865	7.59988	8.30988	7.82433	8.2843	7.47566	8.77902	6.73467	7.34871	7.45852	7.6561	7.94161	7.80855	7.78308	7.65003	7.62033	7.43858	8.05243
KLF1	210504_at	10.938	9.60495	9.39864	8.50855	8.60228	9.87501	10.6161	8.75196	7.63598	9.80488	9.38292	10.624	9.46545	9.23917	10.1314	9.45328	10.663	10.6999	9.61281	10.1319	9.76938	9.02795	9.88938	9.8724	9.54585	10.2944	9.40257	8.75827	9.0899	10.2156	9.34554	9.69475	10.3747	9.48847	10.2279	9.87451	11.2943	8.57414	9.05363	9.32845	9.04751	9.91716	9.58559	10.0711	10.2483	8.25296	9.29665	10.0566
KLF17	1553891_at	5.89364	6.16115	5.60414	5.68587	5.93638	6.03151	5.82917	5.89887	5.54105	5.88979	5.9542	5.98444	5.82474	5.59853	6.01135	5.93613	5.87927	6.00371	5.82975	6.1265	5.80259	5.78169	5.91573	5.86795	6.14727	5.95	5.88024	5.62265	5.79237	5.78433	5.64289	5.68049	5.84956	5.8456	5.91084	5.91807	5.77466	5.61288	5.84494	5.60444	5.72366	5.90499	5.91138	5.89328	5.9183	5.73425	5.90935	5.94744
SLC4A1	205592_at	11.9289	11.3941	11.367	10.2694	10.1111	11.095	12.1206	10.6597	8.96961	11.036	11.1067	12.4921	10.9365	11.2197	11.627	11.4836	12.03	12.2252	11.3302	12.2612	11.5176	10.6002	11.1931	11.2584	11.3091	11.9666	10.8917	10.7966	10.7554	11.5564	10.9218	11.4172	11.9801	11.3372	11.5332	11.6937	12.6177	10.4895	10.5842	11.1729	11.2876	11.732	11.8975	12.4607	11.5663	10.2399	10.5714	11.5538
TYMS	202589_at	8.09876	8.00444	8.18958	8.78807	8.37047	8.84738	8.51573	7.78396	9.85448	9.18197	8.1452	8.46012	7.92842	8.3503	7.21781	8.12148	8.18877	7.92512	7.71615	7.86527	7.97956	7.84145	8.52567	7.59225	7.89003	7.64748	7.55659	7.76361	8.80757	8.54666	7.9624	7.17385	8.40364	8.18631	8.20067	8.40848	7.98306	8.42229	8.26441	8.17701	8.04434	8.33571	8.50332	8.39707	7.6872	8.75099	8.05579	8.27431
YOD1	227309_at	10.0829	9.30673	10.9151	9.51996	10.3076	11.245	10.1555	10.5608	10.0781	10.6428	10.3984	10.9668	10.2338	10.9058	11.04	10.3542	10.9275	10.5841	10.5722	10.6949	10.7827	10.6764	10.2485	10.4416	10.2739	11.5646	9.60838	10.1471	10.3686	10.5294	10.7684	10.2451	10.1827	10.1885	10.3218	11.057	11.9141	10.5846	10.2066	10.0479	10.4339	10.3414	10.3713	11.5234	9.7666	10.102	9.61933	9.54456
ZSCAN25	228138_at	10.0423	9.61537	9.61577	9.74332	9.51775	9.50407	9.17661	9.3696	9.94524	9.44382	9.74214	9.93023	9.52469	10.1448	9.29834	9.6281	9.66825	8.73862	9.63496	9.19868	9.46264	9.20137	9.84109	9.92811	9.62775	9.26949	8.73562	9.90495	9.42592	9.58411	9.45086	9.79232	9.6404	9.8381	9.69002	9.89831	9.3081	9.69851	9.60984	9.39705	9.95488	9.79652	9.65222	9.65417	9.26071	9.72404	9.79319	9.79398
LMNA	1554600_s_at	7.17098	7.18965	7.0895	6.97506	7.28	6.65275	7.21315	7.32636	6.78893	7.14056	7.15843	7.21422	6.91215	6.9412	7.65628	7.3954	7.29049	7.84163	7.09954	7.26452	6.94334	7.24722	6.81371	7.32182	6.73652	7.47099	7.18401	6.98368	7.36696	6.84238	7.27359	6.81759	7.12834	7.54908	7.58557	6.83028	7.45586	7.0191	7.06638	7.2291	7.09908	7.2359	6.74614	7.17433	7.27102	7.00838	7.0531	7.04758
AP2A1	223237_x_at	9.68403	9.19061	8.86198	9.11081	8.72914	8.72612	9.33495	9.0957	8.26585	8.74318	9.03473	9.45284	8.99848	8.90717	9.31398	9.1458	9.12865	9.2745	9.04808	9.48353	8.91333	9.09151	9.17371	9.34297	8.62093	9.35706	9.22726	8.86346	9.05903	8.98237	8.86753	8.97095	9.53704	9.08709	9.32631	9.16148	10.0174	8.82843	9.06433	9.14636	8.68589	8.92992	9.13153	9.26966	8.92765	8.83751	9.09556	9.16035
HBQ1	220807_at	10.5692	8.73355	9.00241	9.00005	8.80166	9.32587	10.2753	9.60982	8.4823	9.56222	9.16182	10.038	9.02284	9.63744	10.2444	9.60366	9.87153	10.8005	9.14957	10.3614	9.7932	9.5586	9.9065	10.0118	9.28393	10.4638	9.51599	8.62135	9.68919	9.73077	9.3343	9.1377	10.5475	9.06714	10.0529	9.89483	10.5399	8.67942	9.24	9.60718	9.43139	9.6642	9.99752	9.98643	9.74382	9.39121	9.55651	10.0647
NUDT4	206302_s_at	11.2552	9.9995	11.218	9.88359	10.3401	11.1699	11.5623	10.4868	9.6164	11.0288	10.9386	11.8919	10.3862	11.4624	11.6698	10.8709	11.6508	11.5965	11.1289	11.5842	11.2075	10.7511	11.1839	11.1501	10.7931	11.694	11.0194	10.6051	10.567	11.1308	11.1256	10.744	11.3852	10.9643	11.1076	11.654	12.077	10.9091	10.0855	10.4732	11.2505	11.4289	11.2178	11.9961	10.4284	10.7197	10.2737	10.8761
OCIAD1	223011_s_at	10.5795	10.517	10.8111	10.6414	10.8196	10.9173	10.7279	10.4488	11.0788	10.8412	10.7726	10.7646	10.7814	10.9691	10.5329	10.6838	10.6787	10.4908	11.0286	10.6628	10.7512	10.5601	10.8149	10.8018	10.8798	10.708	10.2394	10.8149	10.5003	10.6583	10.8537	10.7848	10.5547	10.6712	10.5702	10.6701	10.4686	10.8208	10.7123	10.8033	11.0298	11.0025	10.7708	10.8928	10.5219	10.7411	10.6393	10.7129
TSPAN5	225387_at	11.716	10.3211	11.0492	9.77701	9.91107	10.7581	11.1382	10.0876	10.102	10.537	10.8383	12.0829	10.0689	10.8474	11.1812	10.7037	11.6911	11.7717	10.7198	11.4098	11.09	9.8406	10.7674	11.0526	10.6824	11.1398	10.7612	10.7478	10.4091	11.0623	10.5501	11.1868	11.5899	10.5084	10.7904	11.4795	12.0713	10.1819	10.3695	10.9058	11.072	11.0853	10.7867	11.7267	11.0046	10.2729	10.0736	10.9794
MYO1C	32811_at	8.32411	7.72533	7.83256	8.02996	8.0388	7.51342	8.06238	8.09797	7.62207	7.57965	7.91262	7.7654	7.56004	7.99305	8.27562	7.95912	8.12861	8.07189	7.73518	8.15878	7.5085	7.80681	7.78433	7.98704	7.62314	7.76054	8.00867	8.03784	7.61565	7.65897	7.79202	7.94015	8.09552	7.98111	8.16281	7.70007	8.4343	7.83327	7.72695	7.92965	7.7172	7.80089	7.91657	7.86843	7.94933	7.42562	7.96927	8.16607
SUCNR1	223939_at	6.65446	5.86388	6.55951	5.97558	6.49934	7.55824	6.48341	5.70101	5.74094	5.96226	5.81311	5.83602	6.07137	6.17367	6.19566	6.15409	5.87655	6.40826	5.39381	6.70016	5.77973	6.24612	5.87097	5.6788	6.21053	6.59531	6.62303	6.21849	6.36906	5.90373	6.47487	5.82987	6.11744	6.14432	6.32853	6.14545	7.06583	6.05846	6.15672	5.64592	6.43097	5.98251	6.02322	5.82718	6.00906	5.32228	6.2005	6.12612
RBM38	212430_at	12.7774	11.8542	12.1341	11.4157	11.4273	12.0957	12.587	11.7525	11.2146	11.586	11.8884	12.992	11.7624	12.2754	12.4297	12.1742	12.6461	12.9711	11.9208	12.8169	12.4584	11.6975	12.1208	12.2773	12.2206	12.5477	11.9737	11.8314	12.2585	12.5136	12.1677	12.317	12.7527	12.2223	12.2585	12.3929	12.9875	11.9072	11.6467	12.1836	12.2783	11.9995	12.4363	12.5852	12.2196	11.7367	11.8204	12.2133
AP2B1	200612_s_at	10.123	9.33091	10.1797	9.82218	9.94977	9.33318	10.1795	9.93064	9.17491	9.74412	9.83682	10.1519	9.89221	9.72922	10.0099	10.1177	10.0927	10.1626	9.55436	9.79468	9.77678	9.80655	9.90889	9.93179	9.98293	10.0286	10.1109	9.85966	9.65708	9.80644	9.96597	9.7755	10.1348	9.89365	10.044	9.66382	10.0359	9.52417	9.8293	9.60058	9.64589	9.66939	9.68824	10.0086	10.0966	10.0297	10.0067	10.0966
GFRA3	229936_at	5.71601	5.7348	5.6072	5.57086	5.61941	5.37815	5.64533	5.67897	5.67802	5.55789	5.58856	5.77847	5.8666	5.52302	5.88672	5.46467	5.4626	5.78415	5.59795	5.41114	5.37472	5.46511	5.43449	5.43187	5.53704	5.82997	5.53725	5.48876	5.46757	5.37823	5.61656	5.39829	5.55016	5.53036	5.52771	5.73704	5.7265	5.66754	5.58433	5.45248	5.45312	5.61821	5.57233	5.70709	5.62985	5.48417	5.57923	5.7126
CDC34	212540_at	11.5359	10.775	10.718	10.4818	10.221	10.6257	11.4089	10.5121	9.82643	10.8984	10.5388	11.3553	11.0041	11.1113	11.1772	10.868	11.4894	11.5751	10.9855	11.4546	11.1405	10.8289	10.9796	11.3874	10.907	11.8997	11.1229	10.3016	10.9695	11.3696	10.8511	10.6265	11.7845	10.7538	11.2215	11.0584	11.9314	10.2322	10.6321	10.8672	11.0298	10.5929	11.1089	11.4465	11.0966	10.7264	11.0311	11.1271
CISD2	226686_at	7.83528	7.71989	8.3832	8.10682	8.577	9.44373	8.42466	7.90657	9.24427	8.78894	8.39287	8.96732	8.12258	9.02602	8.39218	8.13342	8.33764	8.46287	8.31912	8.75704	8.28954	8.25718	8.19146	8.3138	8.17931	9.00344	8.03617	8.00491	7.91332	8.48872	7.91919	7.95531	8.23176	7.9079	7.60474	8.57067	9.27869	8.16501	8.4367	7.87351	8.6631	8.8622	8.53714	8.99472	8.02419	7.83191	7.87208	8.19098
TARBP1	202813_at	9.98331	9.23034	9.75857	9.20782	9.27528	9.56557	9.15073	9.23885	9.95522	9.72339	9.46051	9.80545	9.40351	10.0386	9.17603	9.30415	9.58381	9.2059	9.65498	9.21855	9.25011	9.04208	9.68098	10.0266	9.646	9.06095	9.39301	9.46997	9.36684	9.51539	9.62004	10.0845	9.41049	9.30388	9.19523	9.84096	9.10767	10.1524	9.3147	9.53774	9.80697	9.64304	9.46083	9.64679	9.55919	9.77769	9.26874	9.56505
TTC25	223924_at	8.90216	7.35551	7.59822	7.01145	7.20671	7.49136	9.28874	7.234	7.04111	7.28616	7.43407	8.21809	8.52411	7.46573	8.10498	8.20306	8.9561	9.78849	7.94761	8.05982	7.61532	7.05371	7.41079	7.34989	7.33122	8.51936	7.11165	6.76727	7.42597	7.22623	7.21328	6.73399	8.20081	6.9741	6.98472	7.93446	9.22154	6.70285	8.64951	7.82956	8.12192	8.14507	7.34762	8.20469	8.7284	6.61631	7.98427	8.54065
AL832212	226681_at	10.8789	10.0332	10.2436	10.1034	10.1727	10.4272	10.7903	10.2255	9.99827	9.85311	10.0101	10.9145	9.49888	10.4193	10.288	10.181	10.7469	10.4592	10.2064	10.5766	10.3686	9.79977	10.3083	10.0332	9.78915	10.0759	10.2439	10.2559	10.2364	10.2679	9.98934	10.343	10.6117	9.90204	9.91239	10.5541	11.5481	10.0058	10.1578	10.2161	10.3144	10.2231	10.4265	10.8023	9.98573	10.2718	9.94453	9.86925
DNAJA4	225061_at	10.0332	9.25741	9.56378	8.87597	9.0269	9.32224	10.3275	9.33712	9.25989	9.42392	9.73176	9.878	9.56846	9.78062	9.56823	9.62012	9.97377	10.1437	9.68933	10.1536	9.39219	8.95522	9.4077	9.64087	9.27576	9.67768	9.60631	9.45865	9.28669	9.24162	9.42218	9.64541	9.57269	9.27267	9.2269	10.0197	10.7808	9.05609	9.01083	9.22612	9.49024	9.61518	9.67307	10.223	9.69226	9.6209	9.09908	9.70125
MBNL3	229498_at	11.0297	10.4164	11.5172	10.6287	11.1769	11.7615	11.365	11.3994	10.6271	11.7094	11.0619	12.4496	10.7195	11.6563	12.1413	11.4887	11.4435	11.4406	11.0683	11.5783	11.0438	11.1543	10.9008	11.593	10.5205	11.9966	11.0421	11.0921	11.4578	11.2061	11.8197	11.3385	11.5887	11.1734	11.255	11.9126	12.1449	11.1044	10.6474	11.0618	11.0223	10.94	11.5326	12.1697	11.0746	11.2073	10.552	10.5965
ROBO4	220758_s_at	6.73351	6.75784	6.64936	6.73291	6.92549	6.5644	6.76951	6.84356	6.75905	6.74173	6.64811	6.745	6.77838	6.47269	7.11084	6.82344	6.88662	7.00228	6.81964	7.01902	6.58469	6.7606	6.84874	6.82265	6.56836	7.09399	6.55032	6.61783	6.78744	6.76011	6.5106	6.57422	6.73134	6.52997	6.9619	6.91727	7.01028	6.76257	6.80466	6.65654	6.49454	6.78911	6.73249	6.69061	6.77644	6.51615	6.85022	7.12738
DYRK3	210151_s_at	6.47948	5.74197	5.80365	5.11826	5.1805	6.2316	5.76954	5.21642	5.68943	5.81336	5.4614	6.03022	5.34534	5.71325	6.16976	5.82462	6.02818	6.25959	6.00182	6.26289	5.56096	5.46821	6.08174	6.24687	6.00266	5.64293	5.72386	5.48854	5.35732	5.57783	5.69159	5.65082	5.95385	5.36614	5.14041	5.944	7.19532	5.52379	5.44912	5.63839	5.75066	5.92006	5.43673	5.98798	6.17895	5.38534	5.69024	5.83505
ANKRD40	227064_at	11.2954	11.4003	11.2715	10.9459	11.0356	10.9276	10.976	11.15	11.4416	11.1049	11.3084	11.1773	10.8615	11.4661	11.2223	11.1301	11.1456	10.9763	11.2671	10.8271	11.0778	10.7962	11.1416	11.2605	11.2793	10.4796	11.0615	11.2969	10.9448	11.0408	11.4147	11.3985	11.0736	11.3013	11.2216	11.1022	10.9235	11.021	10.8937	10.9933	11.6282	11.1741	11.3236	11.081	11.0913	11.4964	11.176	11.2457
SNCA	204466_s_at	12.9848	11.5833	11.9673	10.8228	11.0376	11.3452	12.5609	11.3539	10.7941	11.5417	11.9896	12.9022	11.6243	12.3042	12.5503	12.0475	12.7525	12.9314	12.0496	12.6682	12.155	11.2722	11.8561	12.1625	11.9514	12.4944	11.7786	11.6881	11.8918	12.3127	12.1062	12.382	12.2539	11.909	11.963	12.5225	12.875	11.5546	11.5775	12.1355	12.1551	12.4821	12.3721	12.6624	12.1993	11.3762	10.963	12.2403
OPTN	202073_at	10.3147	9.36694	10.0885	9.25531	9.61872	9.98593	10.4355	9.31286	10.2932	9.74763	10.2873	10.4749	9.40956	10.3696	9.44102	9.72996	10.7029	10.2219	10.2437	10.3819	9.59899	8.98583	10.0623	10.1464	9.7795	10.4975	9.56836	10.0032	8.94857	9.84396	9.94447	9.95446	10.3179	9.81058	9.7214	10.4323	10.6525	9.63005	9.56648	10.2412	10.481	10.1021	10.0346	10.6863	10.3085	9.70391	9.01649	9.83482
C1orf116	228865_at	8.26707	5.94505	5.97157	5.61698	5.75923	5.32402	7.34784	6.06434	5.53645	5.57182	5.73987	6.47499	6.75024	6.56218	6.61999	6.09112	6.52972	5.76153	6.00143	6.60577	6.3904	6.75616	6.39332	6.66239	5.75339	7.14682	6.29301	5.78405	6.26274	5.98937	6.20534	6.40871	5.58514	6.6164	6.61854	6.89187	8.58024	6.06237	5.83838	5.69402	5.62928	5.66774	6.25063	7.05198	5.91648	5.83348	5.67204	5.9909
DHX35	218579_s_at	7.30116	6.9129	6.57461	7.04514	6.75039	7.60825	7.33756	7.03973	7.53691	6.89141	7.04653	7.21608	6.90418	7.2743	6.41854	7.06842	7.18472	6.45361	7.11448	6.66167	7.22326	6.61647	6.95953	7.19826	6.50177	6.91833	6.79929	6.93071	6.92313	7.00264	7.60559	6.87347	7.27206	6.9803	6.83441	7.19966	6.94985	7.05071	6.94534	6.96452	6.95808	7.18329	7.09037	7.20822	6.92593	7.25942	7.49567	6.97867
LONP2	223099_s_at	8.35888	8.44559	8.14559	8.09355	8.1134	8.16284	8.35051	8.38203	8.31849	8.505	8.40753	8.22958	8.22749	8.6021	8.15937	8.63767	8.3924	8.43398	8.33643	8.50324	8.40899	8.28142	8.45002	8.3479	7.93538	8.02245	7.90411	8.23259	8.08062	8.2036	8.28285	8.55745	8.3468	8.38143	8.20442	8.34481	7.99675	8.30431	8.29	8.1975	8.46144	8.17437	8.29551	8.15401	8.57429	8.6928	8.79156	8.6
LYL1	210044_s_at	11.2848	10.4002	10.1734	9.84161	9.93761	10.44	11.1218	10.1271	9.23562	10.6284	10.3213	10.7853	10.5035	10.4049	10.7383	10.4368	11.0302	11.0717	10.2767	10.7347	10.5165	10.0735	10.6069	10.5159	10.2253	10.9695	10.205	9.82704	10.3152	10.5124	9.97498	10.3799	10.817	10.0793	10.9971	10.6601	11.5033	10.0005	10.243	10.3135	10.2646	10.3932	10.5083	10.5564	11.0863	9.82793	10.4845	10.6932
ZFP57	231236_at	7.13806	7.48866	7.51018	5.0914	4.75724	4.94564	8.36868	7.63935	6.66931	4.94614	5.02396	8.23887	4.68263	7.49638	5.18328	4.91116	5.07032	4.83254	7.17506	6.43295	4.88187	5.08772	4.89591	5.35046	8.13794	5.03062	4.63279	7.24243	5.74493	7.41395	4.81723	5.5909	4.6817	7.62485	7.43914	7.31354	4.89496	7.78289	5.11175	8.08001	4.67347	8.12207	6.90639	7.42641	4.99973	6.06055	5.5531	5.06219
SESN3	235683_at	11.1169	9.96615	10.4386	8.66772	9.58047	9.9303	10.4829	9.71779	8.99673	9.92762	10.864	11.3123	9.92674	11.2327	10.4599	10.4186	11.3677	11.5334	10.6909	10.9545	10.682	9.2147	10.8755	10.9691	10.3412	11.4775	9.84909	9.75012	9.84934	10.2903	10.0898	9.89054	10.3118	10.1898	10.3864	11.1832	11.7699	9.4948	9.54569	10.1073	10.9254	10.3571	10.664	11.2653	10.3875	10.5341	9.51772	10.4713
PPP2R5B	635_s_at	8.07875	7.29941	7.23961	7.1612	7.30101	7.29926	7.91181	7.26296	6.94415	7.40426	7.27437	7.56661	7.46654	7.24783	7.7616	7.23607	7.08658	8.13187	7.32249	8.16975	7.62162	7.34586	7.37	7.54156	7.37694	7.71313	7.46945	6.97192	7.35731	7.28318	7.34004	7.01287	8.08383	7.53184	7.61767	7.8059	7.59944	7.35542	7.3603	7.201	7.08826	7.04937	7.34832	7.78586	7.59432	7.25099	7.50743	8.01223
SRRD	213608_s_at	11.4647	10.1774	10.349	9.86142	9.72482	10.0977	11.4293	10.0335	9.45095	10.4689	10.2119	11.026	10.5079	10.9289	10.8234	10.1628	11.1351	11.3938	10.6088	11.0359	10.6074	10.2104	10.7376	10.5747	10.5064	11.2316	10.564	9.80503	10.1381	10.6417	10.1865	10.5523	10.8256	10.5893	11.053	10.9267	11.5771	10.0765	9.68157	10.5808	10.1577	10.7143	10.6694	10.9732	10.5574	9.95647	10.103	10.8274
BNIP3L	221478_at	11.0978	11.0328	11.477	10.9351	11.5243	12.2727	11.204	11.2009	11.3031	11.4992	11.3299	11.8424	11.1959	11.8406	11.7362	11.3766	11.6343	11.638	11.6038	11.2335	11.7642	11.8331	11.4049	11.7781	11.4859	12.0436	11.0491	11.4006	11.3822	11.3577	11.3718	11.4406	11.5506	11.4834	11.3968	11.8466	12.3438	11.4145	11.3761	11.5468	11.5391	11.6197	11.481	12.2163	10.9324	11.1803	11.031	10.8151
HOXA3	235521_at	7.37339	6.57967	7.56503	7.18287	7.20911	6.53108	6.19291	6.44234	6.71942	6.49409	5.51876	6.10179	6.55598	6.60015	5.00744	5.27938	5.49455	6.43424	6.21178	7.0784	8.06385	6.97844	6.46995	6.31527	6.77958	5.28076	5.80694	6.4891	7.41069	8.02225	6.83422	6.67594	6.53144	6.35142	6.6436	6.04264	6.863	6.73049	6.28417	7.51499	6.43441	7.30837	6.56335	6.15928	6.45283	6.70302	6.87659	6.66263
GALNT5	229555_at	4.42743	4.33784	4.44193	4.31461	4.33193	4.68389	4.1542	4.31563	3.93742	4.4079	4.33283	4.3852	4.14644	4.22651	4.37786	4.4539	4.3645	4.6244	4.33577	4.32256	4.12082	4.42164	4.283	4.30443	4.1052	4.70033	4.36806	4.08159	4.39277	4.08096	4.35647	4.16551	4.39598	4.27958	4.26177	4.45403	4.75616	4.3431	4.29373	4.25423	4.16679	4.19035	4.4433	4.30581	4.27783	4.17533	4.61315	4.33373
CXorf27	215142_at	4.84107	5.02098	5.05018	5.33868	5.12032	4.81069	5.02122	4.99468	5.05928	5.17346	4.98431	4.97747	5.00382	4.66924	5.38277	5.08006	5.25869	4.8756	5.26513	5.13248	5.26631	5.2721	5.24539	5.18845	5.26428	5.40291	5.17209	4.83002	4.90552	5.15282	5.09929	4.88464	5.0827	4.96958	5.01187	5.06424	5.15485	5.01681	5.01223	5.08643	4.82436	4.84038	4.83084	5.0998	5.24451	4.92063	5.10716	5.28797
GSPT1	215438_x_at	12.9449	12.5285	12.5327	12.1573	12.1658	12.2878	12.718	12.0945	12.1511	12.5998	12.5342	12.9073	12.458	12.5175	12.8055	12.6232	12.7535	12.7393	12.5546	12.7335	12.6126	12.2264	12.4813	12.6707	12.6747	12.7659	12.319	12.4125	12.2576	12.6356	12.6264	12.6454	12.811	12.4998	12.6087	12.8101	13.041	12.1698	12.2853	12.5642	12.4598	12.3801	12.735	12.7338	12.567	12.316	12.2914	12.5527
IQCF3	1555235_s_at	4.97341	5.15143	5.11664	5.03975	4.99939	5.09209	5.2888	5.12153	4.90058	5.03313	5.12194	4.86891	5.11989	4.70971	5.21061	5.31501	5.04773	5.19768	5.11505	5.10425	5.05846	5.21353	4.99928	4.97527	4.9007	4.98575	5.46549	5.20402	5.1967	4.84447	4.79075	4.93795	5.10122	4.97564	5.00257	5.29144	5.19984	5.03637	5.20402	5.13098	4.91055	5.05445	5.09786	5.02986	5.34811	5.0199	5.09868	5.17168
NFIX	228278_at	7.79123	7.62078	7.47291	7.20772	7.61566	7.52325	8.09671	7.64603	6.7552	7.60595	7.59645	8.29794	7.08641	7.43847	8.01232	7.72848	7.69566	8.18098	7.40557	8.1711	7.42772	7.37952	7.62597	7.72923	7.45505	7.8642	7.69535	7.1767	7.43478	7.53699	7.33605	7.67581	7.81551	7.31538	7.74291	7.93456	8.51046	7.36155	7.40381	7.52909	7.54993	7.75436	7.76298	8.14723	7.75881	7.21403	7.23032	8.10587
YY1AP1	217836_s_at	12.1724	11.861	11.6021	11.5882	11.5502	11.3438	12.0791	11.7138	11.1765	11.7535	11.6701	11.8153	11.9358	11.6727	11.7078	11.7939	11.8314	12.0345	11.7019	11.8314	11.6873	11.6334	11.7712	11.7052	11.4926	11.9384	11.5001	11.5554	11.7443	11.7224	11.4774	11.6515	12.0419	11.6539	11.7102	11.9193	12.1766	11.4956	11.5249	11.7441	11.4235	11.4626	11.7097	11.9204	12.0478	11.6573	11.8254	11.9643
BCHE	205433_at	2.91932	3.01516	2.93163	3.00091	3.14661	3.01819	2.91886	3.14075	2.83314	2.95299	3.00896	3.0352	3.01446	2.95464	3.01155	3.04826	3.02273	3.07303	3.00993	2.94192	2.91398	3.08461	3.08399	3.05821	2.97441	3.09549	3.13532	3.01676	3.02645	3.01303	3.02889	2.90564	2.97179	2.9398	2.95371	2.94573	2.97846	3.06651	3.01103	2.921	2.87692	3.04867	3.03767	2.95701	3.04639	2.98863	2.93065	2.95189
CDKN2C	211792_s_at	7.11361	6.96419	6.78271	6.94574	7.17314	6.91925	7.17178	6.88076	6.49976	6.96663	6.8058	6.94776	6.7905	6.69499	7.08955	7.14163	6.98558	7.26246	7.04415	7.06686	6.74773	7.01356	6.9417	6.92025	6.92934	7.05105	7.10203	6.68952	7.12701	7.0798	6.81969	6.8326	7.28253	6.73102	7.0473	6.98226	7.43841	6.92793	7.02647	6.956	6.83205	7.04477	6.67397	7.17235	7.07471	7.09396	6.90157	6.9293
OR12D3	221431_s_at	4.61472	4.52082	4.24189	4.40416	4.47806	4.54177	4.59764	4.55492	4.26141	4.23775	4.16169	4.48996	4.64458	4.40011	4.64593	4.54579	4.63045	4.33096	4.65642	4.5219	4.53993	4.48178	4.43692	4.49619	4.8342	4.76969	4.68812	4.52787	4.21929	4.43534	4.5299	4.47743	4.44582	4.50996	4.33523	4.34058	4.62216	4.31332	4.38483	4.60712	4.28877	4.30066	4.53804	4.63183	4.54576	4.48278	4.07766	4.69268
RNASE2	206111_at	10.9409	10.5562	11.3522	11.1543	11.5607	12.0081	11.0382	11.1915	12.4986	12.5359	10.4261	11.6972	10.6101	11.428	11.7686	11.5582	11.5444	12.1297	11.879	12.4284	11.4144	11.4384	12.2633	10.5916	12.0263	11.9251	12.6021	10.2974	11.7577	10.6433	12.5469	10.5432	12.0805	11.0519	11.2981	11.2934	12.0942	11.7969	11.4309	11.0327	11.3392	11.2623	10.924	11.6052	12.1177	10.6935	11.6878	11.7901
STX1A	204729_s_at	6.25945	6.34929	6.2651	6.31728	6.13672	6.09825	6.43864	6.03956	5.86545	5.90641	6.1215	6.23518	6.41803	6.49425	6.47424	6.12707	6.35777	6.16638	5.98758	6.52933	6.01807	6.28532	6.06692	6.40042	5.64747	6.56865	6.53784	6.0905	6.10564	6.2772	5.86576	6.09109	6.4001	6.23992	6.302	6.03247	6.36372	6.28013	6.44634	5.93861	6.11911	6.28721	6.08094	6.15163	6.07254	6.39057	6.13848	6.24854
IQCF5	231525_at	3.9893	4.15013	4.06436	4.1693	4.05805	4.018	3.98379	3.98091	3.88886	4.03627	3.95601	4.05904	3.95811	3.81284	4.16504	4.12877	4.27725	4.09985	3.98682	3.93188	3.8595	3.99627	4.08061	4.19395	4.08342	3.99914	4.16053	4.06358	4.14639	4.04352	3.94287	3.90708	4.07242	3.93545	3.98872	4.20675	4.0398	3.86759	3.94972	4.07333	3.89651	4.00827	3.91438	4.12947	4.04654	3.87327	4.00827	4.22692
MXI1	202364_at	12.8147	12.007	12.446	11.8963	12.144	12.527	12.5209	12.3088	11.7776	12.2958	12.3737	12.9796	12.0005	12.6954	12.8826	12.5472	12.5746	12.6672	12.2844	12.8123	12.4986	12.2244	12.5657	12.8362	12.3124	12.6755	12.5892	12.3628	12.3499	12.4722	12.4498	12.5154	12.7119	12.4704	12.4625	12.7282	12.8917	12.2281	12.1465	12.3944	12.3972	12.4353	12.594	12.7855	12.2272	12.3918	12.2378	12.4021
CPSF3L	233625_x_at	8.17946	8.6756	8.20076	8.39325	8.22244	8.17463	8.64068	8.52275	7.88337	8.70268	8.23192	8.56583	8.54564	8.15173	8.61424	8.48703	8.27897	8.67019	8.25557	8.50562	8.15054	8.45948	8.34203	8.52763	8.04778	8.57576	8.66017	8.3484	8.54049	8.21605	8.25786	8.14204	8.41314	8.41158	8.82505	8.45185	8.76278	8.35898	8.28429	8.43167	8.04609	8.35158	8.39214	8.23101	8.56277	8.23855	8.69089	8.45628
HMBS	203040_s_at	9.99903	9.31248	8.98444	8.73212	8.91637	9.6735	10.2539	8.9928	8.53091	10.0606	9.01671	9.94531	9.59106	8.85672	9.6452	9.22966	9.58803	10.0859	9.6671	9.81643	9.10753	9.00256	10.0198	9.39866	9.47467	10.0575	8.91982	8.84211	8.98749	9.73538	9.07948	9.15599	9.86518	9.16591	9.69436	9.87506	10.6186	9.0264	8.85514	9.28202	9.10063	9.56151	9.37873	9.92417	10.0238	8.98571	9.10713	9.8401
AL832737	1561685_a_at	5.00008	5.14408	4.93763	5.28815	5.05885	4.92214	5.22219	5.42326	5.07947	5.16927	5.15345	5.21778	4.90909	4.99898	5.1772	5.10622	5.10743	5.12443	5.31666	5.41947	4.97077	5.15423	4.84913	5.21718	5.13332	5.26083	5.10382	5.08437	5.22028	5.01932	5.03531	5.20193	5.22253	4.99509	5.07444	4.98174	5.45945	5.07973	4.7793	5.23107	5.04237	5.0395	5.13631	5.11018	5.10311	4.78602	5.13855	5.19598
C14orf79	213512_at	6.28278	6.22089	6.41004	6.5306	6.52631	6.49832	6.5215	6.29138	6.14554	6.34605	6.27695	6.39448	6.19713	6.25855	6.54006	6.58908	6.31483	6.72856	6.47895	6.60834	6.41737	6.66173	6.68315	6.30412	6.26306	6.63493	6.92254	6.29471	6.57439	6.23008	6.1539	6.15975	6.42892	6.35355	6.26218	6.46247	6.43589	6.51713	6.45044	6.41976	6.08104	6.59234	6.38352	6.30644	6.51424	6.40863	6.42124	6.42162
CCDC111	229304_s_at	10.5346	9.32487	10.204	10.1618	9.67501	10.5641	9.71991	9.3653	10.7508	10.4468	10.1799	10.3956	9.79049	10.6798	10.1723	9.81124	10.301	9.15253	10.1562	9.8018	10.3614	9.88725	9.71641	10.4709	10.823	9.92718	9.52399	10.3745	9.75348	9.71261	10.6225	10.3987	9.88365	10.5179	10.3337	10.2083	10.256	10.8755	10.1623	10.0917	10.7053	10.4591	10.5187	10.5179	9.17652	10.038	9.50378	9.85177
DMTN	204505_s_at	12.7737	11.2714	11.3369	10.9309	10.9818	11.2304	12.361	11.1466	10.1891	11.417	11.7639	12.3148	11.4981	11.5609	12.007	11.8537	11.9993	12.3863	11.4304	12.2574	11.7408	10.864	11.9833	12.0775	11.942	12.0812	11.2992	11.1287	11.3516	11.5726	11.2565	11.6403	12.4039	11.7638	11.8504	12.1126	12.6571	11.2657	11.0856	11.932	11.424	11.5164	11.681	12.3542	12.0593	11.21	11.4271	11.9625
LOC257358	1559489_a_at	5.332	5.4862	4.98771	5.74251	5.88282	5.61198	4.86644	5.66092	5.08193	5.26414	5.63216	5.51157	4.95335	5.25919	4.78629	5.76763	4.93809	5.24974	5.29992	5.44621	5.39825	6.14522	5.9481	5.24099	5.43717	5.10201	5.0984	5.48452	5.94959	5.32275	5.39812	4.84524	5.14729	5.75332	5.28701	6.26501	4.83951	5.29276	5.38551	5.32702	5.51962	5.63013	5.59421	5.31289	5.79688	5.68733	5.43001	5.62884
MRC2	37408_at	9.62108	8.31388	8.49856	7.67089	7.55288	8.44688	9.5276	7.37207	6.90149	8.63808	8.96342	8.70569	8.37052	7.76567	8.70195	8.14621	8.90781	8.82274	8.88231	8.99166	8.77463	7.73128	8.79888	8.86114	8.83028	9.14236	7.95621	8.05411	7.72999	8.66697	7.5878	8.56652	9.2207	8.44271	8.69396	9.24213	9.77736	8.1288	7.85981	8.1903	7.81896	8.16538	8.49272	9.43968	8.75441	8.05038	8.36781	8.93959
NR2C2	224873_s_at	10.5437	10.5879	10.5201	10.4953	10.5907	10.6918	10.5303	10.59	10.7086	10.6142	10.9096	10.6913	10.3814	10.9227	10.4307	10.4407	10.424	9.927	10.6335	10.2862	10.7286	10.7573	10.6389	10.8432	10.7977	10.4419	10.2053	10.7501	10.3724	10.6552	10.619	10.6861	10.643	10.6885	10.6341	10.654	10.2724	10.8446	10.6929	10.4721	10.7521	10.5532	10.5208	10.8387	10.2906	10.6788	10.4583	10.523
PIP4K2A	229713_at	12.1932	11.5028	11.3482	10.6932	10.9634	11.0313	11.9585	11.1881	10.7766	11.147	11.3445	12.164	11.1505	11.9966	11.5385	11.4325	12.1429	11.7471	11.4828	11.6337	11.6059	10.9789	11.4861	11.7801	11.4505	11.8436	11.3614	11.3159	11.2361	11.5065	11.175	11.6019	12.0791	11.4002	11.4492	11.8223	12.3319	10.9982	11.0308	11.4558	11.6572	11.5017	11.551	12.0994	11.4776	11.3013	11.2649	11.5917
PITHD1	223124_s_at	13.155	12.8699	13.2003	12.6111	12.6634	13.0522	13.2003	12.8058	12.6834	12.9114	13.0543	13.4061	12.7388	12.9444	13.0667	12.7073	13.3722	13.0821	12.9642	12.9981	12.9136	12.7134	12.883	13.1122	12.9306	13.1635	12.8947	12.8518	12.5151	12.875	12.9395	12.9053	13.2392	12.9363	12.9676	13.1416	13.3346	12.6731	12.6946	12.6299	12.9932	13.2064	13.1055	13.3178	12.957	12.6158	12.7541	12.9158
SEMA5A	213169_at	5.16401	5.10062	5.29886	4.78145	5.48613	4.90257	4.91565	5.534	5.28157	4.81919	5.35731	5.39988	5.17312	5.21512	4.70585	5.00714	5.51346	4.77289	6.0935	4.99395	4.70191	5.15571	4.72091	5.09064	4.7625	5.06684	5.46182	4.96443	4.77249	4.64201	5.26136	4.88519	5.6062	5.42821	5.17628	4.9203	5.3731	4.85492	5.00174	4.98032	4.99992	4.94299	4.94784	5.35161	6.11219	4.79712	5.10825	5.09564
TEAD4	204281_at	6.2316	6.23794	6.33137	6.14252	6.35161	5.90802	6.03575	5.96585	6.0986	6.21359	5.96462	6.29139	6.11876	5.87473	6.46976	6.20082	6.13569	6.20127	6.14909	6.42453	5.82232	6.25254	6.20687	6.30356	6.1794	6.177	6.16591	6.11146	6.03985	6.0678	5.93746	6.05088	6.13311	6.18761	6.1633	6.06694	6.35278	6.18527	6.28566	6.27962	5.95334	6.11689	6.21362	6.14863	6.05798	6.06913	6.23845	6.18813
TENC1	212494_at	6.77251	6.86128	6.79018	6.83189	6.86128	6.69366	7.05146	6.76586	6.33685	6.81822	6.8394	6.95889	6.68384	6.50601	7.11782	6.94154	6.80588	6.83926	6.99222	7.12218	6.88493	6.92809	6.96159	6.7684	6.76315	7.08207	6.9792	6.76942	7.01204	6.66953	6.58094	6.78738	6.82244	6.68031	6.92645	6.82835	7.17694	6.7267	6.79362	7.01247	6.82797	7.06595	6.90028	6.64881	6.94169	6.63383	6.80528	7.01826
TNIP1	207196_s_at	13.0249	12.8058	12.7189	12.7218	12.7577	12.6581	12.8058	12.7321	12.4885	12.6774	12.5744	12.7561	12.8367	12.6533	12.7796	12.864	12.8939	12.8519	12.6533	12.8939	12.84	12.7103	12.6893	12.6999	12.6611	12.8554	12.7989	12.6953	12.892	12.7745	12.5708	12.6522	12.9	12.6945	12.7919	12.7907	13.0308	12.6389	12.8195	12.8004	12.5917	12.6642	12.7306	12.7381	12.8609	12.7557	12.8757	12.8718
LOR	207720_at	5.15952	5.12658	5.27759	5.17185	5.10021	4.9788	5.20557	5.17469	4.86766	5.1476	5.11035	4.99523	5.17238	4.89233	5.19148	5.07158	5.15597	5.24506	5.34966	5.15758	4.97603	5.12602	5.12353	5.12093	5.04437	5.16573	5.11292	5.02501	5.0283	5.01153	5.0604	5.05413	5.22812	5.02427	5.177	5.12913	5.27967	5.08102	5.17274	5.23617	5.13206	5.272	5.12746	5.21526	5.20776	5.04705	5.1952	5.05253
ADAM6	237909_at	5.50294	5.50794	5.3405	5.43307	5.5068	5.4994	5.66856	5.59831	5.62984	5.45422	5.38676	5.54553	5.53419	5.45422	5.81436	5.43363	5.57714	5.50097	5.51882	5.50132	5.31726	5.56504	5.30591	5.89706	5.61546	5.5222	5.7127	5.47145	5.63761	5.41732	5.44976	5.49236	5.55833	5.47382	5.35489	5.20184	5.46101	5.60322	5.55336	5.52009	5.33587	5.69373	5.37061	5.57531	5.57589	5.53883	5.46702	5.41951
CITED2	207980_s_at	8.12181	7.65119	7.77025	7.30752	6.85127	7.77283	7.58046	7.312	6.85147	7.62024	6.77636	7.78227	7.60795	6.99091	7.47946	7.26237	7.95665	7.69951	8.0799	7.54886	7.56789	7.17279	6.97011	6.98272	7.13091	8.32217	7.17883	7.23749	7.58772	7.37203	7.21433	7.30027	7.19043	7.3023	7.31704	7.39386	8.03832	7.05906	7.50359	7.40207	7.61254	8.04851	7.26965	7.48809	7.61611	7.31076	7.53745	7.15325
FAHD1	226767_s_at	9.09602	8.21919	8.56336	8.12039	8.57238	8.81317	9.13817	8.46721	7.91965	8.63721	8.79224	9.25575	8.52426	8.75522	9.11656	8.92974	9.23682	9.25005	8.85153	9.44117	8.55544	8.24133	8.8866	8.8798	8.76933	9.08527	8.84578	8.28756	8.58784	8.93897	8.99466	8.7175	9.3529	8.60196	8.92971	9.02084	9.8939	8.27833	8.42751	8.47767	8.6248	8.56073	8.5109	9.00295	8.81937	8.27165	8.49864	8.82784
RAB11FIP5	210879_s_at	7.95058	7.67124	7.81397	7.35564	7.64761	7.30611	7.38884	7.52536	7.76586	7.26286	6.93056	8.23253	7.64317	7.91991	7.62829	7.50073	8.15753	7.65243	7.57627	7.36923	6.6305	7.61582	7.39157	7.47993	8.02092	7.44874	7.47775	8.12931	6.77049	6.94331	7.48177	7.4406	7.8767	7.54564	7.48343	7.01456	7.33664	7.25544	7.20344	8.01282	7.46093	7.58609	7.38329	7.7856	7.52906	7.59002	7.41561	7.70699
RBM33	225839_at	10.198	10.2542	10.2624	10.2282	9.99576	10.2403	10.0578	10.2014	9.95611	10.3411	10.0331	10.0696	10.3547	10.6197	10.112	10.0485	10.3551	10.0697	10.3485	10.42	10.5917	10.3872	10.1518	10.2932	10.7876	10.4077	9.94331	10.4638	10.6049	10.2522	10.3807	10.486	10.0149	10.0873	10.0811	10.3012	9.99426	10.4692	10.4142	10.4782	10.6472	10.2517	10.5593	10.1834	9.93984	10.1635	10.1941	10.118
CDH1	201131_s_at	6.17871	5.32292	5.23945	4.91436	5.1192	4.99821	5.68086	5.20784	5.66704	4.99553	4.83708	5.15976	5.22413	5.06415	5.00893	5.06231	5.47772	5.00618	4.92694	4.74086	4.97297	4.94527	5.77287	5.25737	5.4304	8.84643	5.01017	4.70815	4.57782	5.02746	5.02865	5.27526	5.1801	4.45358	4.73831	6.0507	5.75955	4.93337	5.86738	5.85655	5.5892	5.48085	5.12425	4.8577	6.24241	5.97212	5.25064	5.49657
FAM104A	225319_s_at	12.8575	12.0816	12.1375	11.576	11.7994	12.0348	12.4044	11.8162	11.5108	12.0486	12.2338	12.6326	11.7205	12.4343	12.2495	12.0938	12.4728	12.3513	12.3162	12.3154	12.0177	11.8566	12.27	12.1124	12.2616	12.3307	11.9543	11.9743	11.6879	12.0231	12.1535	12.2929	12.2213	11.9635	12.0768	12.4588	12.8334	11.8842	11.7941	12.0547	12.1665	12.1773	12.342	12.6676	11.9826	11.8287	11.857	12.4023
EDAR	220048_at	7.8916	7.93637	7.29545	6.77028	7.7079	7.54261	7.57943	7.80104	8.19003	8.25842	7.57684	7.54926	8.37417	7.71751	7.64911	7.63689	7.71665	7.85516	7.721	7.75506	8.10136	6.78687	7.75506	8.09903	8.26043	7.65327	6.76112	7.41189	7.19592	7.55551	8.20208	7.6791	7.17015	7.57717	7.73121	7.51283	6.77363	7.48995	7.65848	7.34832	8.34797	8.09746	7.96912	7.56505	7.89231	7.849	7.88094	7.62779
CLCF1	219500_at	7.9181	8.0966	8.13496	7.90825	8.21458	7.59433	8.14132	7.87617	7.46605	7.68554	7.97998	8.31373	7.88703	8.07642	8.07703	7.45374	8.05988	8.18609	7.92148	7.73789	7.84028	7.9337	8.01499	8.13384	8.09968	8.18943	8.10844	8.27683	7.74197	7.56382	8.1439	7.87384	8.00533	8.0933	8.3132	7.74003	8.37829	8.23127	7.89185	7.87511	7.77374	7.78085	8.13568	8.07397	8.03197	7.73518	7.74644	8.53405
DCAF11	201886_at	10.5572	10.1899	10.1339	10.1731	10.1204	9.95664	10.6726	10.185	9.96287	10.0261	9.99112	10.5251	10.1174	10.0705	10.4653	10.5258	10.3948	10.5845	10.2616	10.5819	10.2959	10.1899	10.3838	10.1551	10.3757	10.3461	10.3182	10.1797	10.5907	10.131	10.1721	10.1714	10.5583	10.1426	10.3549	10.0994	10.7849	9.81219	10.0566	10.151	10.054	10.202	10.2103	10.0616	10.5549	10.3273	10.5242	10.6551
FAM20B	202916_s_at	9.21023	9.24104	9.19282	8.73226	8.89024	9.1223	9.74353	9.14926	8.93565	8.91842	9.09611	9.48764	9.2462	9.55271	8.93992	9.23293	9.30285	9.18212	9.38758	9.25821	9.05792	9.01976	9.17046	9.21481	9.18567	9.56049	8.85794	8.88291	8.46138	8.93176	8.91909	8.80827	9.27825	9.23584	9.22936	9.24503	9.78646	9.0135	8.98565	9.11434	9.26421	9.20055	9.00403	9.60061	9.1263	9.23517	9.03809	9.09621
GLRX5	221932_s_at	12.6727	11.7449	12.5026	11.7741	11.7755	12.4626	12.5927	12.0605	11.3427	12.3187	12.1572	13.0667	12.0137	12.3801	12.6651	12.1961	12.5976	12.9011	12.2467	12.8771	12.3963	11.7898	12.3584	12.4151	11.973	12.7237	12.298	11.9588	11.9953	12.4194	12.4563	12.3382	12.5231	12.141	12.4706	12.6716	13.0067	12.0095	11.9027	11.9542	12.5064	12.4089	12.6079	12.9317	12.3618	11.9041	11.7966	12.4012
YPEL4	235916_at	7.53328	6.11433	6.31909	5.79118	6.1141	7.85909	7.13465	5.63417	6.22754	6.36729	6.36833	6.85035	6.32155	6.29724	6.47912	6.35686	6.73091	6.96536	6.13928	7.3282	6.52683	6.22546	6.41568	6.51771	6.70541	7.08453	6.36467	5.94321	5.98975	6.59891	6.42541	6.11216	6.94702	6.1952	6.4058	6.3196	7.207	5.93789	6.28744	6.32665	6.74101	6.12197	6.26298	6.78501	7.83763	6.23302	6.12655	6.87264
NFE2	209930_s_at	12.0725	11.7768	11.5041	11.7284	12.1042	11.5118	11.8875	11.6392	10.6859	10.9194	11.2121	11.5653	11.4899	10.9552	11.6574	11.3753	11.6797	11.9071	11.574	11.758	11.6948	11.5169	11.5702	11.5632	11.2247	11.5773	11.5625	11.4687	11.8128	11.8356	11.1507	11.5523	11.8781	11.3097	11.6982	11.6421	12.0261	11.1852	11.7671	11.8902	11.1536	11.4444	11.5001	11.6026	11.826	11.2755	11.7617	11.6673
OSBP2	223432_at	10.4394	8.75115	9.51926	8.18035	8.32049	9.27455	10.2698	8.50905	7.82255	8.72234	9.30251	10.6826	8.36315	9.19301	10.3461	9.56443	10.4254	10.1737	9.41503	9.73729	9.27402	8.19493	8.77431	9.54769	8.99533	9.33999	8.53061	8.6435	8.62385	9.20283	8.24442	9.36355	9.96279	9.17324	9.39419	9.62667	11.0467	8.60842	9.40448	9.13923	8.70011	9.78293	9.51988	9.89446	9.32883	7.38696	9.23276	8.92283
PPP3R1	204506_at	10.3742	9.51807	10.9479	10.1704	10.4378	9.61759	10.3481	10.6418	9.74055	9.92009	10.3383	10.7906	8.97993	10.6581	10.324	10.6189	10.8105	10.1494	10.1381	10.4207	10.5196	10.4218	10.9602	10.3704	9.87034	10.6394	10.3759	10.137	10.5631	10.2755	10.3798	9.91079	10.2533	10.4132	10.4767	10.3057	10.8093	10.2412	10.6126	10.2755	10.5441	10.1983	10.4105	10.1759	10.2385	10.2357	10.2409	10.1671
AQP1	209047_at	7.26637	6.16122	6.38049	5.43063	6.09212	6.76001	7.92892	5.58676	4.28098	7.08779	6.45369	7.3471	6.28505	6.98787	7.25573	7.41754	6.88826	7.52066	6.99033	8.28462	6.86927	6.31359	7.20032	6.46705	7.1373	7.60312	5.76068	6.38614	6.7873	6.62155	6.02671	7.07533	7.32345	6.97461	6.85583	7.50742	7.81796	5.04406	5.90543	7.28955	6.47907	6.42473	6.90484	7.80417	7.90213	6.6871	6.55534	6.43753
LMAN1	224629_at	10.042	9.90323	10.2987	10.0726	10.3016	10.7652	10.301	9.87767	11.2525	10.8709	10.3694	10.4029	10.0138	10.5987	10.1039	9.963	10.2198	10.1832	10.0272	9.86461	10.1145	9.90828	10.5004	10.5111	10.1981	9.99178	9.9894	10.5241	10.0716	10.4302	10.5453	10.3628	9.95547	10.3979	10.323	10.5263	10.0862	10.4337	10.1236	10.2042	10.631	10.6536	10.0472	10.7145	9.92891	10.5572	10.1474	9.7888
RGS6	210270_at	7.02674	6.98334	6.59347	6.53885	6.26241	5.72959	7.50636	6.30056	5.96197	6.13428	6.57978	6.31332	6.6764	6.44677	6.64725	6.59284	6.67876	6.45572	5.99823	6.6767	6.24337	6.63263	6.11516	6.71988	6.31174	7.14419	6.71097	6.32301	6.54224	6.12405	6.45086	5.90066	6.53711	6.70438	6.64798	6.87545	6.99789	6.4256	6.49331	6.405	6.41264	6.20423	5.8791	6.79549	6.59233	6.00191	6.67148	5.98438
LINC00896	1553658_at	5.94809	5.91169	6.00032	5.80793	5.96531	5.72346	6.12106	6.10101	5.85326	6.02189	5.98963	5.67893	5.93364	5.80742	6.03093	6.2913	5.73061	6.07458	5.80766	5.88165	5.73344	6.07612	6.04135	6.09458	5.93148	6.04422	6.13254	5.52895	5.75652	5.70554	5.96181	5.802	5.93142	5.82384	5.81674	5.76708	6.12237	5.81674	5.76641	5.79295	5.86953	6.04914	6.03231	5.96614	6.16823	5.85896	5.88889	5.89795
MAP1A	203151_at	8.10861	7.96413	6.76444	7.04736	6.95724	5.43103	7.53936	7.24128	5.95399	6.22443	6.83528	7.27016	6.74544	6.85374	7.1003	7.17055	7.23243	6.54532	7.03632	7.43744	6.52806	6.76403	6.44947	6.59702	6.7431	7.63012	7.01946	7.06413	6.82067	6.08327	7.55511	6.22899	7.78336	6.27189	6.8976	6.93306	7.69963	6.35246	7.31498	6.62052	6.79169	6.95941	6.39415	7.01713	7.28153	7.21265	7.79083	6.44749
RANBP10	53987_at	9.69589	9.14562	9.09338	8.47769	8.5246	8.73222	9.85457	9.00597	8.38379	9.14959	8.8097	9.73365	9.20864	8.97031	9.18898	9.19983	9.57857	9.45075	8.94489	9.27187	9.07608	8.69575	8.92624	9.40738	8.90078	9.78448	8.71358	8.81239	8.54327	9.18584	8.78801	8.9155	10.1496	8.9707	9.06222	9.34937	10.108	8.7889	8.74119	8.9308	8.79265	9.19671	9.06297	9.65587	9.26793	8.63482	9.13528	9.04367
LINC00862	1562909_at	4.86277	5.20295	5.90215	5.24009	5.27456	5.68327	4.80293	5.69454	5.15777	5.05705	5.50141	4.38094	5.66148	4.86246	5.01422	5.02839	5.28054	5.20416	5.37663	4.82734	5.58106	5.25742	5.73782	5.03957	6.35399	5.37499	5.43394	5.07037	6.04572	5.30978	5.20023	5.5132	5.40669	5.13909	4.50844	4.78083	5.55757	5.55102	5.32742	5.35513	5.20917	4.9545	4.75223	4.81113	5.00404	4.82195	5.13359	4.91286
R3HDM4	55705_at	13.1703	12.7489	12.7093	12.7665	12.8202	12.6082	12.7734	12.7529	12.3925	12.6158	12.5709	12.9886	12.5423	12.9224	12.915	12.8233	12.7951	12.8522	12.7451	13.0017	12.777	12.632	12.87	12.9091	12.5607	12.8732	12.7324	12.5768	12.779	12.8485	12.6857	12.7415	12.9061	12.7502	12.7911	12.8428	13.1461	12.5777	12.7502	12.7948	12.6785	12.6489	12.9597	12.8428	12.8704	12.6639	12.8019	12.995
RAB2B	225074_at	11.4365	9.97371	10.7524	10.2501	10.0133	11.3039	10.8969	10.222	10.6184	10.6227	10.9158	11.5551	10.1504	11.0977	11.1076	10.6172	11.3078	11.0968	10.6817	11.3026	10.9083	10.2227	10.866	10.9685	10.5909	10.909	10.8773	10.63	10.6349	10.8352	10.9127	10.8786	10.8855	10.6753	10.5302	11.2804	11.689	10.5584	10.4811	10.7332	10.9297	10.7921	10.929	11.285	10.5184	10.5616	10.1044	10.9417
TP73-AS1	213340_s_at	10.1944	10.2964	10.139	9.97639	9.84346	9.86462	10.01	10.1238	10.3943	10.1894	10.0276	10.1243	10.2103	10.2358	10.2424	9.99948	10.1261	10.2556	10.1959	10.0411	10.0032	9.71819	10.3955	10.1216	11.0124	9.88738	10.2054	10.0088	9.75673	10.0838	10.2981	10.2816	9.95133	9.96269	9.72463	10.3912	10.0056	10.23	9.6624	10.1077	10.4263	10.3168	10.3903	10.1983	10.1392	10.6181	10.3348	10.2196
FAM101A	227320_at	5.47871	5.4797	5.5351	5.54923	5.50087	5.08329	5.45736	5.61297	5.24941	5.53867	5.19307	5.48333	5.41545	5.28078	5.54565	5.54727	5.51899	5.60441	5.2386	5.55269	5.48195	5.33266	5.41776	5.41741	5.22224	5.39511	5.56727	5.32415	5.32455	5.57833	5.35056	5.26964	5.54177	5.18314	5.40857	5.45596	5.54214	5.31635	5.39148	5.41699	5.068	5.31452	5.41347	5.51162	5.36823	5.34854	5.27275	5.41757
TAL1	206283_s_at	10.8675	10.4207	9.80656	10.0413	10.1985	9.74249	11.0791	10.2752	9.3047	9.50375	10.1024	10.9145	10.4236	10.4067	10.5697	10.1044	10.1316	10.5	9.83558	10.818	10.2591	10.3908	10.2698	10.2868	9.94864	11.1406	10.4904	10.5315	10.2122	10.2906	9.97002	10.1765	10.7598	10.7994	10.8402	10.7237	11.2255	10.2288	10.4205	10.3137	10.4557	9.79306	10.3644	10.6489	10.1289	9.78082	9.90211	10.0747
ZNF410	202010_s_at	9.7375	9.78188	9.79292	9.65346	9.94842	9.86829	10.072	9.7909	9.71677	10.049	9.88441	9.83942	10.0653	9.87929	9.90028	9.75756	9.90761	10.0759	10.0346	9.8194	9.77665	10.0083	9.92279	9.90089	9.86877	10.1179	10.0283	9.93282	9.79804	9.84315	9.86758	9.74698	9.84718	9.97256	9.93969	9.85362	9.91399	9.96348	9.86543	9.86451	9.69394	10.0196	9.83034	9.95397	10.0986	9.78898	9.83798	9.90329
MAGEA10-MAGEA5	1553585_a_at	5.91887	6.04873	6.0278	5.92208	6.1277	5.97727	6.0899	5.98774	5.63677	5.99123	6.10345	5.95964	6.11463	5.97501	6.07838	5.98534	5.85531	6.4229	6.00775	5.91964	6.00012	6.03167	6.19868	6.05691	5.94497	6.44878	5.81268	5.74184	5.87281	6.02155	5.97559	5.92294	5.97898	5.98123	5.95204	6.02941	5.95091	5.83986	6.04445	5.68884	5.62714	5.92436	5.90775	6.08328	6.00014	5.98363	6.00704	6.18549
PIK3R2	229392_s_at	10.0984	10.0211	9.59259	9.65696	9.25999	9.28617	10.1744	9.74742	9.30422	9.8063	9.55418	10.3375	9.97987	9.87328	9.75878	9.84379	10.0205	10.1673	9.77982	9.6961	9.52797	9.69774	9.68303	9.91427	9.7199	9.88034	9.5503	9.76512	9.63531	9.51828	9.82404	9.32272	10.2369	9.77342	9.87879	9.69105	10.626	9.44346	9.47572	9.56817	9.59627	9.82905	9.74179	10.2302	9.88471	9.53569	10.0485	9.82575
SLC30A3	207035_at	6.10794	6.3886	6.36603	6.28398	6.47548	6.27993	6.39628	6.48309	6.2962	6.51366	6.50833	6.4739	6.42438	6.36923	6.5745	6.56109	6.43933	6.60005	6.64905	6.84212	6.37294	6.48841	6.27887	6.62894	6.30342	6.70709	6.54302	6.29331	6.38751	6.26958	6.35237	6.30661	6.45585	6.22529	6.40165	6.34301	6.41294	6.45777	6.24422	6.36481	6.29443	6.28372	6.52169	6.40917	6.40126	5.98824	6.42417	6.76372
FAM101B	226905_at	12.5725	12.7721	12.6312	12.4969	12.6552	13.0075	12.4062	12.4723	12.5785	12.5358	12.4576	12.5103	12.1959	12.6105	12.6201	12.4542	12.5079	12.3119	12.5819	12.6045	12.7759	12.3728	12.3966	12.8781	12.7615	12.2863	12.7356	12.7239	12.6798	12.6529	12.3909	12.7218	12.8256	12.6332	12.6083	12.6361	12.4489	12.6677	12.8752	12.6332	12.402	12.6592	12.6912	12.3714	12.5109	12.6258	12.911	12.7993
FHL2	202949_s_at	7.34302	5.65859	6.19574	5.35676	6.43443	6.48949	6.42557	6.16384	5.87246	5.82145	6.14944	6.71166	6.33624	6.25931	6.99993	5.86638	6.33943	6.51198	6.03768	7.52654	6.4867	6.11491	6.06734	6.39616	6.03927	7.36011	6.3574	6.2129	6.67368	5.93401	6.10395	5.67864	6.44187	6.47475	6.36196	6.58465	7.3245	5.9877	6.18687	5.46334	6.59122	6.08941	6.8018	7.16525	6.11251	6.34071	5.21837	6.72523
CTSB	213275_x_at	11.6317	11.436	11.3032	10.6107	10.9069	11.0539	11.6169	10.958	10.7326	10.8435	11.113	11.1717	11.3963	10.8592	11.1117	11.3402	11.5359	11.6921	11.1731	11.22	11.1036	11.2307	11.392	11.2339	11.2914	11.4088	11.1161	10.5078	11.018	10.8679	10.8518	11.4002	11.5348	11.1568	11.5296	11.2392	11.955	10.689	11.0216	11.0037	11.1177	11.065	10.832	11.2101	11.1703	11.0425	11.5446	11.2624
NSUN3	219458_s_at	8.65563	8.05496	9.25582	8.03486	8.48118	9.15635	8.29039	7.97727	8.58679	8.68113	8.57626	8.79657	8.84406	9.30581	8.8648	8.8	8.85391	8.99334	9.26995	9.48079	9.36309	8.62861	8.61939	8.94558	8.89244	9.23456	8.21854	8.51158	8.84763	8.74844	8.6907	8.70068	8.30638	8.37875	8.30604	8.98054	9.24673	8.44854	8.79921	9.02335	9.2695	9.14275	8.87695	8.87063	9.33971	8.9045	7.96368	8.82663
VAX2	220443_s_at	6.40575	6.48963	6.57629	6.63577	6.62074	6.08256	6.71322	6.74228	6.32052	6.77045	6.74832	6.70445	6.41904	6.55754	7.0607	6.62552	6.65286	6.83907	6.64987	6.97838	6.47148	6.58636	6.57062	6.84561	6.56328	6.67623	6.71974	6.75269	6.50268	6.50047	6.56221	6.75029	6.88622	6.68999	6.84176	6.73541	6.81451	6.60575	6.59335	6.33304	6.39322	6.5962	6.78705	6.57318	6.46936	6.28316	6.38534	6.71316
FAM3A	209405_s_at	7.88474	8.30981	7.90916	7.94953	7.93513	7.81876	8.34173	8.0809	7.48715	8.24222	7.89515	8.20359	8.50611	7.84157	8.32399	8.03056	8.23735	8.4341	8.15592	8.40292	7.7687	7.88504	7.86708	8.09052	7.88939	8.3245	8.15592	7.77923	7.88578	8.01172	7.83313	7.84405	8.16087	8.11583	8.52151	7.89122	8.18385	8.09961	7.82979	7.74304	7.87606	7.88257	8.0342	8.09399	8.07962	8.01543	8.29201	8.16931
OGT	209240_at	12.6346	12.2482	12.501	12.4845	12.4701	12.7646	12.2065	12.4577	12.8889	12.7589	12.8088	12.6741	12.311	12.8217	12.5525	12.4401	12.6242	12.2087	12.4883	12.3226	12.7174	12.4648	12.6346	12.7201	12.7762	12.2224	12.4515	12.7245	12.419	12.6112	12.7	12.8145	12.3942	12.7281	12.606	12.6599	12.3827	12.7511	12.5299	12.6012	12.7546	12.4119	12.6755	12.7111	12.2322	12.6329	12.2683	12.4649
LINC00893	1556026_at	7.03269	7.30885	7.2831	7.87901	7.32768	7.09442	6.16845	7.85625	7.02056	7.05262	7.68414	7.64063	7.10882	7.33761	8.20942	7.21136	7.1141	6.37024	7.25627	7.02214	7.1691	8.07983	7.52412	7.78559	7.30652	7.57649	7.94133	7.09342	7.23399	7.44459	6.68981	6.69254	7.92368	7.42848	6.82178	7.35967	7.39668	7.02728	7.21379	6.94013	7.13036	7.03623	7.52906	7.24542	7.69747	6.31759	6.85474	7.1632
SH3GL3	205637_s_at	3.54434	3.70354	3.51565	3.36105	3.38585	3.34651	3.81638	3.51853	3.21405	3.47608	3.62377	3.45072	3.37576	3.23886	3.76036	3.59673	3.45182	3.40261	3.67149	3.52837	3.5313	3.55907	3.50736	3.79286	3.43896	3.67464	3.88523	3.81745	3.4388	3.3021	3.54441	3.47478	3.37149	3.45517	3.69587	3.46649	3.83398	3.40808	3.59182	3.41879	3.40229	3.45795	3.37242	3.54746	3.52455	3.40394	3.53025	3.61994
HLF	204754_at	5.7828	5.96506	6.98877	5.60216	6.22405	5.45662	5.66283	5.71542	5.25818	5.66509	5.89424	6.27621	5.66711	6.75586	6.56692	5.47495	5.87727	5.11818	6.02921	5.80618	4.78972	5.76196	5.69874	6.40795	6.10226	5.7879	6.33097	5.49148	5.85549	5.99752	6.07467	5.44034	6.41985	5.28636	5.17073	5.78834	5.21774	5.85386	5.4526	5.6484	5.88794	6.28944	5.3491	5.57924	6.02859	5.28919	5.76389	5.3587
FOXP3	224211_at	6.9969	6.81681	7.39204	7.13737	7.12	6.94975	7.27252	7.1762	6.89543	6.89667	6.74537	7.03563	6.97344	6.9851	6.94115	7.25462	7.28096	7.4274	7.22572	7.31884	6.53826	6.8757	7.20212	7.27544	6.79341	6.90019	7.45334	6.7813	7.00836	6.87106	6.93821	6.80523	6.98834	7.15452	7.03394	6.76077	7.55234	7.08996	7.1436	6.92611	6.99705	6.79768	6.8243	7.06744	7.10339	7.05677	7.37633	7.14684
ZFP36L2	201368_at	12.5806	12.5627	12.4996	12.5742	12.6469	12.5697	12.4979	12.5242	12.6971	12.5283	12.6904	12.6582	12.508	12.8057	12.4882	12.6281	12.5981	12.2717	12.6985	12.2571	12.7126	12.6662	12.6271	12.6985	12.6851	12.405	12.5213	12.652	12.28	12.5992	12.5779	12.6669	12.5561	12.6411	12.5821	12.5955	12.3904	12.7149	12.7149	12.6847	12.7163	12.6086	12.6169	12.6584	12.3672	12.6389	12.5089	12.5039
CD276	224859_at	5.12189	4.86798	4.70664	4.88024	4.86599	4.64671	4.92764	4.85762	4.70044	4.97907	4.95056	4.75883	4.83397	4.85411	4.76569	4.97687	5.06923	5.31728	5.02948	4.82997	4.8488	4.81075	4.86672	5.08035	4.63372	5.13973	4.91104	4.86192	4.81808	4.80642	4.92618	4.75094	4.89868	4.795	5.02914	4.89882	4.97016	4.85143	4.79402	4.77844	4.75329	5.0662	4.78498	5.0243	4.89127	4.70332	4.90538	4.87615
SLC25A5-AS1	239125_at	6.23853	6.34079	6.23864	6.27939	6.26525	6.13089	6.1938	6.21528	6.06673	6.37798	6.20149	6.28908	6.29132	6.29447	6.35463	6.36773	6.37464	6.5889	6.36084	6.25032	6.21654	6.2811	6.17832	6.47198	5.96131	6.5161	6.48458	6.17323	6.15119	6.20688	6.3008	5.88376	6.28071	6.28856	6.27962	6.32054	6.30487	6.34122	6.22271	6.27628	6.11719	6.43226	6.23203	6.38265	6.19428	5.96898	6.28972	6.29401
RNF14	201824_at	8.82701	8.32887	9.15363	8.49522	9.22631	9.65858	9.27666	8.73866	9.63923	9.14455	9.06659	9.78481	8.8539	9.47205	9.23923	9.05175	9.10294	9.13724	9.23456	9.08156	9.28717	8.93011	8.98464	9.22933	9.05674	9.57759	8.7048	9.01709	8.30412	8.97755	8.83946	8.87177	8.66743	9.01581	8.82118	9.32255	9.89325	8.86116	8.89639	8.86405	9.23659	9.36899	9.13899	9.50351	8.88781	8.57556	8.79789	8.69511
TPPP	230104_s_at	5.78917	6.6479	7.11638	6.49546	6.24663	6.1175	6.03793	5.85642	5.82746	6.13596	5.70011	6.55856	6.53693	6.79582	6.45975	5.9612	6.97117	6.0325	7.12992	6.70377	6.47694	6.50295	6.58278	6.26403	6.966	7.05942	7.02016	6.37903	6.28929	5.8485	6.67242	5.99922	6.60215	6.60439	6.6892	6.46673	7.10114	5.77507	6.8173	6.37001	6.65518	5.91074	6.0978	6.56904	6.60377	6.67399	6.21891	6.67879
USP7	201499_s_at	11.1508	11.1666	11.1423	11.0437	11.0425	10.9569	11.2396	11.0914	10.9808	10.8173	10.8738	11.0697	11.1363	11.1178	10.9409	11.0697	11.2137	11.1579	11.1877	11.0679	11.0518	10.9264	11.0496	10.9437	10.8181	11.1455	11.103	11.0951	11.0637	10.9968	11.0529	10.9776	11.2403	10.9723	11.1222	10.9148	11.3963	11.0002	10.9663	10.96	10.9502	10.9343	10.9575	11.1502	11.1003	11.1294	11.0606	11.1386
NHS	228933_at	8.98393	9.63791	9.19337	9.03883	9.9294	8.49647	8.69093	8.84872	9.25671	8.51966	9.34077	8.13641	8.9825	9.34696	8.65191	9.35601	7.92301	7.32182	9.73346	8.51744	9.24658	10.1495	8.79908	9.0681	8.51501	8.82241	8.27572	9.18431	8.84092	9.37531	8.22943	9.05633	8.62887	9.39707	9.31502	9.53443	8.90887	9.64044	9.30833	9.7086	9.31856	9.06374	9.12206	9.48643	7.52812	8.29416	9.20431	8.97942
YIPF6	212341_at	10.1911	9.68926	10.0893	10.0473	9.77412	10.1487	10.0015	9.9102	9.69004	9.72716	10.042	10.5237	9.50033	10.0925	10.2455	9.98708	9.85106	10.46	9.88128	10.3497	10.0516	10.0436	10.0797	10.2575	10.0296	9.77749	10.0607	9.78058	9.92082	9.98131	9.7985	10.0962	10.2245	9.76552	9.86639	10.2398	10.9227	9.80066	10.0717	9.99255	9.83024	9.84027	10.1707	10.2996	10.3243	9.65538	9.93278	10.0864
KRT2	207908_at	5.0881	5.6915	4.49586	4.97396	5.40496	5.82947	4.29052	5.52782	5.27667	5.37028	5.02257	4.74724	5.86916	4.90917	5.4429	5.34887	4.59279	5.93048	5.00904	5.74072	5.22258	4.92069	5.96873	5.65771	5.96647	5.03757	4.31918	5.63317	5.13304	5.61427	4.94619	5.19555	4.80187	4.65869	4.67468	5.67862	4.61429	6.31005	5.26549	4.43718	5.60621	6.28261	5.62101	5.62471	5.7609	5.41449	5.72471	5.50683
HDAC11	227679_at	6.66207	7.09079	6.95183	6.52201	7.20538	6.4727	7.18257	6.92382	6.78513	6.95405	6.8495	6.95439	7.26906	6.93163	6.94068	7.33577	7.046	7.18382	7.41421	6.47064	6.53771	7.00899	6.253	6.81477	6.59751	7.39184	7.08535	6.95969	6.75652	6.9136	6.92511	6.60938	6.92456	6.77428	6.73309	6.75606	7.16077	6.84051	6.75613	7.017	6.59125	6.53317	6.89725	7.08559	7.52301	7.18748	7.45814	7.23666
LOC283070	226382_at	11.2616	11.7061	11.2334	11.2646	11.5182	11.1401	11.3359	11.5623	11.2606	11.0032	11.3279	11.3537	11.687	11.2616	11.5951	11.3971	11.5463	11.1935	11.8277	11.6114	11.4032	11.1984	11.5435	11.3568	11.4395	11.8007	11.3786	11.1379	11.2997	11.4526	11.3507	11.1859	11.3631	11.4896	11.4669	11.2939	11.5829	11.3983	11.5195	11.2839	11.3001	11.2491	11.6965	11.2439	11.5842	11.6334	11.4201	11.6509
PLXNA3	203623_at	7.13434	6.84124	6.60304	6.7782	6.58582	6.11735	7.08499	6.73331	6.59968	6.64776	6.6703	7.07397	6.91248	6.87698	6.96887	6.75657	7.10341	6.96413	6.56707	6.71676	6.42009	6.62835	6.70287	6.7232	6.57646	6.73475	6.99014	6.98533	6.30863	6.50986	6.98845	6.52303	6.73491	6.75224	6.84163	6.63644	7.11812	6.60604	6.86749	6.3995	6.61224	6.86266	6.99424	6.59993	7.1204	6.79303	6.73205	7.20373
SLC23A2	209236_at	8.24268	7.91981	8.0545	7.96049	8.11461	8.51324	8.11073	7.98303	8.42319	7.78618	8.23997	8.41834	7.87235	8.48806	8.03574	8.29856	8.10508	7.69503	7.95994	8.07012	8.7341	8.35721	8.04384	8.75469	7.93409	7.92224	7.88873	8.1661	8.39574	8.35736	8.37861	8.30596	7.86498	8.21469	7.77535	8.539	7.92663	8.34424	8.59539	8.47578	8.30877	8.44212	8.62289	8.1098	7.73588	7.68689	7.97078	8.31696
TFE3	212457_at	12.214	12.3466	12.0749	12.1732	11.9193	12.0347	12.0097	12.1615	11.7796	11.9458	11.9376	11.9526	12.1424	11.7965	12.2563	12.1252	12.0097	12.0356	11.9251	12.1117	12.0187	12.2539	12.045	12.1022	12.1799	12.2116	12.308	12.1772	12.343	12.1981	12.0495	11.9586	12.1443	12.0833	12.1816	12.0283	12.299	11.9057	12.1884	12.1576	11.7883	11.8809	12.0802	11.8052	12.1513	12.079	12.1652	12.1658
ZNF334	238566_at	4.04517	3.77313	3.8512	3.78879	3.99603	3.916	3.94375	3.79577	3.86132	4.00975	3.8643	4.0141	4.21007	3.89392	3.67851	3.80478	3.80275	3.82858	4.16451	4.2099	3.58761	4.02935	3.86132	3.93846	3.74935	4.11196	3.71617	3.7096	3.62278	3.64948	3.88159	3.60678	3.81846	3.91319	3.68611	3.9154	3.75608	3.77785	3.81374	3.72489	3.93001	3.79953	3.95394	3.91409	4.29535	3.86242	3.80544	3.87129
EIF2AK1	209972_s_at	12.9641	12.6261	12.5855	12.3575	12.2212	12.3065	12.9769	12.4419	11.9936	12.4731	12.5399	13.0901	12.4045	12.7	12.7909	12.742	13.0631	12.845	12.6961	12.9091	12.7127	12.2765	12.6055	12.5782	12.5438	12.7759	12.5906	12.523	12.4501	12.6462	12.7222	12.6649	12.9454	12.6055	12.717	12.8608	13.2125	12.4289	12.2992	12.5928	12.384	12.7041	12.7063	13.077	12.5928	12.4989	12.6174	12.7277
UBE2H	226637_at	11.4952	10.4577	10.8369	10.6856	10.5958	11.033	10.8678	10.8624	10.7663	10.2359	10.8447	11.4162	9.99322	11.2539	10.7376	10.8436	11.1029	10.661	10.7176	11.0595	11.0045	10.4364	10.7514	10.7816	10.3974	10.6028	10.4937	10.6927	10.7072	10.6335	10.6389	10.9548	11.0977	10.4184	10.3146	11.0324	11.8843	10.5581	10.6554	10.6993	10.9502	10.6291	10.8886	11.3068	10.6319	10.7101	10.4906	10.439
ISLR2	232208_at	5.89952	5.78562	5.60899	5.83996	5.90135	5.78025	5.69809	5.78256	5.52884	5.7941	5.753	5.81898	5.73027	5.44951	5.93722	5.93864	5.91486	6.06542	5.78303	5.92665	5.64634	5.90886	5.92904	5.83419	5.46824	5.96712	5.74509	5.6718	5.78204	5.71389	5.82596	5.77312	5.70688	5.68159	5.78146	5.71349	5.82948	5.75423	5.9902	5.83373	5.52881	5.84606	5.6882	5.70037	5.78786	5.60614	5.71506	6.15374
MCFD2	212245_at	9.55317	9.04793	9.18075	9.3037	9.38287	9.07916	9.09527	8.98504	9.97122	9.58838	9.42225	9.45296	9.45541	9.72101	9.05055	9.3404	9.39812	9.14586	9.4069	8.86496	9.56901	9.38395	9.20592	9.72869	9.51354	9.24305	9.07225	9.37215	9.21277	9.39465	9.51672	9.36506	9.25675	9.34702	9.26792	9.75216	8.70802	9.47007	9.5124	9.19548	9.69041	9.65236	9.26511	9.62345	9.08894	9.08678	9.5352	9.16573
KIAA0355	203288_at	10.7423	10.5172	10.4621	10.3028	10.3552	10.5493	10.1736	10.3473	10.7938	10.5349	10.7117	10.4657	10.2663	10.6166	10.3489	10.5049	10.6893	10.2106	10.3587	10.3829	10.58	10.1134	10.4479	10.7034	10.7918	10.1874	10.5202	10.8451	10.343	10.4552	10.5382	10.9008	10.446	10.7004	10.6764	10.4634	10.2035	10.5572	10.3681	10.4083	10.7398	10.4682	10.8635	10.4527	10.6569	10.4907	10.5758	10.5042
LOC653160	236246_x_at	7.29567	7.38153	7.15586	7.36481	7.32025	7.32289	7.12791	7.32498	6.96713	7.31854	7.29625	7.39486	7.12523	7.20858	7.64879	7.49384	7.20495	7.50704	7.27733	7.70477	7.32506	7.38907	7.27773	7.43662	7.32202	7.58758	7.45304	7.28335	7.44246	7.41608	7.12561	7.13426	7.50224	7.2306	7.38795	7.30877	7.7231	7.28094	7.55287	7.45009	7.3025	7.4286	7.35793	7.45025	7.30963	7.1474	7.12561	7.31357
ERBB3	1563253_s_at	5.65728	5.56181	5.60697	5.68019	5.70539	5.52804	5.68756	5.76854	5.5674	5.64014	5.84473	5.58611	5.65395	5.4577	5.65395	5.64368	5.6031	5.80204	5.64524	5.7994	5.61137	5.77908	5.37796	5.8148	5.61758	5.83541	5.59295	5.56719	5.62152	5.66327	5.48289	5.52279	5.59612	5.52868	5.64707	5.76421	5.74333	5.43971	5.62633	5.6149	5.49601	5.64863	5.61971	5.73543	5.50443	5.40828	5.62428	5.77423
HSD11B1	205404_at	5.83127	5.8143	6.15936	5.91043	6.14845	5.70994	6.26344	6.16327	6.01595	5.82917	5.93547	6.69117	5.85351	6.07699	6.02692	5.96791	6.17959	5.93455	5.939	5.65886	5.87166	5.89263	5.26986	5.56745	5.84412	6.08944	5.76977	5.61465	5.75901	5.96586	5.86887	5.71316	5.89193	6.05491	6.04665	5.72571	6.20039	5.56622	6.02905	5.98812	6.01405	5.91956	5.58218	6.22558	5.99908	5.87921	6.31934	5.88511
IGFBP3	210095_s_at	6.63593	6.9851	7.56005	7.40232	5.93334	6.41099	8.06798	6.885	7.07159	6.12844	7.31448	8.26685	7.35268	7.92902	7.13431	6.69383	6.83953	7.45558	7.14042	7.20551	6.85224	6.86317	6.7421	5.78665	7.28832	7.43978	7.48482	7.02954	6.53454	6.57794	7.01039	6.80103	7.01363	7.02507	7.38004	7.21512	7.34901	7.05032	6.23589	8.12003	7.14491	7.53864	6.5693	7.44498	7.49581	6.95898	6.576	6.79747
HTR6	1552857_a_at	4.82957	4.722	4.41216	4.46516	4.77594	4.82332	4.79246	4.72664	4.46055	4.7907	4.69477	4.84631	4.71995	4.50764	4.92326	4.59172	4.55469	4.88022	4.84872	4.89196	4.51598	4.77244	4.53709	4.69428	4.54091	4.77856	4.86653	4.62474	4.81056	4.50892	4.99366	4.62841	4.60429	4.59247	4.57511	4.61155	4.68281	4.6496	4.7749	4.56561	4.47633	4.821	4.71033	4.64665	4.68637	4.56057	4.61108	4.80975
POLR1D	218258_at	11.9269	11.187	11.7744	11.2558	11.7099	11.9846	12.5536	11.5992	11.411	12.1013	11.6413	11.6185	11.2649	11.8643	11.52	11.5611	11.9111	12.0101	11.8606	12.5326	11.8606	11.3271	11.753	11.8857	11.7119	12.2538	11.9393	11.2928	11.5683	11.7363	11.7211	11.7785	12.0514	11.7542	11.7094	11.772	11.8844	11.525	11.2701	11.6439	11.7944	12.0762	11.7903	12.0095	11.7845	11.6257	11.5124	11.987
H2AFY	207168_s_at	12.7151	12.5303	12.5967	12.6382	12.4693	12.8395	12.5519	12.6543	12.6736	12.6319	12.649	12.6933	12.5081	12.7319	12.6603	12.6614	12.5357	12.4844	12.6502	12.6882	12.7301	12.6745	12.7182	12.8254	12.7301	12.5591	12.6226	12.6668	12.6932	12.654	12.6827	12.6827	12.6679	12.7668	12.7246	12.6441	12.5857	12.591	12.7068	12.7186	12.7328	12.7114	12.6621	12.4395	12.5292	12.6083	12.7466	12.6932
KCNK9	238870_at	5.02793	5.33892	5.24153	5.32859	5.66496	5.38134	5.60363	5.48767	5.38799	5.27476	5.37209	5.31191	5.55817	5.14243	5.61934	5.28447	5.37018	5.5423	5.35071	5.52356	5.29223	5.39758	5.27542	5.25385	5.24602	5.38162	5.25327	5.16919	5.2171	5.40049	5.38032	5.3778	5.4526	5.19152	5.38476	5.23787	5.6463	5.51872	5.60239	5.10677	5.3168	5.37554	5.20628	5.44955	5.58577	5.33709	5.27181	5.3337
APOE	203382_s_at	6.63804	6.79919	6.71593	6.84162	6.91449	6.69355	6.98549	6.84241	6.47002	6.9791	6.72998	6.76797	6.75447	6.66088	7.2582	7.0622	6.77684	6.80837	7.04623	7.03509	6.67737	6.8776	6.88266	6.9159	6.61205	7.08095	7.0811	6.73632	6.77487	6.70747	6.60975	6.544	6.83806	6.6255	6.94277	7.00054	7.03341	6.6799	7.00955	6.83866	6.75126	6.96387	6.80964	6.83882	6.69305	6.39876	7.01729	6.9488
KCNQ1OT1	243435_at	8.5454	8.32652	8.86593	8.70623	8.43814	9.17395	7.65351	8.97363	8.37653	8.5235	8.96101	8.75466	8.30819	8.73818	8.88499	8.60016	8.38969	8.6353	8.15114	8.99495	8.78806	8.82227	8.54761	8.69988	9.15993	8.13576	9.04456	8.76717	8.90263	8.72741	8.6175	9.00183	8.62653	8.54046	8.48629	8.80263	8.50203	8.84568	8.89954	8.99435	8.6	8.71054	9.16514	8.1995	8.4879	8.28895	8.37179	8.47312
ODF4	1552409_a_at	6.47407	6.54348	6.48949	6.48006	6.5073	6.32873	6.86513	6.35898	6.50122	6.45138	6.35803	6.59002	6.47791	6.55428	6.86654	6.57894	6.70144	6.6617	6.54011	6.5937	6.61787	6.61321	6.76644	6.57869	6.66738	6.4404	6.60894	6.48867	6.62086	6.42905	6.46033	6.5108	6.63669	6.36608	6.81467	6.61433	6.74999	6.50072	6.46819	6.5591	6.56504	6.52713	6.49215	6.67217	6.58557	6.61776	6.35145	6.69043
AK057304	1553467_at	4.10869	3.85524	4.0315	4.07699	3.92934	4.06161	4.18099	4.17363	3.99167	4.26012	3.82196	4.19132	4.12575	4.15262	4.08762	4.37904	4.29636	4.29075	3.9723	4.07669	4.01	4.24332	4.19638	4.23707	4.14076	4.09202	3.9271	3.99987	3.9232	4.0258	4.09342	4.00471	4.08196	4.07561	3.85998	3.99763	4.43301	4.08071	3.95856	3.94081	3.87854	3.78605	4.12611	4.16322	4.14261	3.85218	4.25413	4.16684
BGN	201262_s_at	5.96609	6.00727	6.17069	5.98087	6.00692	5.95214	6.0784	6.07251	5.84016	6.25142	5.85948	5.92652	5.90578	5.71007	6.26798	6.30689	6.08994	6.22445	6.1005	6.16137	5.9123	6.29503	5.93612	6.10024	6.10225	6.11805	5.80191	5.96192	5.89265	5.91932	5.80264	5.99158	6.11641	5.81573	6.05085	6.22136	6.39416	5.99771	5.94214	5.95958	5.86538	6.19046	6.19475	5.97111	6.15243	6.042	6.26562	5.984
RBM20	238763_at	4.26482	4.15278	4.73523	4.37369	3.84417	4.83457	5.13632	4.40905	5.8015	4.56631	4.64275	4.45713	4.257	4.8439	4.23993	4.79083	4.63586	4.84215	4.264	3.82812	4.62339	4.07741	5.37599	4.39631	5.10807	4.58979	4.59977	4.76487	4.01977	4.48054	5.50639	5.93964	4.1921	4.28269	4.30308	4.04219	4.27066	4.83081	4.27266	4.63737	4.78024	5.56596	5.26338	4.42257	4.4129	4.86877	4.51044	4.78072
VASH1	203940_s_at	8.78021	9.03472	8.194	8.6478	8.42499	9.09563	9.48741	8.93249	7.8353	8.54849	9.46788	8.75438	10.0005	8.33734	8.6844	9.60022	9.20052	9.39286	8.6647	9.09348	8.62276	9.07591	8.46488	8.7339	9.0053	9.14083	9.53969	8.99463	9.20893	7.92227	8.13201	8.33467	9.89564	9.1708	9.37003	9.11092	9.81801	9.30914	8.06015	9.42695	8.88178	9.10367	8.84756	9.0337	9.08399	8.88048	8.88971	9.30526
INPP4A	227087_at	11.5708	11.3155	11.3669	11.3483	11.2637	11.287	11.2228	11.3873	11.6696	11.4526	11.596	11.5675	11.4447	11.674	11.3865	11.331	11.5817	11.0307	11.3572	11.1618	11.564	11.2701	11.3128	11.6506	11.7723	11.2059	11.1304	11.5976	11.2228	11.4593	11.4914	11.4989	11.3476	11.467	11.2925	11.4901	11.0498	11.4002	11.2893	11.3715	11.7647	11.5131	11.5274	11.425	11.1362	11.4636	11.3234	11.3302
XK	206698_at	10.0369	9.69128	10.8361	8.69575	9.81897	10.6204	10.6273	9.98914	8.64444	10.2421	10.6115	11.5181	9.36361	10.9183	10.955	11.0736	10.7722	11.0354	10.2266	10.7089	10.3896	10.1308	10.0556	10.7793	10.025	11.2122	10.4519	10.3559	10.3503	10.6114	10.227	10.1342	10.7696	10.444	10.4823	11.6363	11.9785	10.4804	9.99513	10.6957	10.2517	10.4804	10.9905	11.4691	9.07535	10.137	9.71685	9.69218
FUNDC2	223042_s_at	11.7727	10.5438	11.0136	10.6044	11.2404	11.2428	11.8422	10.7566	10.9665	11.4859	11.2031	11.4422	11.2556	11.4365	11.6932	11.0105	11.5497	12.2373	11.5707	11.6261	11.3234	11.2534	11.9199	11.128	11.6644	11.7144	11.1551	10.7792	10.9899	11.2095	11.112	11.0898	11.4934	11.2294	11.394	11.7005	12.014	11.152	10.718	11.0403	11.3259	11.6531	11.138	11.6961	11.7058	11.3179	10.8073	11.5384
COL18A1-AS1	1564017_at	6.07785	6.04667	6.04224	6.01547	6.3013	5.95393	6.01047	6.23265	5.8191	6.05122	6.13213	6.12552	6.04868	5.98042	6.19274	6.2025	6.05625	6.052	6.14006	6.19068	6.11477	6.08178	5.9707	6.19502	6.04783	6.16188	5.93812	6.0643	5.89537	6.12827	5.90441	5.9688	6.10581	5.9135	6.1973	6.00823	6.17088	5.98535	6.12296	6.05795	6.24261	6.10324	6.10617	6.07241	6.09315	6.00225	5.98854	5.97547
FBXO7	201178_at	13.4625	12.8961	12.8583	12.5946	12.7468	12.9863	13.3839	12.7899	12.5956	12.9327	13.1098	13.3438	12.9374	13.3325	13.2739	13.0757	13.2392	13.2875	13.0386	13.1442	13.1098	12.757	12.9964	13.2524	12.9797	13.1847	13.0268	12.7741	12.9181	13.0471	12.7455	13.2244	13.2577	12.9748	13.0523	13.2455	13.555	12.9874	12.8291	13.0228	13.0693	13.1403	13.1643	13.229	13.1091	12.7164	12.9103	13.1937
SOCS1	213337_s_at	9.10056	9.08079	9.15683	9.31278	9.17733	9.53368	8.72805	9.3613	9.99391	9.32548	9.03961	9.22486	8.79245	8.7953	9.42569	9.4449	9.06836	9.55678	8.67481	9.79066	9.48737	8.43506	9.17296	8.92859	9.77843	8.70595	8.99892	9.10849	9.85438	9.3136	9.8993	8.93407	9.14016	8.92704	8.97981	8.86501	9.13616	9.35962	9.8363	8.87115	8.9735	8.8396	9.56454	8.79281	9.37558	9.54726	9.07133	9.25563
AF116693	218978_s_at	8.53756	8.44557	8.99706	9.13858	9.06796	8.19884	8.48384	8.97226	7.73227	6.54151	8.05725	7.76317	8.11862	8.38834	7.99779	8.50845	8.65306	8.61162	8.62264	9.03667	8.77409	8.45025	8.21556	8.51443	7.98918	8.68658	8.47327	8.44694	9.13049	8.9634	7.54935	8.81554	8.70198	8.14866	8.11787	8.98975	9.40739	7.94143	8.99915	8.82099	8.62746	8.61712	8.13731	8.88961	8.57736	8.18805	7.84494	7.51202
ABCC13	233371_at	10.4805	9.19386	9.85759	7.45574	8.55256	9.53038	10.0608	7.87083	7.71811	9.75617	10.1034	9.00821	9.22532	9.53812	10.3281	9.34116	9.92708	10.6904	10.4268	10.6297	9.57041	9.09223	9.83946	8.70045	9.20243	10.6942	8.93012	9.34572	8.39076	10.6095	9.61709	9.7414	10.1148	8.7036	9.37898	10.9819	11.2727	7.10451	7.85502	10.1328	9.17181	9.91907	9.55906	10.3304	9.92527	8.92209	8.81041	9.24131
FKSG46	224290_at	4.787	4.72788	4.72225	4.43604	4.62362	4.55905	4.75241	4.63305	4.59532	4.81541	4.68613	4.88291	5.02387	4.76235	4.91098	4.7523	5.00717	4.68503	4.76014	4.78639	4.72762	4.93991	4.69646	4.90232	4.57616	4.74689	4.77201	4.70731	4.65604	4.66357	4.54645	4.77443	4.85906	4.79395	4.5962	4.71353	4.8522	4.66064	4.67362	4.47667	4.61036	4.75935	4.8709	4.72146	4.76581	4.74351	4.70708	4.78463
ZNF821	41397_at	7.36886	7.52595	7.48614	7.55091	7.66857	7.27827	7.66794	7.64858	7.06432	7.61643	7.45418	7.43967	7.63127	7.51017	7.73117	7.30609	7.55091	7.5852	7.63967	7.36836	7.14632	7.35995	7.32689	7.39609	7.39578	7.70651	7.55245	7.47442	7.68742	7.41206	7.58761	7.48423	7.3917	7.12072	7.34469	7.2931	7.44492	7.66938	7.29464	7.577	7.61782	7.47548	7.50555	7.38046	7.56021	7.51593	7.31577	7.42738
B4GALT4	212876_at	9.58228	9.75849	9.3716	9.46005	9.70817	9.59733	9.97572	9.26352	10.3475	10.2205	9.49139	9.57318	9.86333	9.9773	9.39292	9.94828	9.57539	9.86387	9.82277	9.54409	9.64291	9.28181	9.49236	9.67837	10.1874	9.9431	8.99704	9.47811	9.68367	9.59951	9.3239	9.54322	9.82837	9.11387	9.33488	9.46363	8.75084	10.1161	10.018	9.57167	10.1994	9.98458	10.0741	9.76844	9.80284	9.84406	9.6934	9.26037
GABPB1-AS1	227406_at	8.52465	8.38974	8.28651	7.87455	8.33537	8.35879	7.74	7.89544	8.56782	8.25786	8.26938	9.03129	8.12788	8.74327	8.20055	8.18885	8.46159	8.36565	8.08181	8.48792	8.50657	8.19542	8.60473	8.67292	8.29943	7.80775	7.9514	8.25468	7.93475	8.47921	8.689	8.81013	8.22394	8.81638	8.47357	8.3139	7.77364	8.43652	8.18414	8.13569	8.84588	8.73918	8.11791	8.58556	8.31042	8.40182	8.2915	8.13374
GDE1	226214_at	10.6379	10.7398	10.8592	10.8438	11.0734	11.004	11.0245	10.8052	10.0936	10.678	10.5073	10.7543	10.8958	10.5226	10.7001	10.8014	10.7717	10.625	10.8792	10.6324	10.8317	10.8314	10.5416	10.5515	10.3593	11.1416	10.5949	10.5383	10.9	11.1857	10.0769	10.5637	10.9447	10.7184	10.8901	10.9479	11.2119	10.461	10.8795	10.7523	10.2647	11.0539	10.5189	10.9686	10.5291	10.5946	10.8971	10.666
HPS1	203308_x_at	10.0735	9.10189	9.03894	8.83818	8.80763	8.62368	9.25719	8.82639	7.94967	9.25497	8.89658	9.2135	8.98184	8.77859	9.27952	9.55705	9.14721	9.82543	9.14592	9.20126	9.16212	8.90728	8.65566	9.17678	9.01876	9.20908	9.11134	8.59887	8.8358	9.2502	8.72821	8.84665	9.71317	9.16913	9.46365	9.46884	10.143	9.03393	8.77824	9.077	8.34795	9.04192	9.04011	9.38429	9.17931	8.79226	9.14621	9.33306
PINK1	209018_s_at	10.3944	9.94524	9.60093	9.81889	9.61856	9.55053	10.3989	9.79101	8.53663	9.86061	9.77811	10.0867	9.7956	9.66571	9.8839	9.99971	10.035	10.3798	9.89008	10.4719	10.0111	9.90743	9.95162	10.0252	9.81823	10.4711	9.56263	9.6383	10.1272	9.90191	9.30283	9.64926	10.5097	9.82131	10.2106	10.3346	10.932	9.46168	9.81398	10.0427	9.54024	9.86359	9.90191	10.2871	9.94648	9.67089	10.0108	10.2804
RASL10A	206850_at	4.42011	4.87819	4.63621	4.94678	4.57846	4.82569	4.70494	4.74614	4.3857	4.77128	4.76128	4.89805	4.9026	4.72846	4.97521	4.95295	4.82988	4.76647	4.96213	4.86818	4.61383	4.60684	4.38464	4.74086	4.52674	5.44165	4.65617	4.36349	4.55717	4.45912	5.02828	4.6018	4.81489	4.79671	4.93615	4.65583	5.1453	4.87037	4.84368	4.61415	4.72732	4.9767	4.83277	4.75896	4.8418	4.52204	4.78248	4.71591
SKP1	200719_at	10.1784	10.2751	10.0957	9.82787	10.2166	10.3982	10.0968	10.3309	10.5048	10.4242	10.3749	10.1482	10.1206	10.6547	10.712	10.0123	10.371	10.3597	10.2292	10.1544	10.4969	10.2979	10.1908	10.4639	10.3147	10.3923	10.5334	10.2573	10.1901	10.1655	10.4937	10.4147	10.3633	10.4474	10.4016	10.3592	10.6844	10.2502	10.1494	10.1305	10.1631	10.0976	10.576	10.4124	10.4079	10.1097	10.0878	10.1894
TRIM46	238147_at	7.6625	7.77705	7.66693	7.11869	6.75637	6.13086	7.15112	7.3016	6.76581	7.43665	6.81317	7.37142	7.37901	6.93509	7.06223	6.68389	7.71148	7.60879	6.59748	7.76355	6.44573	7.18297	7.22217	7.02257	7.07884	7.21183	7.48064	7.12977	6.81663	6.64951	7.42104	6.79933	7.1455	7.0492	7.39131	7.06335	7.05559	6.87685	6.68263	7.16667	6.74059	6.51288	7.11643	6.98646	7.74917	6.79303	6.91645	7.38256
LRFN4	219491_at	7.41404	7.6649	7.53476	7.49891	7.49838	7.33443	7.72149	7.58856	7.00333	7.71712	7.36324	7.66418	7.59558	7.48173	7.82323	7.88084	7.40547	7.73563	7.65915	7.32297	7.19167	7.69661	7.30705	7.73554	7.44567	7.67316	7.77094	7.42376	7.38633	7.25924	7.46394	7.37874	7.48524	7.41048	7.77598	7.23827	7.49171	7.33914	7.49899	7.26177	7.29993	7.42273	7.67495	7.42805	7.42788	7.31564	7.59787	7.57956
B3GNT9	226058_at	9.62625	9.74661	9.31974	9.58551	9.59593	9.59109	9.69198	9.78202	9.07399	9.69357	9.44224	9.65224	9.79025	9.3769	9.86657	9.76312	9.6638	9.65724	9.56062	9.65439	9.60061	9.67476	9.48224	9.67739	9.6915	9.62459	9.73349	9.31033	9.81502	9.59497	9.43657	9.46376	9.61584	9.55691	9.91089	9.38738	9.77558	9.42331	9.50611	9.53341	9.34933	9.42851	9.43561	9.58104	9.72384	9.58562	9.75193	9.5747
EPB41	225051_at	13.3637	13.1626	13.0856	12.8933	13.0015	13.0904	13.1166	12.9718	12.9447	12.9602	13.1412	13.4449	12.9475	13.2076	13.078	13.1841	13.3123	13.0162	13.1077	13.0436	13.1643	12.8477	13.0478	13.1279	13.0302	13.1015	12.8941	13.124	12.8836	13.0407	12.9807	13.2677	13.2483	13.036	13.004	13.2182	13.4286	12.9217	13.0916	13.0375	13.124	13.0123	13.1452	13.2982	12.9674	12.9849	12.9598	13.0855
LGI3	238061_at	6.00477	6.11715	5.91365	6.0585	6.17146	6.05612	6.12391	6.03798	6.05339	6.213	6.0468	6.34489	5.87093	6.03003	6.27134	6.23509	6.10148	6.01038	6.12116	6.29314	5.74842	6.26569	5.96876	6.39128	6.26137	6.17765	6.15294	5.99073	6.04536	5.95602	6.05495	5.91551	6.27603	5.98432	6.08547	6.18951	6.13859	6.06146	6.03665	5.91411	5.93483	6.06742	5.96019	6.17249	5.97668	6.08404	6.08801	6.30158
ARG2	203945_at	10.5146	10.3821	10.4812	10.0351	10.3743	10.1079	10.9179	10.2165	9.87653	10.3547	10.0735	10.3768	10.6053	10.1679	10.2307	10.2061	10.2331	10.7919	10.4252	10.6415	10.4722	10.2128	10.231	10.2703	10.1285	10.9926	10.3417	10.0112	10.2725	10.3943	10.3974	10.1892	10.5445	10.1651	10.3832	10.3408	10.7825	9.88794	10.2068	10.4402	10.3315	10.2613	10.3957	10.7051	10.3803	10.207	10.4864	10.4958
MAF1	222998_at	11.063	10.6798	10.3065	10.2181	10.2665	10.2487	11.2095	10.4983	9.81039	10.6012	10.247	10.6673	10.565	10.3489	10.7852	10.5778	10.6664	10.934	10.5365	10.9326	10.3514	10.237	10.5306	10.6742	10.1804	10.8144	10.2674	10.1479	10.4159	10.3386	10.5217	10.3814	10.7675	10.581	10.8953	10.6454	11.541	10.2343	10.1419	10.4615	10.2161	10.5036	10.6006	10.7046	10.5827	10.2712	10.6848	10.8188
FAM216B	1556711_at	4.60749	4.39703	4.17353	4.37838	4.43437	4.43937	4.48456	4.35265	4.3425	4.41323	4.25096	4.43348	4.34292	4.07585	4.35883	4.33344	4.40802	4.47992	4.36236	4.4022	4.17472	4.41946	4.1566	4.31225	4.15438	4.35146	4.32637	4.05031	4.33141	4.35117	4.38821	4.04247	4.24391	4.25916	4.20471	4.40756	4.37224	4.18392	4.25712	4.30644	4.23008	4.451	4.30711	4.37462	4.45226	4.12486	4.59441	4.26269
PCGF5	227935_s_at	12.804	11.7616	11.7227	11.3863	11.7101	11.6935	12.4849	11.5487	11.3467	12.2616	12.1071	12.4478	11.9724	12.3197	12.4495	12.2488	12.3125	12.491	12.109	12.2781	12.1885	11.8246	12.2494	12.5209	12.282	12.2171	11.7988	11.7105	11.66	12.1195	12.1202	11.914	12.4321	12.1266	12.1164	12.4382	12.7543	11.5246	11.7006	12.2373	11.9235	11.9275	12.1106	12.3689	12.4542	11.6614	12.006	12.3689
RNF11	208924_at	11.0202	10.1841	10.8076	10.3502	11.2692	11.1669	11.1318	10.5128	10.793	10.7901	10.9755	11.3479	10.7095	11.6928	11.2807	10.6835	10.9955	10.2307	10.8808	10.6087	11.0241	11.2291	10.7481	11.144	10.7099	11.691	10.4714	10.8986	10.5335	10.6603	10.8876	10.5901	10.6305	10.9773	10.8163	11.3945	11.5264	10.971	10.851	10.6395	10.9947	10.857	10.7729	11.5682	10.0663	10.5008	10.288	10.0262
ABCC3	208161_s_at	9.1523	8.26593	7.24422	8.62691	7.72879	7.75931	8.93746	8.41512	7.26245	6.88687	8.35607	8.62269	7.50075	8.33192	7.78539	8.20044	8.253	7.59631	7.65987	8.96805	8.3198	7.43054	7.87871	6.87316	7.12507	8.73424	8.76126	7.55928	7.79562	7.02098	7.63868	7.71178	8.36705	8.51893	8.69635	8.72839	8.89526	7.69771	8.15614	7.73512	7.46451	7.70167	7.65761	8.64639	7.49408	7.72046	7.42667	8.17216
FH	203032_s_at	4.91829	4.61369	4.6908	4.76302	4.73241	5.46267	4.88944	4.52755	5.4758	4.45528	4.92239	4.7447	4.5543	4.88815	4.26861	4.2259	4.72755	4.31377	4.67156	4.5767	5.4851	4.47538	4.85987	4.21435	4.46751	4.2822	4.13004	4.97561	5.15762	4.21295	5.24254	4.67357	4.9031	4.76175	4.67371	4.78687	4.40012	4.33799	4.55741	4.85997	4.886	4.70796	5.11325	4.34313	4.58624	5.30009	4.93253	4.49185
LHX5	208333_at	7.04808	6.88878	6.75069	6.68136	6.68785	6.57515	6.99593	6.84331	6.43054	6.88107	6.61142	6.70456	6.71794	6.72525	6.89105	6.77155	6.81592	7.10107	6.82027	7.01423	6.84163	6.76021	6.77018	7.00581	6.65191	6.90988	6.81946	6.77641	6.86601	6.66985	6.65603	6.5977	7.11886	6.4782	6.90127	6.75199	7.05729	6.74111	6.72923	6.78263	6.78527	6.86149	6.64738	6.8426	6.70831	6.68076	6.89425	6.87232
LINC00473	230251_at	4.79479	5.06567	4.91442	4.80888	4.74475	4.75272	4.82658	4.84933	4.78284	4.94744	4.83038	4.88955	4.93934	4.85822	5.37382	4.89173	4.93364	4.93572	4.90833	4.86244	4.92156	4.76679	4.98268	4.84977	4.88523	4.90126	4.9916	4.69047	4.66977	4.79801	4.81462	5.0494	5.06493	4.72289	4.818	4.78968	4.80235	4.9055	4.84843	4.97029	4.76623	4.76364	4.91995	4.84273	4.98692	4.81968	4.80817	4.93063
USP3-AS1	1562738_a_at	8.70079	8.25543	8.7686	8.58078	8.40719	8.97798	8.16075	8.51496	8.14889	8.26539	8.79276	8.57118	8.1342	8.72655	8.6328	8.58836	8.3467	8.18347	8.24612	8.60549	8.76505	8.62297	8.42669	8.47019	8.74533	8.15625	8.57413	8.71889	9.04992	8.84017	8.78989	8.97556	8.47748	8.56527	8.49309	8.91212	7.64379	8.35615	9.07058	8.8941	8.75887	8.25495	8.65051	8.15857	8.3604	8.27544	8.57114	8.15476
ATG16L1	232612_s_at	9.65696	9.7158	9.54169	9.53438	9.33901	9.55806	9.33901	9.20967	9.76883	9.50265	9.63895	9.62368	9.25155	9.50957	9.13676	9.40591	9.52963	9.11184	9.24876	9.18699	9.29364	9.25815	9.55589	9.49091	9.49926	9.27364	9.85987	9.89304	9.2575	9.65081	9.50876	9.66368	9.38681	9.44562	9.39888	9.41167	9.29021	9.49412	9.37532	9.36593	9.60789	9.5831	9.50898	9.4861	9.50148	9.74468	9.42293	9.20661
E2F3	203693_s_at	11.9806	12.1342	12.1313	12.1072	11.9558	12.0883	11.8844	11.8965	12.157	11.8444	12.0984	11.8019	12.1122	12.3362	11.762	12.157	12.1097	12.038	12.1784	11.9903	12.3774	12.1544	12.1387	12.0229	12.2757	11.8782	11.6881	12.1745	11.9096	12.1511	11.8241	12.2696	12.0592	12.084	12.116	12.1531	11.7137	12.1792	12.1543	12.1313	12.2308	12.1816	12.1719	12.2315	11.9253	12.0165	11.8232	12.0669
PI16	228312_at	6.62912	6.30126	6.95235	6.11192	6.03274	6.02814	6.59616	6.51848	6.06595	5.85123	6.17809	6.70303	6.04588	6.25117	6.24148	5.98546	6.41541	6.23777	6.27442	6.69464	6.25271	5.85861	5.85896	6.33483	6.37122	6.31006	6.35696	5.9561	5.98683	6.07677	6.3131	5.87346	6.27042	6.17223	6.35555	6.00993	6.77321	5.64281	6.28145	6.33657	6.12445	6.17121	6.40052	6.01087	6.87766	6.15938	6.40113	6.25252
FBLN7	229247_at	8.70105	9.52577	9.06974	8.50356	9.00812	8.6378	9.14097	9.17623	8.48841	9.56421	8.43311	8.93815	9.09281	8.91073	8.67288	9.04421	9.60298	9.56311	8.96897	8.86309	8.34949	8.73765	8.93236	8.78227	9.61937	8.80913	9.21371	8.11288	8.74341	8.34836	8.98502	8.78315	8.42096	8.60697	8.62397	8.0151	9.17845	8.41882	8.66532	8.8395	8.85301	8.80778	8.83624	8.97907	9.61715	8.98889	9.08956	8.94966
SLC14A1	229151_at	8.79048	8.06769	9.25149	7.98444	7.72336	8.94064	9.27839	7.53123	7.38298	8.60829	8.0452	9.87864	7.83392	8.69766	8.69985	8.0295	9.47439	9.033	8.31266	10.1199	8.47241	7.63924	8.04364	8.44826	8.16154	9.09655	7.3688	8.38131	7.54307	8.45084	8.71324	8.38461	8.7896	8.49511	8.61859	9.61317	10.3807	7.90112	8.01509	8.34106	9.06037	8.7587	8.82479	9.35439	8.12289	7.86497	7.44061	8.54749
SLC35A2	209326_at	10.2795	10.2779	10.3361	10.383	10.0098	10.2893	9.94333	10.255	10.3719	10.0391	10.3663	10.1986	10.0381	10.3419	10.1091	10.2927	10.1741	9.71195	10.2392	10.176	10.4435	10.1292	10.2826	10.407	10.1238	9.85494	10.2084	10.4731	10.4116	10.2966	10.1851	10.2403	10.3657	10.1383	10.0958	9.98243	10.0185	10.3112	10.4482	10.2997	10.3128	10.0757	10.2601	10.0808	9.92927	10.3357	10.2281	10.4293
TFDP1	212330_at	11.3508	10.6143	11.2899	10.8388	11.0497	11.3376	11.2277	11.0537	11.3131	10.8557	11.0841	11.8832	10.6181	11.6779	11.5388	11.4487	11.4793	11.4611	11.1277	11.2252	11.2867	10.8625	10.8332	11.3135	10.9207	11.3966	11.0115	11.1424	11.351	11.0275	11.1925	10.9925	11.4488	11.0191	11.0261	11.5219	12.2555	10.9242	10.86	11.2225	11.0788	11.1512	11.3205	11.7859	10.8476	11.1486	10.9163	10.9704
TSPAN9	205665_at	6.49115	5.99378	6.20976	6.0822	6.30863	5.99385	6.2159	6.31793	6.1708	6.23671	6.06344	6.18568	6.02139	6.19081	6.33781	6.40336	6.05171	6.39333	6.18749	6.22054	6.22238	6.24437	6.14321	6.14676	6.08036	6.56319	6.41151	5.86985	6.06055	6.20957	6.25764	5.99594	6.25379	6.03599	6.26546	6.27752	6.25938	6.13154	6.41101	5.96619	5.78934	6.26896	6.03063	6.49546	6.22568	6.12069	6.21766	6.39745
STRADB	223266_at	13.2777	12.5626	12.6687	12.1108	12.4088	12.6654	12.9615	12.5626	12.2187	12.7274	12.8419	13.1553	12.382	12.9329	13.1154	12.7928	12.9462	12.98	12.6725	13.0594	12.8525	12.7764	12.9598	13.2366	12.8959	12.9046	12.7867	12.7396	12.3669	12.8904	12.8449	12.9702	13.0081	12.7466	12.7777	13.1743	13.2597	12.5575	12.5575	12.8599	12.7028	12.773	13.0204	13.0841	12.6452	12.3544	12.5853	12.9191
RPL10L	217559_at	6.79245	6.69166	6.52702	6.56694	6.66599	6.66203	6.85911	6.49257	6.69505	6.74119	6.73263	6.79463	6.77159	6.64397	7.10012	6.89566	6.63916	6.9868	6.75147	7.15288	6.63095	6.77034	6.90471	6.86868	6.88918	6.9275	6.99153	6.51467	6.46947	6.70532	6.86072	6.77695	6.49367	6.63337	6.77196	6.62118	6.71767	6.59061	6.64355	6.62599	6.73495	6.80305	6.78895	6.69897	6.81306	6.59742	6.5829	6.82168
PPME1	49077_at	9.90049	9.55277	9.6913	9.52223	9.24937	9.34656	9.6336	9.55664	9.29973	9.20691	9.75467	9.86843	9.45989	9.5215	9.8587	9.60645	9.73148	9.68965	9.55639	9.67255	9.4501	9.45543	9.55664	9.54376	9.6336	9.50869	9.98518	9.70139	9.3252	9.64145	9.56515	9.67079	10.0393	9.36962	9.53336	9.45469	10.0674	9.39235	9.40157	9.47812	9.37805	9.29994	9.57842	9.72371	9.63011	9.55441	9.80735	9.60011
BCAR3	204032_at	4.09953	4.10967	3.8479	4.67385	4.36886	5.33997	4.41649	4.59783	4.40035	4.64977	4.32408	4.62824	4.28378	4.36226	3.86761	3.79782	4.13584	4.75608	4.21369	4.35652	4.90013	3.87112	4.14428	4.75664	4.02495	4.24462	4.06063	4.53945	4.47516	4.48466	4.54951	4.20547	4.54566	4.12688	3.99596	4.23541	3.88263	5.19015	4.52311	4.82673	4.10406	4.57547	4.40681	4.15202	4.57926	5.29585	4.58024	4.85597
ADARB1	203865_s_at	9.13311	9.04334	9.20072	8.77681	8.59513	8.22517	9.19483	9.35212	8.90135	8.83594	9.04175	9.05062	9.09895	8.79383	9.22637	8.63561	9.4253	9.38023	8.62235	9.18424	8.58176	8.38605	8.8835	8.89936	8.93998	9.1351	8.9056	9.03136	8.64598	8.63149	9.06503	8.79996	8.88043	8.93565	8.81572	8.72645	9.51825	8.65718	8.50255	8.79481	8.86611	8.74744	9.00389	8.9493	9.27164	8.90034	9.20264	8.88228
FAM111A	218248_at	11.4006	11.4452	11.4261	11.552	11.5733	11.6871	11.5422	11.5981	11.6812	11.849	11.6608	11.4653	11.6638	11.5084	11.6135	11.5992	11.4535	11.3035	11.6534	11.0991	11.5412	11.7026	11.415	11.5841	11.5635	11.5391	11.3094	11.528	11.5906	11.5858	11.5632	11.5771	11.5369	11.7229	11.6272	11.6738	11.4766	11.669	11.5211	11.4473	11.5478	11.3901	11.4422	11.6778	11.3797	11.6285	11.516	11.3813
GFOD2	221028_s_at	8.68249	7.84237	7.74635	7.62908	7.67666	8.0507	8.4304	7.74336	7.4763	7.95419	7.53036	7.98304	7.80957	7.38141	8.24713	7.7025	8.27554	8.58307	7.80518	7.87784	7.87447	7.9453	7.77448	8.04799	8.02024	8.17959	7.87671	7.65615	8.04818	7.94276	7.43946	7.66353	8.64957	7.84461	8.25902	7.7515	8.50561	7.52191	7.87472	7.63311	7.40343	7.85708	7.77525	8.20266	8.23448	7.57725	8.11563	7.94991
PIGG	218652_s_at	9.31943	9.49304	9.28506	9.49373	9.27214	9.51369	9.13846	9.4533	9.32106	9.63356	9.46919	9.26342	9.66107	9.46123	9.36835	9.25546	9.39683	9.19611	9.55477	9.32284	9.68936	9.40515	9.38751	9.62104	9.63432	9.33287	9.42974	9.3259	9.50128	9.5427	9.75981	9.67586	9.20696	9.51865	9.35123	9.39114	9.28878	9.39363	9.44911	9.38617	9.64585	9.378	9.41047	9.42089	9.46183	9.35478	9.47791	9.32074
CD1D	205789_at	9.97671	9.81602	9.87856	10.1965	10.2085	10.4888	10.2698	10.4346	9.97216	10.2383	10.2375	10.6125	10.5331	9.98168	9.91718	10.6434	10.2196	9.52726	10.4926	9.56461	10.6932	10.4209	9.96894	10.3944	9.87238	9.99137	9.89843	9.94694	10.6155	9.82573	10.2991	10.3201	10.2532	10.5137	10.3106	10.4753	9.25837	10.4828	10.4988	10.3704	10.1866	10.5075	9.96903	10.2763	10.0082	10.2968	10.7104	9.6129
AX746690	1562661_at	4.4368	4.80808	4.30397	4.03412	4.37255	4.13237	4.24081	4.2381	4.15339	4.31635	4.27848	4.46364	4.33728	4.15701	4.28724	4.1935	4.46382	4.19491	4.25556	4.21496	4.23865	4.25588	4.36025	4.39725	4.25541	4.39411	4.61709	4.68423	4.21835	4.27026	4.38282	4.32267	4.50455	4.10015	3.94386	4.29328	4.22428	4.42962	4.38034	4.17279	4.03751	4.22216	4.19544	4.72403	4.44116	4.43447	4.20525	4.30796
BC040886	1560582_a_at	4.71304	4.61614	4.69506	4.6763	4.80613	4.56321	4.66961	4.8317	4.63877	5.11308	4.66225	4.62083	4.81238	4.4696	4.82262	4.98257	4.6008	5.06013	4.77815	4.93053	4.67869	4.74897	4.83246	4.84841	4.69165	4.95125	5.18325	4.64621	4.57341	4.51559	4.43374	4.38053	4.67295	4.59944	4.74053	4.69082	4.83769	5.17964	4.51825	4.74621	4.61813	4.58833	4.84217	4.88	4.64278	4.60799	4.93272	4.77045
C14orf64	1564211_at	8.06649	7.54425	8.06578	7.54501	7.53913	7.38904	7.71469	7.76195	8.23575	8.12141	7.80738	7.83705	8.01188	7.82343	7.82722	7.77278	7.78537	8.27549	7.45275	8.659	7.90089	7.13155	7.87059	8.2606	8.75346	7.49856	7.18184	7.59236	7.36138	7.94655	8.04074	8.34165	7.26732	7.45917	7.12278	8.11296	7.82805	7.85818	7.4213	7.65177	7.95882	7.95502	8.13296	7.87985	8.2542	8.07301	8.00504	8.31089
CD40LG	207892_at	8.28333	8.48549	9.03649	6.95365	8.09094	7.98337	8.17594	7.68389	8.14546	8.88754	8.0168	8.23506	8.11974	8.96452	8.80545	8.61242	8.6505	8.70355	7.76461	7.80065	8.53467	8.63644	8.07915	7.98814	9.12702	7.76483	8.96935	8.34084	8.13982	8.35954	8.58576	7.58731	7.66853	8.6846	8.6453	7.31553	8.71679	7.84836	8.03134	8.15656	8.83523	7.92409	8.31515	7.85277	9.29152	8.32196	8.16086	8.74123
CTDSP2	203445_s_at	12.8634	12.7664	12.8074	12.9086	12.6688	12.7955	12.6085	12.8366	12.8805	12.6666	12.7856	12.84	12.7676	12.8758	12.7494	12.7664	12.6129	12.5078	12.804	12.6266	12.8525	12.757	12.7115	12.9276	12.6881	12.5355	12.7992	12.9044	12.7806	12.7213	12.655	12.7815	12.8896	12.8806	12.8431	12.7581	12.8357	12.7735	12.9022	12.7677	12.8034	12.6518	12.812	12.7042	12.7463	12.812	12.9793	12.8034
HEYL	220662_s_at	7.46282	7.69023	7.58987	7.50614	7.59235	7.33352	7.55959	7.60877	7.27028	7.64532	7.73445	7.59998	7.48982	7.39866	7.90587	7.81437	7.50944	8.00988	7.55907	7.86177	7.42617	7.66768	7.34614	7.76759	7.49025	7.65397	7.63603	7.40063	7.57644	7.47682	7.4421	7.62806	7.64084	7.43854	7.79145	7.44695	7.81078	7.45242	7.64421	7.63146	7.3236	7.59232	7.53432	7.47931	7.48189	7.23623	7.48342	7.75074
IL36RN	222223_s_at	4.39239	4.38184	4.19642	4.49908	4.3802	4.24147	4.30128	4.30953	4.09898	4.58429	4.38402	4.23465	4.21694	4.29925	4.58144	4.26529	4.54797	4.30228	4.53932	4.42114	4.31903	4.39365	4.37622	4.51287	4.21775	4.31903	4.50577	4.25233	4.29512	4.2286	4.2964	4.18685	4.27417	4.26557	4.19478	4.37184	4.20407	4.20014	4.2154	4.25886	4.38087	4.68802	4.37345	4.34715	4.35435	4.12548	4.24758	4.31003
KISS1R	242517_at	6.91125	7.78296	6.87259	7.69513	7.95185	7.77278	7.75294	8.30575	6.51118	8.04251	6.33291	7.58188	7.67222	7.33763	7.81424	7.68892	8.10252	6.76286	7.49917	7.55463	7.65696	7.91337	8.21008	6.33157	7.49045	8.10216	7.44843	7.75628	7.36702	7.80014	7.07806	6.98999	6.68966	7.50779	7.66978	6.83081	8.18767	7.26294	7.48683	7.30253	7.27833	7.55793	7.042	7.59488	7.47915	7.35184	7.35697	7.3019
LOC401320	1558459_s_at	9.30401	9.57115	9.77673	9.84972	9.62007	10.1423	9.43012	9.89936	9.30381	10.1544	9.78533	9.30784	9.86803	9.90817	9.58344	9.70546	9.7579	9.18537	9.85345	9.41345	9.84083	10.076	9.42715	9.68343	9.93014	9.84556	9.75097	9.81902	10.0991	9.98398	9.28328	9.87141	9.80594	9.79943	9.75111	9.86594	9.40965	10.2849	10.0072	9.52648	9.82587	9.71229	9.74256	9.7546	9.52792	10.0355	9.52694	9.54734
MAST2	215903_s_at	7.69168	8.0308	7.89486	7.63622	7.452	7.49393	8.31462	7.87597	7.44354	7.80684	7.73696	7.76212	7.89501	7.49865	7.50338	7.85009	7.7942	7.99398	7.74273	7.28565	7.58349	7.74731	7.51664	7.98787	7.32668	8.09299	7.85817	7.78769	7.69574	7.57128	7.55698	7.66219	7.9259	7.85258	7.81923	7.71464	7.99468	7.31283	7.85757	7.95173	7.73132	7.64399	7.56457	7.52078	7.57745	7.67095	8.1047	7.71071
MOB2	223353_at	9.68014	9.29363	9.34402	9.46064	9.39243	9.30324	9.73078	9.40454	9.13247	9.44699	9.17901	9.47923	9.27026	9.12797	9.63202	9.33261	9.31695	9.99619	9.4294	9.67836	9.44552	9.36228	9.46844	9.48242	9.49966	9.53829	9.7041	9.38429	9.36143	9.25004	9.43509	9.34737	9.67006	9.41217	9.64996	9.55364	10.0191	9.26422	9.3375	9.24423	9.3088	9.23073	9.53865	9.52452	9.55425	9.30902	9.46796	9.88339
NBAS	202926_at	9.35523	9.47652	9.0806	9.01303	9.10605	8.78842	9.66774	9.34284	9.02107	9.23878	9.11058	9.43518	9.59298	9.16059	9.27225	9.39148	9.54138	9.60635	9.16455	9.16927	9.03589	8.87575	9.03951	9.02527	9.08376	9.42118	9.09048	9.39058	8.94526	8.8119	9.41971	9.14976	9.5628	9.40802	9.37754	8.92679	9.29486	8.96067	9.21549	8.69652	8.88469	9.04049	9.05912	9.1443	9.45048	9.43051	9.52346	9.33147
PNMA2	209597_s_at	5.81991	5.80188	5.68529	5.92371	5.80222	5.80165	5.86753	5.82424	5.5312	5.8477	5.73924	5.86789	5.77296	5.6934	6.00885	5.74528	5.84838	5.93833	5.79021	5.89838	5.56711	5.78656	5.82648	6.03074	5.89951	5.88681	5.94495	5.73619	5.76294	5.87341	5.89151	5.6668	5.98054	5.82181	5.94227	5.86848	6.01321	5.82193	5.91476	5.74858	5.73948	5.82203	5.77412	5.91918	5.67275	5.74798	5.85229	5.94512
POLL	221049_s_at	10.6918	9.99217	9.65005	9.57516	9.6514	9.86665	10.6436	9.86581	9.09776	10.2959	9.94408	10.5903	10.029	9.82252	10.2881	10.0617	10.2817	10.8255	9.95787	10.2708	9.81251	9.74958	10.1956	10.2694	9.98114	10.2794	9.85296	9.54969	9.80092	10.1809	9.77943	9.92786	10.5087	9.87551	10.449	10.296	10.9403	9.85052	9.50034	10.106	9.83345	9.82806	10.1473	10.14	10.3774	9.68331	9.98164	10.5536
SELP	206049_at	9.43411	9.09165	8.72564	8.78975	8.77324	8.44227	9.54118	9.15227	7.79486	8.04455	8.65213	8.56789	8.71766	8.59718	8.65707	8.88546	8.42384	8.17902	8.1438	9.27125	8.7385	8.89717	8.40119	8.27588	8.91441	9.64784	9.38343	9.10525	9.73176	8.51137	8.63276	8.09425	9.10459	9.14566	9.29145	8.95009	9.63797	8.66832	8.99564	8.23642	8.63293	8.11719	8.41568	8.91715	8.75854	8.34344	8.17286	8.79469
SIK1	208078_s_at	6.8696	6.6096	6.94526	6.64887	6.05449	6.56828	6.80117	6.53546	7.14667	6.58775	7.34902	7.36214	6.66029	7.08985	6.92836	6.83358	6.73418	5.99369	6.70215	5.9972	6.81013	6.0759	6.58303	6.80656	6.15593	6.27419	6.49446	6.94429	6.71761	6.97586	7.28769	6.32679	5.88027	7.06152	6.75904	6.70244	6.74977	6.51824	6.87909	6.86635	7.36093	7.32644	6.56701	6.80911	6.57886	7.22838	6.60986	6.8291
THY1	213869_x_at	6.08863	6.108	6.06371	6.25545	5.94756	6.0565	6.19503	6.18244	6.04825	6.07861	5.96351	6.13266	6.00022	6.24104	6.51514	6.29492	6.20715	6.32644	5.97151	6.25062	5.96221	6.11166	5.96263	6.19415	5.85079	6.15318	6.20939	6.06617	5.7831	6.07893	6.11728	5.92499	6.07416	5.95948	6.09115	6.14824	6.2027	6.27666	6.17065	5.89214	6.0139	6.16173	5.97213	6.24775	6.14223	5.82491	5.91214	6.30712
TMEM120B	236667_at	6.36944	6.70424	6.78134	6.52406	6.44913	6.25172	6.55456	6.44214	6.20176	6.69931	6.26708	6.71448	6.40038	6.44131	6.62191	6.00227	6.55081	6.63261	6.558	6.87412	6.38986	6.65089	6.52838	6.67915	6.45738	6.71388	6.69811	6.41576	6.73847	6.56692	6.44831	6.2623	6.36941	6.23045	6.39362	6.5425	7.00728	6.19637	6.48561	6.38494	6.49309	6.41234	6.46733	6.43665	6.43004	6.52786	6.41323	6.58857
TSPAN17	225235_at	9.55513	10.0599	9.5404	9.20273	9.08697	9.14411	9.85096	9.68615	8.86407	9.77101	9.1628	9.65198	9.78348	9.22715	9.5659	9.52165	9.58287	10.3596	9.43828	9.63051	9.17963	9.382	9.45487	9.38969	9.47235	9.46647	9.64183	9.60607	9.45884	9.09638	9.72608	9.26084	9.6706	9.50456	9.65326	9.67773	11.6006	9.25402	9.01739	9.47296	9.39525	9.44043	9.27131	9.45866	9.7267	9.44829	9.33711	9.74605
XPO7	212166_at	9.38404	9.34336	8.98315	9.02802	9.136	9.48944	9.30133	8.85576	9.41488	8.65257	8.97875	9.78854	8.81881	9.16404	9.04845	9.16283	9.41612	9.18161	9.31776	9.27486	9.27525	8.82878	8.86709	9.04288	8.72996	9.07818	9.09706	9.31908	8.92305	9.35245	9.15318	9.1323	9.57649	9.11373	9.03243	9.45096	9.85427	8.9901	9.14453	9.24559	9.0899	9.12468	9.01249	9.42727	9.21519	8.92138	9.08369	9.14077
ZBTB49	229089_at	7.74242	7.77076	8.1259	7.95062	7.86213	8.4667	7.98736	7.7677	7.82782	7.65496	7.74304	7.9932	8.22542	7.9217	7.33863	7.90349	7.52804	7.1499	8.12207	7.59296	8.13625	7.88973	8.29049	8.15869	7.79426	7.79041	7.45799	8.00099	8.04086	8.16665	7.67482	7.67643	8.15841	7.39804	7.35542	7.67792	6.96664	7.92532	8.22907	7.98422	8.24421	8.33702	7.68075	8.08386	7.61848	8.02014	8.22163	7.58819
ZNF701	236589_at	8.03372	8.48049	8.22706	8.36833	8.27263	7.68705	8.05513	8.33743	8.17883	8.05623	8.46839	8.1413	7.97816	8.07403	8.47201	8.65014	7.72589	8.04687	8.43047	7.67121	8.62923	8.2144	8.13754	8.26441	8.29903	7.43583	8.3757	8.01683	8.50718	8.47163	8.08801	8.1826	7.64633	8.09208	7.82853	7.79553	8.12514	8.0068	8.43325	8.74793	7.94643	8.16462	8.23721	7.73687	8.26083	8.69125	8.83771	8.12038
BMP15	221332_at	3.34269	3.40204	3.39225	3.31327	3.36588	3.11354	3.02682	3.30368	3.29263	3.45332	3.21509	3.25932	3.28891	3.11829	3.32962	3.28039	3.58461	3.37599	3.31628	3.37519	3.20409	3.22966	3.20861	3.46157	3.28111	3.33101	3.35764	3.25621	3.41133	3.21257	3.25163	3.13334	3.30047	3.08033	3.18616	3.24254	3.10743	3.28852	3.1144	3.25811	3.29014	3.38716	3.27375	3.19168	3.43342	3.28658	3.28803	3.2445
HEPACAM2	242601_at	3.77256	4.11264	4.42226	3.73297	3.75692	4.90591	4.71496	3.88053	3.43539	4.21345	3.60964	4.02486	3.77235	4.02259	3.85448	3.90152	4.812	4.68069	3.97366	4.24151	4.39791	4.34337	3.71128	3.93038	3.84274	5.16127	3.21661	3.93268	3.51866	4.43749	4.20846	3.70129	4.16788	4.41851	3.62548	5.227	5.61865	3.54365	3.48061	3.37779	3.92257	3.75188	3.89026	4.55955	4.06614	3.56698	3.77734	3.9606
WDTC1	40829_at	10.8688	10.9265	10.5195	10.8074	10.4871	10.2156	10.9505	10.6612	10.0007	10.4549	10.5192	10.6696	10.8631	10.461	10.6892	10.787	10.6357	10.7912	10.6223	10.9805	10.5932	10.6998	10.478	10.6883	10.3491	10.9423	10.6	10.6815	10.7804	10.4983	10.3656	10.6162	11.0397	10.6214	10.8762	10.6766	11.1844	10.4089	10.7377	10.7902	10.297	10.3856	10.5692	10.6216	10.7949	10.651	10.9264	10.8649
C8orf46	229430_at	6.04242	5.31013	5.51075	5.7599	5.10823	5.35375	5.67152	5.07282	5.27249	5.05041	5.14652	4.9864	6.09235	5.85359	4.67043	5.12714	5.18597	5.1302	5.13441	5.38991	4.7351	5.22026	5.33303	5.04861	5.54041	5.48312	5.20535	5.03159	5.17689	5.05985	5.64757	5.73073	5.17757	5.64498	4.96894	5.42599	4.55509	5.21893	5.26903	5.29329	5.6547	5.30764	5.83325	5.5856	4.88753	5.88785	4.9772	5.10339
FAM117A	221249_s_at	11.8499	11.0231	11.3882	11.1214	10.9922	11.1412	11.4351	11.1715	11.0303	10.9155	11.1318	11.9665	10.8855	11.4554	11.367	11.1689	11.432	11.5751	11.25	11.4355	11.5028	10.9927	11.2451	11.3921	11.4477	11.3742	11.28	11.1494	11.123	11.3321	11.347	11.2406	11.6186	11.2858	11.3102	11.4601	12.051	11.0063	10.8593	11.1701	11.2686	11.2778	11.5115	11.7421	11.3199	11.1547	11.0514	11.2793
GPR153	64942_at	7.65303	8.29879	7.60439	7.84021	7.78737	7.4495	7.98726	7.83137	7.49785	7.77769	8.10447	8.13361	7.73969	7.84958	8.1338	7.88226	7.75231	8.00502	7.91032	7.75295	7.9279	8.18049	7.80018	7.9544	7.70733	7.96391	8.22201	8.07641	7.69366	7.76445	7.67255	8.04238	7.73067	7.77083	8.01928	7.62321	8.01795	7.56423	7.79746	8.0049	7.59398	8.01087	7.8414	7.74266	7.97108	7.77471	7.71241	8.17985
ROBO1	213194_at	5.23396	5.8976	5.07985	5.24205	5.14178	5.86476	5.11643	4.93831	5.92255	4.46089	5.41028	6.01814	6.88104	5.26114	4.76812	5.9734	5.59223	6.69339	4.58773	6.04678	5.62092	3.31068	5.07647	6.92388	4.78583	4.76076	4.92781	5.12319	4.75226	6.10505	5.8276	3.99025	3.9743	5.2686	5.28427	5.8647	5.73457	5.36275	6.20187	4.71868	5.51247	6.78417	6.10194	6.13575	5.2733	4.86902	6.12552	4.0784
SYNPO2L	243313_at	5.64881	5.76443	5.79254	5.77707	5.88605	5.51833	5.53562	5.82912	5.52996	5.9734	5.77065	5.76677	5.76443	5.76962	5.70091	5.74882	5.935	5.86131	5.69615	5.84136	5.8499	5.64136	5.95972	5.88251	5.73295	5.90172	5.73144	5.65846	5.57209	5.75056	5.60912	5.77241	5.71009	5.65284	5.70753	5.63358	5.83809	5.66381	5.60263	5.67181	5.50924	5.68955	5.73283	5.79932	5.70058	5.70587	5.68729	5.94605
HECTD3	218632_at	10.5424	10.431	10.088	10.1931	9.9582	9.8047	10.5832	10.2483	9.79337	10.2698	10.0978	10.4572	10.253	10.2166	10.2174	10.3158	10.3977	10.4476	10.1412	10.4037	9.80736	10.115	10.2065	10.2552	10.011	10.3436	10.2505	10.0971	9.94758	10.0398	10.1297	10.0875	10.5331	10.4103	10.4337	10.0468	10.9798	10.0021	10.0228	9.82313	10.062	9.77528	10.2292	10.5162	10.0197	10.1725	10.5499	10.3532
INPP5K	202782_s_at	8.28995	8.55097	8.12674	8.32713	8.1844	7.89685	8.50244	8.41009	7.73634	7.95337	8.15033	8.51109	8.61591	7.95839	8.29333	8.07627	7.89456	8.28651	8.19485	8.4644	7.86727	8.41009	8.0215	8.52127	7.91363	8.64135	8.29554	8.11923	8.43764	8.38572	7.96946	8.23165	8.46907	8.20835	8.5188	8.49171	8.83523	7.74215	8.35612	8.12057	7.88816	8.15583	8.27568	8.19213	8.37222	8.27689	8.72079	8.61253
KLK11	205470_s_at	5.11483	5.16811	5.277	5.00112	5.16698	5.16768	5.06072	5.14915	5.15584	5.25086	5.28062	5.26291	5.22067	4.85878	5.31447	5.43409	5.19216	5.37622	5.06885	5.54487	5.05886	5.10326	5.203	5.14102	5.01503	5.37481	5.06702	5.17305	5.16106	5.2066	5.06167	5.27301	5.6087	5.13076	5.40432	5.05122	5.45914	5.10067	5.16982	5.02639	5.04896	4.93395	5.09792	5.29328	5.17137	4.86976	4.90863	5.34609
NMUR1	221383_at	7.48905	7.68581	7.68155	7.82976	7.76998	7.40808	7.67449	7.79939	7.36156	7.78436	7.58708	7.82798	7.54588	7.3598	8.14053	7.80413	7.5866	7.98559	7.62995	7.9539	7.47595	7.74571	7.49932	7.78263	7.55107	7.65502	7.69865	7.58371	7.73721	7.55365	7.34099	7.58419	8.00489	7.40513	7.83954	7.5504	8.04482	7.75069	7.61397	7.90498	7.53104	7.66191	7.61103	7.60143	7.69999	7.63154	7.62264	7.69287
RSU1	201980_s_at	11.3614	10.3896	10.787	10.3659	10.9351	10.7614	10.8045	10.2941	10.4731	10.6489	10.5689	11.1748	10.4223	10.8126	10.9267	10.5477	10.3568	10.6133	10.4534	11.0093	10.5727	11.0477	10.6706	10.9791	10.4812	10.6828	11.1515	10.5559	10.4591	10.5881	10.7943	10.274	10.7928	10.7649	10.7715	11.0539	11.1578	10.0405	10.5984	10.7179	10.8102	10.6759	10.7693	10.6072	10.72	10.46	10.5429	10.9061
UBE4A	202038_at	12.3406	12.146	12.22	12.26	12.3507	12.3462	12.1285	12.2905	12.4741	12.3602	12.4514	12.3199	12.3406	12.4562	12.2436	12.3723	12.3602	11.9718	12.2562	12.045	12.3496	12.3776	12.1716	12.425	12.4456	12.0952	12.032	12.3081	12.1694	12.2492	12.3197	12.4121	12.1488	12.3642	12.2117	12.2917	12.0723	12.4456	12.243	12.2896	12.4362	12.1482	12.3524	12.3462	12.1047	12.2612	12.2214	12.1244
EMD	209477_at	9.44751	9.35847	9.2754	9.30806	9.37171	9.34254	9.60766	9.26913	9.1551	8.96137	9.22109	9.37517	9.26958	9.32642	9.41324	9.3143	9.32588	9.56334	9.18558	9.79639	9.08599	9.22342	9.39755	9.23045	9.24054	9.53847	9.60853	9.27159	9.29664	9.15834	9.3726	9.26959	9.53948	9.08615	9.38068	9.24188	9.42052	8.95057	9.22703	9.20934	9.10689	9.16164	9.27923	9.21057	9.57672	9.30392	9.47315	9.71432
GYLTL1B	227829_at	6.68135	6.97314	6.83616	6.67331	6.59426	6.45371	7.16183	7.13443	6.48142	7.08709	6.4877	6.79984	7.122	6.84165	7.3525	6.75176	7.21477	6.99792	7.03764	6.90871	6.51543	6.53336	6.49266	7.05414	6.3112	7.22659	6.74496	7.14416	6.58094	6.657	6.97749	6.6381	6.36668	6.97451	6.93189	6.35804	7.11947	6.46495	6.74148	6.52961	6.66585	6.91112	6.9175	6.93731	6.89742	6.70236	6.92867	7.03477
TXNIP	201008_s_at	13.2526	13.2022	13.2397	13.4339	13.2493	13.1345	13.0089	13.2587	13.2493	12.9625	13.185	13.1403	13.051	13.1612	13.2526	13.4022	13.2115	13.0561	13.2055	13.3079	13.1907	13.2556	13.1935	13.2302	13.1588	12.9474	13.2302	13.3742	13.2882	13.2273	13.2937	13.3742	13.3113	13.138	13.0773	13.2992	13.1526	13.2089	13.4124	13.1854	13.2327	12.9899	13.2616	13.1252	13.1902	13.402	13.2327	13.1854
UNKL	229908_s_at	8.95953	8.84412	8.90345	9.20191	9.00071	9.13829	8.50046	8.92885	9.00684	8.82386	8.93102	9.13162	8.77037	9.1804	9.09779	9.03638	9.04701	7.75488	8.92221	9.0566	9.43348	9.13021	8.79622	9.318	9.01056	8.83449	8.97336	9.08395	9.29293	9.02964	8.79835	9.47313	8.85795	9.09948	8.89428	8.98413	8.77078	9.47812	9.2467	9.27584	9.08414	8.92975	9.11045	8.80527	8.72158	8.86363	8.8604	8.61967
RAD23A	201046_s_at	10.8001	10.5312	10.3848	10.282	10.6167	10.1586	11.0944	10.4935	9.96179	10.5516	10.2162	11.0123	10.6827	10.3661	10.7259	10.5306	10.7497	10.9384	10.4118	10.7206	10.2371	10.098	10.9173	11.0116	10.1396	10.6011	10.3259	10.2669	10.2337	10.4498	10.5435	10.876	10.9728	10.4208	10.8016	10.5113	11.7461	9.97066	10.3901	10.2879	10.3024	10.3204	10.7395	10.7673	10.6097	10.7969	10.5301	10.7459
GPRASP1	204793_at	8.7997	8.57786	8.12701	7.95042	8.35518	8.29593	8.5739	8.15869	8.97973	8.75155	8.9676	8.07841	8.90083	8.65134	8.3563	8.55208	8.81221	8.65448	8.49189	8.50376	8.57151	7.70189	8.91863	9.10148	8.99832	8.49765	7.86923	8.6464	8.06324	8.51323	8.87479	9.00805	7.83479	8.68868	8.44589	8.71799	7.58751	8.48432	8.40905	8.39589	8.71958	8.26512	8.71658	8.92562	8.61612	8.76742	8.37624	8.47225
FAM149B1	213896_x_at	7.44761	7.76058	7.61231	6.93835	7.58883	7.65598	7.87942	7.52026	7.36744	7.23886	7.0861	7.65918	7.81781	7.02758	7.40848	7.57997	7.81206	7.63595	8.10113	7.42784	7.58883	7.69055	7.9405	7.16898	7.64191	7.83675	7.57166	7.40857	7.59741	7.06955	7.20575	7.25133	8.21934	7.66158	7.35655	7.45222	7.82299	7.88651	7.75176	7.8537	7.52187	7.48647	7.08867	7.58802	7.75847	7.77951	7.54007	7.10711
BC041346	1561699_a_at	5.97391	5.50868	5.48248	6.01557	5.6118	6.1498	4.93177	5.42891	5.76796	5.2853	6.29934	5.74927	5.37075	5.51505	5.49906	6.15717	5.01377	5.17034	6.08579	5.96976	6.90384	6.49542	5.45126	5.34154	6.09122	5.27872	6.36479	6.09312	6.51327	5.91998	6.20547	7.01773	5.89697	6.77246	6.19718	6.22519	4.69316	5.68012	6.26142	6.05504	5.81872	5.81936	5.9304	5.03587	5.78885	6.50408	4.95906	5.74781
CLDN3	203954_x_at	6.49569	6.95564	6.76693	7.00914	6.91988	6.64016	6.8759	6.97207	6.53691	6.87778	6.84134	6.86119	6.85732	6.61261	7.10101	7.02084	6.74404	7.0542	6.79662	6.9172	6.80576	6.83734	6.63036	6.92111	6.61476	6.87966	6.80306	6.72688	6.60486	6.6898	6.7597	6.59141	6.7174	6.7268	7.0087	6.7252	6.89911	6.89634	6.7416	6.71497	6.55774	6.70066	6.79952	6.70319	6.7406	6.64515	6.74321	6.90078
CLRN1-AS1	1560432_at	4.76742	4.70784	4.81435	4.69151	4.69491	4.66072	4.95648	4.74026	4.41817	4.6846	4.55127	4.61411	4.75034	4.70523	4.83578	4.67176	4.72457	4.79909	4.71335	4.69305	4.82062	4.62837	4.93793	4.67303	4.81356	4.94688	4.64934	4.74095	4.7407	4.799	4.41231	4.49782	4.68825	4.6611	4.55056	4.7052	4.91203	4.70656	4.63093	4.74681	4.74131	4.86527	4.7568	4.89806	4.5856	4.62718	4.77123	4.75909
DKFZp434J194	213766_x_at	7.69148	7.39381	7.37707	7.31896	6.88364	7.32599	7.23806	7.65306	8.00866	6.97536	7.61136	7.52277	7.42178	7.16137	7.38072	8.11095	6.9039	7.37723	7.53859	7.6026	7.34211	7.59113	7.45921	7.98825	7.58854	7.27793	6.72949	7.23688	7.36946	7.43918	7.55343	7.36248	7.46199	7.45484	7.43195	7.1554	7.86455	7.45973	7.91026	7.1228	7.43567	7.34376	7.26262	7.37404	7.1041	7.53444	7.54262	7.06504
ENDOD1	212573_at	9.91076	9.34239	9.37397	9.36081	9.41824	8.38008	10.2046	9.30997	9.07303	8.97775	9.53075	9.65661	9.57224	9.60809	9.4325	8.99624	9.4011	9.42833	9.34859	9.78997	8.85296	9.26669	9.21074	8.74332	9.0529	10.0255	9.47091	9.69098	9.17217	8.92787	8.53071	9.11926	9.47042	9.62683	9.631	9.63415	10.0615	9.28022	9.54965	9.07461	9.70548	9.36299	8.96127	9.78546	9.03044	8.91879	9.04417	9.31999
ESAM	225369_at	8.44034	8.2377	7.52187	7.97086	8.3495	7.01395	9.07996	7.87815	7.01514	7.09581	7.82004	7.87621	8.09643	7.99693	7.77023	7.49909	7.60544	7.58502	7.49995	8.71928	7.83044	7.85601	7.27276	7.5214	7.54647	8.64619	8.26331	7.93537	8.07386	7.31484	7.61052	7.1989	8.45667	8.21606	8.2916	7.98241	8.67273	8.06773	7.79698	7.45624	7.61754	7.65235	7.36879	7.88829	7.79939	7.20113	7.53314	7.96645
FAM83A	239586_at	5.83825	6.14301	6.22938	6.03384	6.05102	5.61593	6.03624	6.02558	5.52391	5.92943	6.13776	6.70316	5.63451	5.82385	6.10813	5.96135	6.14944	6.15006	5.82412	7.71857	6.07101	6.0151	7.19202	6.18144	6.26118	6.45751	5.92494	5.85436	6.04597	6.15113	5.88416	5.8851	5.99152	5.73488	6.12436	6.0371	6.24638	6.05543	6.01158	6.24064	5.7329	5.89848	6.34841	5.95412	5.81632	5.58073	6.00299	6.16838
GREM2	240509_s_at	3.17953	3.81854	3.49874	3.18926	3.5234	3.21531	3.41604	3.34954	3.86988	3.27141	3.13127	3.22265	3.48418	4.42272	3.37207	3.19191	3.58296	3.30757	3.16179	3.31993	3.23016	3.41344	3.46043	3.40264	3.32974	3.61255	3.32437	3.24997	3.27722	3.40845	3.22297	3.67982	4.15974	3.38962	3.59181	3.18667	3.33808	3.33096	3.28725	3.3865	3.32522	3.23955	3.20738	3.36848	3.65107	3.43035	3.62967	3.20589
KCTD12	212188_at	11.9621	11.5938	11.7517	11.8507	11.8854	12.0036	11.3405	11.9205	11.6536	11.9001	11.9021	12.2073	11.6824	11.7984	11.8445	12.0163	11.8273	11.5657	11.8178	11.6288	12.0049	12.0326	11.9294	12.1359	11.6219	11.2515	11.4702	11.2418	11.9573	11.704	11.8875	11.9706	11.7467	12.3751	12.1355	12.0154	11.7976	11.3887	12.083	11.7432	12.0148	11.842	11.8164	11.5171	11.6541	11.7329	12.1394	11.6081
KLC3	1552749_a_at	5.29479	5.41136	5.45264	5.26884	5.34314	5.34827	5.47999	5.46028	5.04254	5.49745	5.48188	5.82952	5.08204	5.48539	5.52897	5.60845	5.49763	5.61895	5.46564	5.73965	4.92795	5.49502	5.17732	5.67054	5.24574	5.57313	5.41731	5.4849	5.03034	5.18759	5.27515	5.24544	5.40693	5.2606	5.26024	5.26335	5.32669	5.29866	5.27172	5.26971	4.81751	5.07656	5.50098	5.67784	5.32656	5.11166	5.15382	5.80739
LRRC14	32062_at	7.51365	7.68189	7.41589	7.35017	7.2032	7.13291	7.85422	7.565	7.14188	7.56987	7.34333	7.83828	7.49221	7.3822	7.45333	7.43319	7.53621	7.72826	7.59723	7.62764	7.36395	7.38032	7.33418	7.82482	7.52248	7.59564	7.41836	7.37772	7.45519	7.62366	7.3825	7.45904	7.79715	7.32204	7.65005	7.69078	7.97148	7.23932	7.24395	7.20622	7.12393	7.38632	7.57291	7.54012	7.64592	7.09805	7.47768	7.5238
PDK2	202590_s_at	7.59042	7.7307	7.49406	7.30605	7.21922	7.3455	7.88563	7.65158	7.19329	7.59827	7.60524	7.63269	8.08656	7.271	7.79367	7.68547	7.79603	7.83089	7.7412	7.54684	7.20257	7.40057	7.54704	7.72431	7.07242	7.8436	7.38293	7.34773	7.61218	7.21844	7.42805	7.15404	7.83846	7.58558	7.80567	7.56016	7.90702	7.51916	7.43333	7.29725	7.06202	7.67683	7.42034	7.49971	7.764	7.38545	7.88347	7.72184
TFR2	210215_at	8.34344	8.265	7.76664	6.95916	7.30585	8.04139	8.76898	7.09152	7.08777	8.11928	7.79	8.63839	7.99444	7.84513	7.97776	8.0858	8.51112	8.81049	7.82502	8.63036	7.79994	7.68355	8.30455	7.81781	8.45291	8.18204	7.7531	7.66127	7.43062	8.14335	7.48728	8.23351	8.62805	7.62647	7.86219	8.265	9.51621	7.05635	7.19132	7.85553	7.56164	7.9019	8.1441	8.63445	7.81585	7.76314	7.70495	8.51163
TRIM4	1554287_at	8.39997	8.90852	8.55974	8.42299	8.72183	8.63179	8.37017	8.9052	8.90706	9.05652	9.36822	9.05576	9.36045	9.09984	8.40489	8.31764	8.90245	8.56996	8.5052	9.0144	8.74694	8.52165	8.52536	8.56115	9.63497	8.4529	8.49097	9.06245	8.7466	8.99509	8.62876	9.16443	8.76849	8.44632	8.55038	8.5766	8.69741	8.69036	9.07913	8.80234	9.54121	9.23349	9.34594	8.46257	8.40989	8.62944	8.43119	8.66872
UNC45A	221708_s_at	8.66444	8.74871	8.57938	8.5962	8.32984	8.32838	9.02155	8.46233	7.98542	8.3111	8.28309	8.58034	8.77495	8.15673	8.53991	8.51116	8.61376	8.73703	8.53128	8.43181	8.3239	8.24944	8.25924	8.41167	8.21203	8.65968	8.48636	8.31749	8.55694	8.39495	8.39527	8.19126	8.81259	8.4345	8.80803	8.2605	8.77439	8.2657	8.45797	8.15735	8.03673	8.26535	8.25378	8.69968	8.80536	8.31945	8.88317	8.61235
WASF2	221725_at	12.2689	11.9318	11.8512	12.003	11.6644	11.8115	12.0483	12.0348	11.8154	11.8046	11.8683	12.1213	11.9852	11.9467	11.937	11.9651	12.0212	11.9917	12.1295	11.9459	11.9237	11.8015	11.8915	11.9492	11.7938	12.0259	11.7692	11.9737	11.9012	11.8564	11.7352	11.948	12.3145	11.9752	12.0044	12.0275	12.3732	11.647	11.861	11.9008	11.7737	11.7851	11.912	12.195	11.8775	11.897	12.0619	11.9154
ZNF519	1557283_a_at	6.07747	5.49474	4.84324	5.57341	4.77812	6.0949	5.55121	5.93032	6.93668	5.83633	6.14068	6.13667	5.94353	6.40634	5.63347	5.93809	6.78896	6.09571	5.74642	5.37037	5.89711	5.45105	6.10858	6.03505	5.95001	5.72997	5.27805	6.17205	5.41629	5.89488	5.14869	5.49955	6.11999	6.29238	6.1503	5.47909	5.64024	6.65663	5.92973	6.72536	6.26023	5.87482	6.0942	6.2434	6.01349	5.85218	5.88093	5.87942
ZNF763	1558754_at	6.8875	7.92582	7.77744	7.73086	7.63514	6.32052	7.15723	7.58471	7.59234	7.29466	7.51046	7.07177	7.76393	7.49313	6.57251	7.67645	7.68331	7.87466	7.63047	7.19732	8.32104	8.18074	7.66099	7.50652	7.62666	7.2542	6.98906	7.40708	7.73884	7.52073	7.46388	7.69693	6.99259	7.66334	7.32947	7.8268	7.16369	7.85548	8.00086	6.9048	7.61832	7.48799	7.54264	7.15466	7.59405	7.52209	7.8615	7.32726
PLXNA1	221537_at	7.10436	7.08474	7.09332	6.99442	7.27163	6.84675	7.0332	7.22301	6.85318	7.09783	7.03089	7.05187	7.15984	6.98666	7.32036	7.20247	7.16168	7.35599	6.98853	7.22369	6.74097	6.89368	6.93474	7.14061	7.05968	7.17837	7.49222	7.1524	7.101	6.89575	6.8698	7.06901	7.18327	6.98217	7.47291	7.08518	7.12758	6.907	7.05796	7.14468	6.92614	7.10223	7.06197	7.01741	7.12758	6.68644	6.96409	7.22504
AK056625	1560010_a_at	5.132	4.87767	5.02459	5.14484	5.08561	5.11606	5.10331	5.0793	5.11594	5.29907	5.18647	5.06001	5.11284	5.06088	5.33989	5.00179	5.24181	5.19024	5.00216	5.08846	5.1155	5.05515	5.01348	5.18688	5.30107	5.23366	5.02698	4.93299	5.13525	5.1297	5.12655	4.99774	5.07781	4.98889	5.08698	5.14543	5.08859	5.22352	5.0018	4.92602	5.02246	5.04079	4.96	5.20572	5.20377	4.97933	5.09227	5.11371
APP	200602_at	11.6847	10.6098	11.0928	11.3021	11.167	10.6319	11.2719	11.3218	10.4717	10.7819	11.5628	11.3908	10.9587	11.413	11.4004	11.5702	11.2229	11.0649	10.7415	11.3733	11.1697	11.1024	11.3354	11.2868	11.2715	11.3805	11.3863	10.8938	10.8184	10.8164	11.3063	11.121	11.25	11.2596	11.1629	11.1572	11.2744	10.9797	11.2032	10.731	11.4155	11.2543	10.9724	11.1568	11.1092	11.0271	11.1502	11.0657
ATP6V1E2	1552286_at	8.58966	8.56244	8.38124	8.08082	8.56452	8.41837	8.6855	8.35734	8.54596	8.69725	8.24793	8.13289	8.37758	8.21373	8.9576	8.46977	8.95492	8.41194	8.22891	8.37217	8.82812	8.38548	7.82986	8.73287	8.3749	8.63461	8.79719	8.08851	8.47967	7.82903	8.0741	8.31758	8.09205	8.58449	8.35057	8.45197	8.28867	8.17032	8.16687	8.87406	8.13212	8.70823	7.96605	9.0002	8.83571	8.45829	8.22017	8.9766
CALB1	205626_s_at	3.92823	3.88651	4.14655	4.20778	4.26804	4.39467	4.03528	4.01189	4.44249	4.13321	4.02695	3.8971	3.75054	4.72715	4.17376	4.04226	3.83489	3.72641	3.81913	3.68086	4.40114	4.21532	3.9971	4.37278	4.90694	3.94584	3.80996	4.17687	4.50533	4.09442	3.95025	4.44331	3.96277	4.28133	4.19203	4.13523	3.85824	4.03044	4.4634	4.1254	4.25353	4.24242	3.91651	4.39443	3.91051	4.10873	3.86347	3.88833
CHRM2	221330_at	4.76673	4.56279	4.46566	4.73562	4.77032	4.87537	4.41591	4.7512	4.80011	4.57327	4.5907	4.52697	4.61353	4.75058	4.72071	4.7745	4.86604	5.02804	4.85524	4.66318	4.73016	4.79725	4.74287	4.82411	4.89374	4.71209	4.76457	4.51185	4.54299	4.58309	4.71357	4.45983	4.54186	4.72402	4.48134	4.93857	4.68565	4.62562	4.86581	4.67474	4.68808	4.61296	4.76394	4.7779	4.75355	4.49301	4.63134	4.71649
EFNA5	214036_at	6.08504	7.27751	6.70336	6.75309	5.84462	5.49927	6.63643	6.29628	6.06733	5.68801	6.66521	7.03964	6.27665	7.24963	6.71347	5.81624	6.20919	6.33757	6.44138	5.65694	5.95532	6.66638	6.75075	5.8412	6.12965	6.50482	6.5714	7.41758	6.12626	6.59171	5.894	6.38138	6.12587	6.22722	6.26745	6.81363	6.31619	6.06423	5.62134	6.90441	6.35263	6.35349	6.01942	6.36538	6.31332	6.58147	6.17637	6.54286
KALRN	227750_at	8.75561	7.3568	8.4316	7.98192	7.49178	7.3392	8.91691	8.18929	8.21612	7.22765	7.69762	7.67877	7.80183	8.18195	7.70619	7.95218	8.26215	7.60149	7.88581	8.24405	8.20106	8.3281	7.99745	7.57872	7.29369	8.07195	8.68681	8.02678	7.26525	7.4869	7.95901	7.63543	8.65735	7.53738	7.5805	7.61083	8.61205	8.14712	7.69982	8.18578	7.57085	8.0371	7.48944	8.23874	8.49065	7.75314	7.41145	7.54757
KCNJ12	232289_at	5.4727	5.5691	5.30843	5.37228	5.64509	5.41693	5.71767	5.92587	5.23487	5.55505	5.59328	5.63054	5.80553	5.47901	5.72949	5.67545	5.70315	5.67831	5.48301	5.75557	5.39723	5.59522	5.61995	5.72338	5.45332	5.75348	5.5282	5.43694	5.74935	5.56335	5.55027	5.47029	5.67985	5.44644	5.64318	5.84698	5.63176	5.34457	5.5562	5.5966	5.4409	5.55148	5.64803	5.55381	5.41858	5.18706	5.7242	5.60183
LOC284023	238096_at	9.1212	9.43462	8.90843	8.64814	8.97317	9.57778	9.1639	8.9642	9.17552	9.18456	9.18535	9.42297	9.00849	9.53571	9.3734	9.45389	9.23074	9.28392	9.13188	9.24103	8.98614	8.92232	9.26462	9.51433	9.5193	8.69542	9.01854	9.27888	8.77379	9.38487	9.40523	9.33349	9.18708	9.34257	9.08549	9.76315	8.77343	9.27909	9.20412	8.84027	9.41232	9.20234	9.65768	9.17421	9.18015	9.23728	9.34237	9.29179
MRPL49	201717_at	11.2698	11.2689	11.2765	11.173	11.3024	11.1803	11.2588	11.3123	11.4565	11.3354	11.2583	11.5449	11.1987	11.4156	11.288	11.1687	11.2237	11.2809	11.3101	11.1464	11.1114	11.0294	11.2384	11.4077	11.447	10.9228	11.2369	11.2941	11.1902	11.2563	11.4696	11.3427	11.4096	11.2787	11.1646	11.2446	11.1818	11.3139	11.1206	11.2024	11.2436	11.2828	11.3741	11.2646	11.2901	11.4255	11.3813	11.4573
NINL	207705_s_at	6.44647	6.26986	6.38799	6.55732	6.01123	5.96203	6.02506	6.52082	6.52082	6.0515	6.7584	6.74786	6.07302	6.28186	6.77491	6.5434	6.12781	6.89585	6.47243	5.917	5.86548	6.05804	6.78496	6.22958	7.49344	6.20496	6.04583	6.77481	6.37582	6.43942	6.53581	6.38279	5.98256	6.55783	6.46223	6.45858	6.29532	6.13851	6.38024	6.70367	6.50847	6.09146	6.24321	6.11834	5.79971	6.30385	6.02732	6.58618
NUTM2A-AS1	227724_at	10.1025	9.51641	9.25103	9.66646	8.94362	9.12531	9.6878	9.44176	9.84727	8.91965	10.1903	9.52449	9.53257	9.37273	9.99614	9.04163	9.50731	9.69467	9.83775	10.2371	9.56581	9.9749	9.45579	8.71466	8.79416	9.70902	10.1044	9.91852	8.68716	9.57492	9.05969	9.5951	9.92236	9.46482	9.47032	10.4172	9.53483	9.67681	9.31227	8.87892	9.22925	9.50429	9.21439	9.09116	9.7048	9.95133	8.81619	9.54664
PTPN5	236456_at	6.31454	6.33692	6.24972	6.01212	6.41567	6.27008	6.37913	6.2923	6.02716	6.23124	6.02716	6.56603	6.22102	6.08348	6.32202	6.46545	6.36382	6.40765	6.21708	6.44631	6.35888	6.33514	6.16625	6.44155	6.24124	6.3704	6.32023	6.3655	6.13317	6.16085	6.12234	6.24322	6.34443	6.12047	6.49149	6.27107	6.49338	6.37385	6.36447	6.21454	6.22205	6.38693	6.31124	6.30546	6.54835	6.35581	6.16396	6.16118
RASL11A	238353_at	4.59328	4.80025	4.57963	5.02131	4.88748	5.0129	4.58953	4.91149	4.32896	4.77103	4.44531	4.71861	4.62068	4.65181	4.94599	4.88817	4.74025	5.01674	4.53434	4.71225	4.25323	4.73518	4.17169	4.90433	4.89403	4.7035	4.74232	4.4918	4.83462	4.39016	4.93736	4.70053	4.73547	4.67827	4.52816	4.58158	5.29016	4.71869	4.60112	4.51807	4.56488	4.54393	4.80308	4.46832	4.44413	4.23425	4.56657	4.56764
SLC7A5	201195_s_at	10.8441	9.76873	9.6757	9.05486	8.76235	9.42612	10.0878	8.96438	9.43598	9.12085	9.20159	10.5503	8.95271	9.45366	9.40749	9.48966	9.85518	10.2836	9.38452	9.87798	9.42818	8.97249	9.69174	9.39772	9.62421	9.50752	9.59664	9.10087	9.78383	9.48249	9.59557	9.32122	10.3576	9.44055	9.63637	9.54506	11.0388	9.2057	8.93927	9.45461	9.74387	9.77616	9.82827	10.4367	9.06383	9.07166	9.23568	9.59994
TRAPPC5	225870_s_at	10.7156	10.9347	10.9894	11.2314	11.0482	11.1093	11.2466	10.9694	10.3741	11.2384	10.663	11.086	11.1696	10.8942	11.3443	11.0139	11.1098	11.2903	11.1583	11.28	10.8965	11.2683	10.9834	10.9764	10.5966	11.275	11.1913	10.8604	11.3033	11.1338	11.0241	10.6655	11.1542	11.008	11.4647	11.1323	11.3321	10.955	11.0256	11.0655	10.8753	10.9231	10.9163	10.908	11.1542	10.9723	11.1076	11.1341
WBP2NL	1552514_at	3.76078	3.90474	4.08907	3.98883	3.9518	3.83409	3.93444	4.42704	4.33976	4.17129	4.19233	3.87582	4.23985	4.17413	3.73923	3.67509	3.78139	3.79102	4.48444	3.71142	4.03535	3.80269	3.98907	3.97116	4.7999	3.98509	3.72304	3.95158	4.01815	4.03009	4.41643	3.83204	3.98539	4.10662	3.75535	3.77201	3.7465	3.93585	4.27153	3.80949	4.07366	4.19335	4.80038	4.18559	4.06386	4.32759	3.97793	3.89869
WBSCR17	227434_at	4.66642	4.81284	4.88849	5.00269	4.98153	4.69088	4.90108	4.87424	4.67356	4.68755	4.98328	4.89424	4.90634	4.84345	4.88448	4.66393	4.79126	5.04381	4.84043	5.03343	4.90214	4.91438	4.72046	4.79209	4.95092	4.81343	4.95164	4.83427	4.99042	4.85321	4.87122	4.82109	4.81464	4.83272	4.8524	4.82188	4.74516	4.64758	4.80772	4.83543	4.74682	4.63678	4.8291	4.86214	4.74775	4.78147	4.8347	4.94858
ZNF365	206448_at	5.22405	5.56116	7.05888	6.75706	6.24591	5.47791	5.49919	6.22633	6.54574	5.60456	5.40634	6.65165	5.75177	6.98739	5.481	5.67872	6.76489	6.30232	5.59301	4.8428	5.7584	5.76018	5.60547	5.96961	5.60297	6.31591	7.09065	7.50904	5.12972	5.24831	5.28328	5.81923	5.83054	6.28981	6.17492	4.75876	5.53232	5.96047	5.07181	6.60509	6.40026	5.6544	5.87523	6.7775	5.47361	6.25664	5.22368	5.99306
SHC2	213464_at	5.7169	5.40175	5.64236	5.78151	5.69659	5.31501	5.42442	5.75976	5.45568	5.25733	5.6616	5.59268	5.59734	5.53569	5.77159	5.79687	5.6399	6.06304	5.52188	6.11414	5.287	5.43303	5.37392	5.6948	5.45842	5.65311	5.66372	5.53973	5.2729	5.44092	5.76114	5.45544	5.63925	5.48612	5.50291	5.61633	5.75068	5.6248	5.71455	5.53452	5.40982	5.1461	5.63952	5.51505	5.88741	5.23511	5.38723	5.81717
NEFL	221916_at	6.68464	7.00116	9.43102	6.27981	8.21687	5.84041	7.35665	7.96175	7.04991	6.2288	6.79684	8.21505	6.72085	7.02862	7.25135	7.11514	6.92838	7.73813	8.61407	8.14025	6.98887	7.36396	7.5278	6.83746	6.29926	7.11785	6.80091	6.35678	5.82897	6.9912	7.88281	7.04636	7.04427	7.1365	6.78377	5.95009	7.80825	7.47231	6.6474	7.52738	7.78103	5.28675	6.34661	6.98532	7.18755	7.30671	6.8647	7.88566
2018-09-12	230947_at	5.68408	5.96351	5.57489	5.71369	5.92612	5.3857	5.91377	5.8552	5.66016	5.82928	5.73919	6.03163	5.80244	5.74021	6.07811	5.73713	5.9311	5.99389	5.97342	6.22028	5.77346	5.55433	5.73455	5.86575	5.63727	5.68547	5.73897	5.6855	5.43868	5.76249	5.69799	5.7332	5.74809	5.8701	5.93901	5.86214	5.88124	5.73331	5.66291	5.48498	5.74043	5.83823	5.8387	6.01836	5.7695	5.65172	5.99739	5.92948
SRSF10	213594_x_at	9.79512	9.59244	10.0489	9.71639	9.83898	9.81999	9.64218	9.73468	10.1128	10.0395	9.94528	9.94572	9.78544	9.86515	9.71474	9.55538	9.9774	10.1178	9.5989	9.78107	9.92597	9.68162	10.082	10.0026	10.0573	9.49055	9.6828	10.0024	9.59225	9.91621	10.045	10.0203	9.50076	9.72843	9.78024	9.85317	9.51821	9.88272	9.53415	9.83784	10.0444	9.957	9.95404	9.98494	9.72883	9.90198	9.64451	9.84184
HS6ST2	230030_at	3.67936	3.80493	3.75391	3.70244	3.77773	3.98963	3.72032	3.73752	3.75628	3.5645	3.64579	3.53301	3.79619	3.75641	3.62558	3.73458	3.92337	3.67792	3.6837	3.6731	3.98713	3.6377	3.78759	3.77171	3.96538	4.01587	3.65826	3.60712	3.89054	3.75672	3.47885	3.65331	3.93165	3.74041	3.71164	3.85899	3.60257	3.68696	3.7625	3.56813	3.78723	3.78086	3.576	3.70394	3.70514	3.74752	3.88241	3.78328
SLCO4A1	229239_x_at	7.07086	7.12513	6.96009	7.01542	7.07854	6.95678	7.11164	7.24749	6.8332	7.22362	7.03585	7.16915	6.84158	6.89315	7.33259	7.22152	7.05046	7.37946	7.03495	7.23934	7.09066	7.28659	7.01165	7.07618	7.09634	7.11962	7.32614	6.97407	7.14723	6.97002	6.90366	6.91927	7.19668	6.97391	7.253	6.98729	7.43	7.11368	6.94853	7.09512	6.93218	7.14456	7.03275	7.08224	6.84942	6.98453	6.94669	7.20285
FBXO15	231472_at	5.07075	5.2734	4.75329	4.36377	5.23065	5.1754	4.34493	5.46606	6.11005	5.01492	5.42377	5.46443	5.40862	5.12231	4.9273	5.73373	4.96838	5.10343	5.2225	5.24836	5.09903	4.88923	4.71562	5.31842	5.33215	5.19086	4.20458	5.35813	4.801	5.10478	5.3323	5.96185	5.38139	5.53107	5.48998	4.91984	4.37224	5.45753	4.82866	5.15382	4.95558	5.35034	4.89223	5.72029	5.51942	5.08128	4.94643	5.42701
F5	204713_s_at	9.6743	9.93403	9.87362	9.28581	9.59366	10.3041	9.61029	10.0376	8.09539	8.78092	9.91842	9.39966	9.73677	8.54106	9.32343	8.91075	10.2148	9.0342	9.67403	8.85949	9.74283	9.6478	9.40766	9.12011	9.73286	10.0131	9.63217	9.82112	10.7824	9.51989	8.7225	9.8267	9.63979	9.18206	9.65944	9.18079	10.1157	8.70282	10.2685	9.57625	9.38855	9.27278	8.9518	9.70677	9.40229	9.80479	10.1801	9.37877
POLG2	205811_at	9.42289	9.13003	9.48381	9.26801	8.95174	9.33961	8.90846	9.17715	9.37769	9.5774	9.52095	9.41419	9.1705	9.71296	9.14963	9.08873	9.33989	9.28976	9.06878	9.07841	9.51897	9.1987	9.35594	9.37792	9.7611	9.11622	9.13365	9.14696	9.11282	9.27466	9.45093	9.55253	9.06631	9.24292	9.13536	9.56258	8.78847	9.7189	9.12931	9.21294	9.5487	9.33086	9.54518	9.44916	8.84564	8.98229	8.96456	9.56843
SERPINC1	1554491_a_at	4.14099	4.32993	4.26886	4.45654	4.49588	4.1213	4.6294	4.61334	4.40002	4.417	4.68203	4.38404	4.31817	4.50488	4.6927	4.50504	4.49347	4.51807	4.19069	4.62796	4.26063	4.90259	4.6031	4.46208	4.32246	4.32096	4.5508	4.5294	4.45107	4.23242	4.3217	4.31362	4.27073	4.38352	4.39062	4.27158	4.38827	4.43313	4.4208	4.6211	4.43819	4.31743	4.55887	4.23893	4.39774	4.16906	4.10502	4.55744
WBP2	209117_at	11.6502	11.7919	11.5307	11.4817	11.3602	11.3424	11.6833	11.463	10.8653	11.325	11.315	11.7525	11.6022	11.2604	11.584	11.5022	11.486	11.4982	11.5468	11.912	11.4707	11.5916	11.5635	11.5724	11.1201	11.8464	11.5818	11.4401	11.7744	11.5481	11.3273	11.3892	11.6218	11.3276	11.6649	11.5881	12.0123	11.334	11.6543	11.6156	11.282	11.3928	11.5969	11.4165	11.5022	11.4401	11.6293	11.7614
ZNF439	236562_at	7.69593	7.75517	7.6511	7.48305	7.92641	7.6668	8.19117	8.01377	8.34112	8.57907	8.19189	7.3926	8.36653	8.09655	7.15364	7.845	7.97413	8.29186	8.47688	8.65515	8.89477	7.85909	7.48794	8.04979	8.81291	8.28282	7.60279	8.20694	7.70116	7.72206	8.15637	8.15389	7.20084	7.84125	7.79744	7.58388	7.45275	8.62647	7.98872	8.18336	8.77079	8.62027	8.32054	8.45352	7.97396	7.99879	7.56065	8.19204
MED16	43544_at	10.4217	10.9219	10.1275	10.22	10.2983	9.90791	10.8293	10.5003	9.48417	10.8483	9.96909	10.7862	10.7255	9.93638	10.4669	10.5369	10.8004	10.5196	10.3255	10.4247	9.61228	10.2583	10.2231	10.3316	9.75444	10.6732	9.83209	9.84862	10.3402	10.4676	9.92291	9.97428	10.5499	10.0401	10.8005	10.4188	10.9451	9.94338	9.96213	10.2127	9.75893	10.2665	10.1076	10.1072	10.4511	10.4954	10.9018	10.4275
RGS12	205823_at	7.99027	8.0658	7.66135	7.80025	7.71485	7.59055	7.98747	8.19034	7.71431	7.92546	7.90092	7.9946	8.03815	7.74252	8.15418	8.10093	8.14786	8.23304	7.87579	7.99946	7.50174	8.15808	7.82704	8.05016	7.57485	8.00738	7.99745	7.90856	8.01598	7.72357	7.95785	7.87067	8.23057	7.77151	8.19222	7.52046	8.464	7.95161	7.70692	7.70174	7.65297	8.0145	7.82439	8.05635	7.58806	8.04347	7.9541	8.16824
SLC25A38	217961_at	10.6578	10.1801	10.335	10.1147	9.91196	10.1743	10.6737	10.0012	10.1869	10.3831	10.1065	10.6044	10.269	10.2401	10.3887	10.0382	10.5689	10.8871	10.1829	10.4998	9.8946	9.8408	10.6326	10.4266	10.6746	10.3013	10.3759	10.2479	9.79807	10.2463	10.1982	10.389	10.3788	10.2408	10.1305	10.2106	10.7986	10.0838	9.88591	10.025	10.294	10.521	10.2651	10.577	10.8289	10.3416	10.1693	10.5202
HOXD1	205975_s_at	4.46883	4.54412	4.50781	4.47634	4.48407	4.55226	4.67405	4.54728	4.31743	4.57662	4.36191	4.25073	4.50327	4.45752	4.6139	4.53546	4.46202	4.51922	4.45421	4.56212	4.27748	4.23558	4.39706	4.46014	4.36726	4.47493	4.54578	4.44309	4.60187	4.27655	4.48442	4.20111	4.39445	4.58836	4.39722	4.48112	4.59782	4.33471	4.5307	4.25769	4.44155	4.45522	4.5559	4.42072	4.52658	4.50925	4.59974	4.48545
PLEC	201373_at	9.19455	8.9485	8.65965	8.59613	8.48736	8.59556	8.8065	8.53957	8.12781	8.44523	8.32045	8.68708	8.64283	8.09149	8.628	8.88283	8.79377	8.87419	8.30164	8.85992	8.11363	8.22689	8.49401	8.59037	8.2105	8.66412	8.6056	8.43026	8.76379	8.20207	8.5078	8.39365	8.73801	8.57592	9.01378	8.34947	9.12869	8.31352	8.66461	8.36965	8.18295	8.3229	8.40408	8.504	8.87675	8.53404	8.94076	8.7525
SHROOM4	244825_at	6.50067	5.84017	6.04254	5.87313	6.11736	5.9588	6.19248	5.87475	5.80859	5.88425	5.83848	5.84855	6.1176	5.8028	6.02836	5.5657	5.82659	5.75282	5.99194	6.00101	6.08041	5.82855	5.44957	5.77737	5.72771	6.54288	6.20048	6.03006	6.15194	5.89047	5.71886	5.77518	6.05786	5.65388	5.88502	6.06714	6.18212	5.72317	6.36322	5.69631	5.78208	5.82857	5.70432	6.00061	6.3083	6.02167	5.92229	5.92737
NPAS3	1554635_a_at	6.13922	6.00123	6.26902	6.24619	6.00048	5.92015	6.20042	6.17185	6.16601	6.2034	6.40781	6.22595	6.0645	6.1432	6.36837	6.16927	6.3101	6.39252	6.19372	6.49963	6.02849	6.06586	6.03438	6.23141	5.99353	6.30569	6.18506	6.09947	5.86886	5.98102	6.06218	5.96544	6.2907	6.16043	6.21026	6.14966	6.29554	6.17346	6.15926	6.07734	6.12947	6.10888	6.00968	6.39122	5.94493	5.8991	6.32819	6.27996
TMEM40	219503_s_at	6.73373	6.31367	6.39196	6.36055	6.84246	6.35498	6.99111	6.3177	6.41458	6.21869	6.49767	6.44908	6.49708	6.60412	6.76551	6.29027	6.24154	6.43969	6.63158	7.09947	6.33811	6.55035	6.4046	6.60136	6.51431	6.97427	6.81183	6.63487	6.63033	6.5333	6.62226	6.1907	7.06341	6.54985	6.7389	6.46867	6.92914	6.76308	6.89165	6.39917	6.39591	6.53439	6.44839	6.45549	6.37527	6.30711	6.47254	6.47027
GNA12	224681_at	9.59008	8.56486	8.878	8.87682	8.96288	8.55864	9.43209	8.79532	8.56057	8.78207	9.06407	9.6737	9.02769	9.28865	9.45327	9.43464	9.47644	9.28824	8.68631	9.30602	8.91357	8.76251	9.12743	9.79337	8.91893	9.43962	8.58545	8.95944	8.89158	8.94226	9.16515	8.14537	9.63774	9.23329	9.07308	9.26633	9.88542	9.07881	8.82385	8.88246	9.13742	9.07308	8.38192	10.0278	8.55997	9.23693	9.1235	9.07326
HES7	224548_at	5.45612	5.57099	5.14457	5.50659	5.7926	5.43983	5.71516	5.58085	5.29271	5.59391	5.2596	5.51643	5.694	5.16903	5.54822	5.65861	5.66212	5.7276	5.52421	5.87949	5.369	5.56287	5.281	5.89312	5.4824	5.48528	5.65214	5.27357	5.54109	5.33582	5.30232	5.41669	5.57228	5.52867	5.53906	5.41233	5.83377	5.26253	5.61945	5.50366	5.20411	5.52855	5.67752	5.76873	5.54644	5.3376	5.46847	5.69177
PPP6R1	209229_s_at	8.95545	9.31924	8.74797	8.86319	8.81828	8.41997	9.24829	8.83945	8.26253	8.97453	8.68031	8.98487	9.27285	8.65494	8.91865	9.06588	8.85781	9.07878	9.09182	9.01537	8.73182	8.79579	8.77899	8.98619	8.53921	9.14767	8.91155	8.81476	8.98163	8.67223	8.38467	8.6571	9.20347	8.94247	9.18418	8.77968	9.50431	8.79543	8.8898	8.95616	8.5522	8.88483	8.79121	9.02491	8.80878	8.72898	9.39243	9.00282
C19orf26	1552355_s_at	6.64893	6.79436	6.948	6.98498	7.10854	6.98911	7.00784	7.13349	6.68936	7.05912	6.85807	6.92155	6.80087	6.7269	7.19009	7.03723	6.97554	6.98281	6.98151	6.93047	7.1341	7.02916	6.84505	7.08157	6.74967	7.04945	6.83976	6.73302	6.94236	6.67945	6.90459	7.02483	7.01989	6.8014	6.97184	6.90533	7.40407	7.0369	7.06716	6.95691	6.91763	7.05688	6.74108	6.85108	6.92353	6.73974	6.97003	6.94437
FKBP5	224840_at	12.5187	12.6662	12.371	12.5104	12.7344	12.6363	12.3381	12.3864	12.5353	12.6413	12.2195	12.4834	12.736	12.4515	11.9289	12.7512	12.4011	12.2339	12.5379	12.6512	12.9244	12.1463	12.8019	12.4503	12.7078	12.795	11.9202	12.2555	12.7675	12.6867	12.8412	12.4751	12.4743	12.2154	12.127	12.7978	11.6801	12.6696	12.7056	12.3445	12.577	12.4307	12.7087	12.6453	12.5581	12.7436	12.6687	12.3864
INHA	210141_s_at	4.70981	4.78963	4.8059	4.67417	5.23157	4.64183	4.8182	4.77453	4.33103	4.71232	4.76081	4.97912	4.82681	4.57378	4.63178	4.62934	5.04324	4.70342	4.43997	4.92538	4.80404	4.74477	4.46016	4.8217	4.68969	4.89164	4.67714	4.9298	5.05286	4.65619	4.89777	4.51968	4.88552	4.69905	4.56946	4.62605	4.71086	4.9505	4.65734	4.75091	4.72775	4.64221	4.79778	4.74633	4.80126	4.35283	4.47799	4.88944
RNASE1	201785_at	6.97002	6.71955	7.29129	7.32566	6.91189	7.11287	7.1978	6.55398	6.14784	6.92798	6.32644	6.93131	9.37293	6.63525	6.81714	7.39222	6.46036	7.58266	6.84359	6.57917	6.84998	6.79668	6.36681	7.06272	6.45133	6.9753	7.06843	6.85064	6.37522	6.51327	6.62692	5.96454	6.48706	7.10664	7.19269	7.32134	6.95451	6.77183	6.27664	7.95951	6.13486	6.31844	6.24924	6.17694	7.63383	6.67538	6.79774	6.77763
NRCAM	204105_s_at	6.77758	5.09542	5.13323	6.0692	6.17647	6.07505	5.09207	5.71668	6.77214	5.35195	4.49414	5.8066	7.51137	5.98381	6.00636	6.0134	5.53182	7.27211	6.97271	5.38885	5.73957	4.25364	7.51595	7.55226	6.04848	5.92792	4.74006	6.47719	4.61295	5.95522	6.51578	6.36755	5.95021	6.9447	6.9168	7.34475	4.81447	7.00582	6.55249	5.27741	6.24467	5.31167	5.90713	6.44313	6.23267	6.31922	7.05383	5.68637
LOC100130557	1558782_a_at	6.1135	5.92967	6.08616	6.18041	6.06782	6.78786	5.31134	5.60839	6.71959	6.73373	6.1248	6.05436	6.14907	6.30593	5.93872	5.37746	6.04045	6.08064	6.92226	5.53575	5.78245	6.40225	6.41198	6.55776	6.8837	5.57747	5.76411	7.15056	6.39041	6.2995	5.83485	6.32305	6.1554	7.23437	6.90177	6.05593	6.02366	6.51317	6.64436	6.49051	6.66318	6.48051	6.90345	6.53596	5.76586	6.83904	5.89012	5.82543
SNX6	217789_at	11.7383	11.8786	11.8473	11.7926	11.6904	11.8731	11.8613	11.8746	11.8567	11.9524	11.8961	11.7529	11.9055	11.9218	12.0085	11.8212	12.0285	11.9909	11.8517	11.8975	11.9134	11.8403	11.8683	11.7706	11.8792	11.8752	11.8641	11.9687	11.8747	11.8318	11.9051	11.7853	11.7652	11.8657	11.8806	11.8161	11.7985	11.8686	11.6666	11.784	11.8806	11.8605	11.8707	11.9455	12.0679	11.8876	11.7922	11.7795
AF007147	1565599_at	7.78196	7.56393	8.08375	8.14207	7.63882	7.82287	7.0315	7.604	7.2613	7.25142	7.92379	7.21636	7.15343	7.21037	7.05911	7.53493	7.38177	7.60087	7.0368	7.72479	7.9419	7.96161	7.33085	7.48451	8.08057	6.98785	7.86308	7.64051	8.00805	7.86379	7.90434	8.06528	7.49293	7.52382	7.00624	7.77132	7.45413	7.49691	8.02465	7.89059	7.50484	7.20093	8.01724	6.82866	7.47202	7.8362	7.31146	7.21836
AK308605	223902_at	4.56989	4.90158	4.7654	4.279	4.47886	4.12792	4.5246	4.29502	4.16005	4.27912	4.67715	4.36641	4.25567	4.56819	4.73788	4.19512	4.60104	4.73801	4.60305	4.71207	4.4443	3.84331	4.54912	4.20512	4.40626	4.48088	4.25567	4.09164	4.21018	4.1445	4.36008	4.54454	4.61603	4.4954	4.56422	4.61985	5.01689	4.46593	4.22288	4.40246	4.20114	4.3284	4.21444	4.39208	4.57772	4.35128	4.69345	4.48784
DDIT4	202887_s_at	12.2507	11.9062	11.9197	12.5091	12.1538	12.2633	11.9834	11.8911	12.2764	12.348	11.9473	12.2127	11.9572	12.1411	12.1487	12.3142	12.201	12.2892	11.8235	12.1487	12.1381	11.6941	12.4593	11.9989	12.8114	11.6558	12.0429	12.0315	12.0672	12.2483	12.4448	11.947	11.9241	12.0841	11.9859	12.4559	11.6115	12.3284	12.4863	11.4795	12.1742	12.45	12.5022	12.129	12.3779	12.7719	12.2293	12.19
ZC3H12A	218810_at	7.12881	7.86269	7.62858	7.64568	7.85404	7.37977	7.95008	8.04886	7.13841	7.42381	7.48522	7.56734	8.14497	7.58786	7.81252	7.89182	7.64338	7.85838	7.87123	7.78336	7.70615	7.78	7.73912	7.63738	7.56821	8.37566	7.76707	7.53998	7.8328	7.86597	7.46287	7.47225	7.78826	7.4979	7.53617	7.54192	7.4265	7.29073	7.89536	7.75955	7.59783	7.85673	7.62026	7.52456	7.99146	7.64758	8.02699	7.98889
C5orf15	203024_s_at	11.3016	11.0934	11.2496	11.1592	11.3803	11.6427	11.0342	11.1879	11.7438	11.5173	11.4572	11.4471	11.2817	11.6341	11.2895	11.3814	11.2993	10.7933	11.3284	10.9878	11.5018	11.3495	11.3097	11.6789	11.4321	11.1932	11.0618	11.2679	11.0628	11.2248	11.3808	11.4395	11.0437	11.4051	11.335	11.423	10.9897	11.4222	11.2617	11.3575	11.5865	11.4034	11.3172	11.3781	10.9558	11.3498	11.2535	11.1162
OR6B1	234363_at	3.20119	3.11527	3.14978	3.34669	3.27346	3.23075	3.13816	3.29558	3.3062	3.10661	3.21422	3.29833	3.16909	3.10933	3.26948	3.19598	3.29761	3.06646	3.22241	3.17791	3.13865	3.3209	3.17954	3.21637	3.23914	3.27498	3.17553	3.15869	3.26212	3.19083	3.24684	3.11709	3.27721	3.29897	3.23189	3.20569	3.19065	3.1423	3.19083	3.13893	3.08783	3.16778	3.22755	3.14274	3.32466	3.04175	3.14188	3.18455
AKT1S1	1555821_a_at	6.50281	6.24883	6.17742	6.08684	5.50803	6.11765	6.54014	6.07301	5.64092	6.01622	5.71699	6.47385	6.19516	6.23261	6.5156	6.08207	6.16956	6.57706	5.98074	6.59829	6.1777	6.12995	6.29632	6.2728	6.04123	6.44227	6.04213	5.90727	6.22491	6.00476	6.29397	5.99517	6.50612	6.49175	6.44883	6.39653	6.87475	6.02747	6.15853	6.04604	5.94816	6.00339	6.48749	6.1737	6.41157	5.78932	6.32715	6.32373
FAM210B	224690_at	12.5875	11.7379	12.0304	11.4572	11.5098	11.4272	12.6695	12.0271	10.626	12.1074	12.081	12.5948	11.472	12.2209	12.4041	12.228	12.2129	12.6906	12.2688	12.9781	11.8071	11.8287	12.2052	12.3979	11.8441	12.4727	11.8999	12.0011	11.8585	12.2487	11.8831	12.1093	12.6935	11.9214	12.3674	12.5996	13.0004	11.6737	11.5516	12.2806	11.8784	12.0138	12.4856	12.7349	11.832	12.0865	11.9025	12.3119
WHAMMP2	1560662_s_at	6.03741	5.60925	6.01191	5.88404	6.11119	5.70426	5.94758	5.54854	6.56423	5.47644	6.30218	6.037	5.80052	6.238	5.94672	5.47529	5.71545	5.77146	5.61876	6.01263	5.65547	5.65297	6.31842	6.60141	6.00018	5.43105	6.27929	5.81739	5.59285	5.93627	5.883	6.46117	5.63327	5.79949	5.75551	5.76702	5.28722	5.88501	6.0531	5.67185	5.93662	5.99645	6.35804	5.34216	6.03699	5.69013	5.24473	5.92485
IL36G	220322_at	4.21164	4.35418	4.1518	4.27646	4.34527	4.55524	4.17351	4.30255	4.22552	4.39522	4.2729	4.46243	4.46589	4.36492	4.6884	4.40763	4.61177	4.46697	4.3836	4.32889	4.38294	4.34169	4.43606	4.50931	4.30029	4.39226	4.26113	4.21598	4.54981	4.39846	4.13254	4.25453	4.27738	4.2007	4.1926	4.32004	4.42934	4.3741	4.43496	4.1487	4.46458	4.50469	4.30244	4.20785	4.27302	4.28447	4.43296	4.22163
DYNC1I1	205348_s_at	4.1441	4.05998	4.05594	3.93762	4.15309	4.00443	4.1564	4.37047	3.89746	3.91987	4.09664	3.90733	4.00895	4.11242	4.19925	3.84912	3.92043	4.06265	4.45573	3.88496	4.05437	4.30425	3.98456	3.9668	3.89359	4.97146	4.16146	4.30052	4.18531	4.04013	3.81176	3.76602	3.78939	3.91566	4.37336	4.23065	4.29427	4.36971	4.19297	3.76993	3.9096	3.98486	4.06463	4.2843	4.28365	3.92073	3.84667	4.07258
ADM5	232154_at	6.03444	6.11086	5.82544	5.80717	5.66668	5.84991	5.98981	6.09563	5.75224	6.00487	5.78713	5.89478	6.19217	5.66685	5.98147	5.90802	6.0528	5.95087	5.78302	5.91762	5.56919	5.8496	6.02512	6.01395	5.68984	5.83352	6.26497	5.81114	5.68121	5.68035	6.00572	5.77355	5.70253	5.85004	5.76926	5.67936	6.02359	5.94676	5.91961	5.69676	5.74975	5.70278	5.98388	5.90655	6.06366	5.82831	5.92198	5.84532
CLIC5	213317_at	6.66114	7.11917	7.23579	6.5	6.9368	6.6535	7.88499	6.88349	6.9368	7.04995	7.28075	7.25264	7.21712	7.76473	6.02876	6.71328	7.89023	6.48458	7.07557	5.92794	7.18244	7.06888	7.53976	5.79402	7.48081	7.04388	7.61043	6.90385	6.27907	6.85062	7.17066	7.29388	7.45132	7.5706	6.75132	6.73963	7.21508	5.7985	6.31986	6.865	7.10462	6.19208	7.008	7.78951	8.08935	6.4438	6.04169	6.31707
CASR	211384_s_at	4.8782	4.74495	4.70532	4.82292	4.8255	4.87101	5.07624	4.70471	4.61165	4.79048	4.74518	4.79144	4.88909	4.93672	4.94248	5.05947	4.97249	5.07301	4.98407	5.0823	4.8364	4.77452	4.89088	4.85584	4.8458	4.84153	4.82508	4.6815	4.6442	4.83983	4.69965	4.7203	5.03621	4.9037	4.80938	4.90995	5.0236	4.89723	4.89131	4.65632	4.75524	4.98448	4.84184	4.91108	4.83971	4.68236	4.81218	5.09629
IL1A	210118_s_at	4.50021	4.78826	4.61358	4.66092	4.66998	4.7254	4.6661	4.57674	4.54111	4.53872	4.83856	4.55185	4.63221	4.77542	5.01741	4.75199	4.96482	4.46617	4.65711	4.64454	4.76368	4.84539	4.68429	5.11939	4.9197	4.62794	4.7087	4.64097	4.52343	4.64462	4.52404	4.56525	4.55375	4.52108	4.54101	4.56382	4.42846	4.41149	4.78295	4.37108	4.69035	4.65864	4.79052	4.81419	4.70983	4.59816	4.63645	4.71504
ACAP3	225542_at	7.46641	7.34842	6.91432	7.42537	6.92344	6.96854	7.25351	7.38593	6.54245	7.32651	6.93622	7.10301	7.51733	6.69833	7.18774	7.115	7.46559	7.54317	6.9599	7.1451	6.83019	7.37374	6.84892	7.30718	7.06533	7.31908	6.94251	6.766	7.14073	6.94111	7.02575	7.11889	7.28088	6.99516	7.54114	7.06689	7.93371	7.46977	7.20802	6.9307	6.83777	6.72533	6.97213	7.0256	6.84492	7.10643	7.42785	7.07386
CHST1	205567_at	5.61277	5.75979	5.59896	5.7143	5.68326	5.79167	5.63404	5.69781	5.59173	5.55358	5.40728	5.68754	5.81305	5.66023	6.24086	5.80632	5.85473	5.57356	5.70144	5.86546	5.73345	5.47425	5.68188	6.0004	5.84099	5.73654	5.71677	5.58224	5.9406	5.4445	5.61864	5.60047	5.67678	5.70394	5.68148	5.58367	5.60557	5.59654	5.8037	5.62577	5.65638	5.58654	5.72341	5.96723	5.80792	5.56314	5.75091	5.74658
FUNDC1	235346_at	8.5346	9.09314	9.16067	8.83624	8.68928	9.02194	9.14486	8.6043	9.36018	8.98123	8.77936	8.6808	9.29172	8.96144	8.37947	9.25998	8.74831	9.39078	9.31993	8.53847	8.87496	8.82317	8.42927	8.57927	9.26622	8.7944	8.77026	8.90586	8.84803	9.2358	8.50696	8.66826	8.97947	8.5074	8.40681	8.88269	8.2093	8.86875	9.48016	9.29513	9.07528	9.44445	9.25049	8.5974	8.89378	9.4649	9.00493	8.90052
IL26	221111_at	5.16704	4.95447	5.10742	4.76298	5.66084	5.50852	5.0439	4.37774	5.1698	5.40447	5.09169	4.93152	5.63073	5.69534	5.10148	5.07231	4.68586	5.49284	4.7609	4.80037	5.39639	4.89448	4.84393	5.03936	5.04279	5.3095	5.10658	5.10382	6.11211	5.25204	5.08735	4.5816	5.17342	6.02816	5.42439	4.80175	4.64584	5.11961	5.06986	4.99055	5.73324	4.68821	5.72656	5.31467	5.14411	6.16475	4.94169	4.79213
LOC286177	1562365_at	5.14983	4.95985	5.2588	5.15393	5.36327	5.21327	5.17017	4.95267	5.08243	5.23041	4.88635	5.16337	5.20099	5.36485	5.19733	4.93478	5.31701	5.05582	5.34664	5.08911	5.22051	5.20043	5.46067	5.27701	5.45788	5.23153	5.15837	5.09781	5.22894	5.08945	5.07259	5.14017	5.09306	5.15386	5.05497	5.10189	5.1595	5.14834	5.06716	4.95603	5.01983	5.27708	5.1091	5.17025	5.08762	5.10377	5.15269	5.35513
SETMAR	1554060_s_at	4.09237	3.9916	3.66772	3.89967	4.00245	4.04841	3.92087	4.09831	5.18629	4.02738	3.89936	3.99953	3.92624	3.88032	3.68586	3.66173	3.554	4.04483	4.08521	4.06307	4.19658	3.69088	3.9305	3.88149	4.01054	3.7895	3.88158	3.97971	3.99801	4.50684	3.72906	4.42777	3.64632	4.36994	3.98279	4.24706	3.70452	3.91402	3.69448	3.89589	4.24071	4.31258	4.17373	4.00105	3.77631	3.68305	4.31302	4.19763
USP2	230965_at	6.7207	6.70537	6.43092	6.58058	6.89658	6.6786	6.67085	6.65403	6.6346	6.85786	6.70524	6.65683	6.39983	6.63543	6.90349	6.88665	6.80968	7.05331	6.5725	6.7133	6.5591	6.85753	6.49288	6.87626	6.72032	6.82106	6.80377	6.5021	6.56375	6.59408	6.69917	6.6117	6.83545	6.49808	6.76573	6.63242	6.80069	6.65721	6.81077	6.58818	6.41085	6.68214	6.62049	6.61264	6.71672	6.55838	6.63498	6.75036
C3orf55	238969_at	4.05953	4.02597	4.16987	4.37967	4.0573	4.18626	4.19365	4.1024	4.19654	4.13085	4.18789	4.22357	4.07151	4.23968	4.11844	4.31336	4.09268	4.03338	4.15476	4.12472	4.14116	4.1106	4.05566	4.06356	4.0534	4.34403	4.64859	3.99336	4.0931	3.94491	3.79741	4.10619	3.92496	4.17891	4.15242	3.89608	4.7854	4.06076	4.0047	4.20706	4.17452	4.05593	4.1675	4.31911	4.21893	4.09511	3.92231	4.2645
HADH	201036_s_at	9.48134	9.4795	9.73076	9.61535	9.62963	9.73645	9.79018	9.69403	9.97115	9.96007	9.98087	9.91775	9.6906	9.87241	9.52742	9.60546	9.76253	9.74132	9.72715	9.57903	9.87153	9.33894	9.51749	9.89972	9.93149	9.60408	8.90749	9.87775	9.56511	9.65723	9.87993	9.77585	9.4552	9.81826	9.72453	9.65288	9.53896	9.55986	9.48532	9.54807	9.6964	9.58915	9.72492	9.89351	9.67008	9.74631	9.78289	9.69817
MKRN2	218071_s_at	9.45217	9.88661	9.87019	9.6959	9.97953	10.0375	9.83235	9.79409	9.97275	10.1578	10.0685	9.97476	9.86853	10.2682	9.89525	9.80706	9.83368	9.87438	10.1521	9.8482	10.3294	9.95997	9.86218	9.9986	10.071	10.1218	9.65164	9.96843	9.64947	9.94755	9.9688	10.1053	9.66997	9.9916	9.7797	10.1072	9.51033	10.088	10.0517	10.0628	9.93297	10.2039	9.82249	10.1089	9.71907	9.92368	9.88568	10.0274
AK127339	241478_at	7.06153	6.4846	6.58837	6.53663	6.6403	6.77356	6.88079	6.58735	6.27132	6.85963	6.21696	6.83451	6.37796	6.60404	6.86389	6.6121	6.73016	7.17605	6.56287	6.89392	6.65824	6.71902	6.57946	6.53641	6.76803	7.02596	6.76623	6.6496	6.58388	7.11575	6.78209	6.32088	7.17732	6.52312	6.7878	6.70811	6.70671	6.62592	6.61928	6.42628	6.89194	6.54076	7.29019	6.69789	6.59309	6.64551	6.73138	6.75812
BDKRB1	207510_at	4.81943	4.91769	4.79077	4.68411	4.79487	4.71459	4.58339	4.82991	4.69455	4.7172	4.7354	4.80474	4.69273	4.71672	5.06786	5.06178	4.8838	4.77268	4.63664	4.94396	4.81963	4.80657	5.0039	4.89596	4.83143	5.01169	4.93989	4.74016	4.53121	4.71201	4.68778	4.57913	4.75864	4.74714	4.67694	4.79508	4.85241	4.93922	4.69513	4.89668	4.61566	4.7344	4.83081	4.89586	4.53245	4.9425	4.64851	4.79766
GPR25	221363_x_at	5.70955	5.85256	5.88776	5.91304	6.03004	5.68291	5.93252	5.79002	5.61611	5.92095	5.99822	5.75522	5.88629	5.63858	6.03118	6.13012	5.77047	6.33661	5.91256	5.98677	5.72503	5.81996	5.96513	6.09648	5.8187	6.12949	5.959	5.63429	6.11831	5.86473	5.98136	5.7915	5.7993	5.79219	5.97946	5.99078	5.93851	5.86584	5.81282	5.82403	5.59347	5.93323	5.94158	5.98578	5.80393	5.71218	5.95476	5.99532
NKTR	202380_s_at	9.25059	8.93896	8.8461	8.97103	8.77904	9.12252	8.46143	9.04525	9.41677	8.91817	9.18884	9.28083	8.96076	9.51497	8.92661	8.77886	9.25659	8.44009	9.04901	8.4766	9.1341	8.98894	8.98347	9.14148	9.37332	8.75973	8.61355	9.12641	9.12738	8.81616	9.2004	9.53126	8.94382	9.05146	8.97553	9.00012	8.87754	9.40564	8.98778	9.38342	9.37818	8.81056	9.27874	9.19842	8.38552	8.93585	8.53281	8.97155
NPRL3	214273_x_at	11.9179	10.5151	9.79169	10.4426	10.4779	9.6929	11.6368	10.7932	9.41705	10.6578	10.5369	11.1294	11.3084	10.8682	11.112	10.8663	10.8359	11.3214	10.9379	11.5835	10.5208	9.68543	10.856	10.9652	10.2401	11.5681	10.5999	9.84085	10.9706	10.2155	10.5232	10.6749	11.3717	11.3863	11.458	11.0505	11.9378	9.4896	9.95628	10.683	10.4387	10.726	11.4967	11.0251	10.9594	10.8882	10.5851	11.1718
PATZ1	209431_s_at	11.5127	11.2048	10.9971	11.0651	10.9586	10.7995	11.2148	11.0155	11.3809	11.0961	11.2183	11.3544	11.0011	11.2019	11.0229	11.1286	11.371	11.1639	11.0943	11.1206	11.019	10.7098	11.1909	11.4221	11.2674	10.9218	11.0143	11.1945	10.5674	11.1512	11.3423	11.2751	11.314	11.1045	11.143	11.2692	11.13	11.0858	10.8325	11.0397	11.2349	11.0819	11.1081	11.0659	11.0843	11.2815	11.2852	11.119
CCDC148-AS1	1555224_at	4.0705	4.18787	3.9852	4.30118	4.22303	3.98036	4.06292	4.1749	4.22913	4.23976	4.09908	4.04901	4.05842	3.84469	4.31183	4.11921	4.01277	4.26484	4.05057	4.02116	3.98256	4.1651	4.13035	4.2567	4.07164	4.28239	4.15459	4.16517	3.99135	4.04232	4.07667	3.839	4.10073	4.07795	4.09155	4.17307	4.3232	4.11714	4.04462	4.13504	4.28989	4.06561	4.2473	4.10971	3.96684	4.17446	3.95781	4.25
PRKG1	228396_at	4.96846	5.10984	4.94419	4.69393	4.89876	4.45473	4.75301	4.95189	4.971	4.74602	4.84991	4.94595	4.83048	4.90318	4.81032	4.85605	4.74508	4.61237	4.81965	5.24657	4.54695	5.41728	4.54891	5.11093	4.61461	5.68403	5.48247	4.90972	4.88739	4.73773	4.89484	4.84548	5.17941	5.33898	5.11373	4.72283	4.45852	5.03024	4.66732	4.46323	4.90331	4.53967	4.92717	5.24161	4.72303	4.75177	4.77755	4.51999
TTBK1	230191_at	4.59537	4.7596	4.76525	4.86939	5.06375	4.61085	4.9125	4.81326	4.45253	4.79833	4.93223	4.82502	4.62366	4.62813	4.92943	5.02942	4.6538	5.04957	4.7743	4.86987	4.85826	4.94584	4.76931	4.8908	4.80551	4.82641	4.73243	4.70789	4.45536	4.45975	4.8897	4.54973	4.83111	4.94268	4.83487	4.77924	4.82389	4.87157	4.6737	4.93465	4.63937	4.843	4.67716	4.84729	4.67142	4.63688	4.7268	4.94231
AMBN	221114_at	6.02933	6.09243	6.14857	6.19967	6.21127	6.32585	6.27747	6.04612	6.05189	6.1302	5.93054	6.26937	6.12121	5.78568	6.21888	6.2894	6.13912	5.9847	6.13195	6.33296	5.95306	6.39271	6.21344	6.37889	6.1744	6.32097	6.32097	5.98679	6.19212	6.01316	6.10061	6.02706	6.31915	6.01245	6.22362	6.04768	6.10972	6.16045	6.25573	6.18872	5.91554	6.00171	6.25288	5.95449	6.05913	6.02781	6.08062	6.12277
ZNF684	232563_at	4.53489	3.97931	4.70829	4.45262	4.52842	5.7743	4.46825	4.45275	5.0144	4.53576	4.12506	4.29888	4.41249	5.69326	4.44064	5.19158	4.65728	4.80599	4.84471	4.40974	5.13793	4.45703	4.96625	4.26932	4.56176	5.23294	3.80537	4.6817	5.07288	4.89549	5.40846	4.94941	3.8731	4.30556	4.1142	4.50976	3.8495	4.83708	5.20803	4.70651	5.04622	4.98935	4.37867	4.57224	4.41017	4.82727	4.66536	4.27338
NKX2-8	207451_at	7.28057	7.22307	7.24367	7.13666	7.50372	7.07761	7.27932	7.48556	7.16486	7.46238	7.40491	7.34496	7.15628	7.19034	7.4294	7.46588	7.39438	7.49018	7.53279	7.74024	7.21573	7.4637	7.30189	7.52157	7.27932	7.3982	7.39367	7.22506	7.46102	7.30988	7.36271	7.43131	7.44207	7.30467	7.70987	7.25398	7.52906	7.31569	7.32831	7.35627	7.22038	7.34378	7.33738	7.35439	7.21823	7.0682	7.18766	7.34276
TMEM39A	218615_s_at	8.17606	7.8399	8.44487	8.03228	8.30094	8.13237	8.50073	7.99246	8.48141	8.93744	8.3194	8.2849	8.32922	8.36614	7.49982	8.26416	8.28365	7.97277	8.72112	8.35244	8.54813	8.37979	8.25639	8.43356	8.21256	8.02445	7.5654	8.53555	8.32223	8.29874	8.35671	8.33771	8.21124	8.37142	8.34593	8.68817	7.64692	8.45026	8.17915	8.35596	8.35105	8.42856	8.24711	8.29249	8.08701	8.39306	8.12908	8.04963
CTC1	219435_at	9.01293	9.53615	8.87623	8.9105	8.85748	8.76541	9.33751	8.97962	8.73851	9.06675	9.27874	8.96493	9.437	8.96209	9.31473	8.74144	9.33926	9.4314	9.06192	9.03473	8.3305	8.78304	9.0127	9.04938	8.8652	9.34381	9.03882	9.33378	9.17018	9.09906	8.94915	9.21929	9.07445	9.16939	9.15213	8.79903	9.42839	9.17708	9.03508	9.04272	8.51692	8.82181	8.94586	9.05455	9.4971	9.15074	9.13702	8.91094
ZNF655	223302_s_at	9.36406	9.32277	9.34656	9.59305	9.25151	9.1935	9.11491	9.24658	9.2072	9.35776	9.22947	9.00356	8.46999	9.32267	9.13125	8.86773	9.13006	8.59734	9.2935	9.2614	9.34633	9.28514	9.30026	9.20668	9.53123	8.96129	9.4437	9.25458	9.66027	9.42945	9.0438	9.48534	9.38436	9.1161	9.01215	9.29721	8.98772	9.42934	9.27318	9.46458	9.36826	9.23887	9.53018	9.09459	9.01702	9.24232	9.33474	9.56608
RNF10	208632_at	13.1888	12.5775	12.2777	12.0978	11.9928	12.1845	12.8117	12.2735	11.7986	12.1411	12.4863	12.7024	12.222	12.7136	12.6182	12.7478	12.6726	12.517	12.3252	12.5645	12.489	12.1468	12.6436	12.8074	12.5618	12.6564	12.3717	12.2927	12.3255	12.2786	12.2509	12.5601	12.769	12.4242	12.4242	12.8183	12.9975	12.2502	12.0807	12.5601	12.4421	12.4674	12.517	12.8089	12.563	12.5235	12.3181	12.5913
CALHM2	221565_s_at	8.8035	8.84595	8.63256	8.62908	8.47352	7.86911	8.91807	8.60306	8.18152	8.64077	8.34098	9.06009	8.93113	8.61032	8.65108	8.87123	8.78282	8.58857	8.75888	8.48295	8.65076	8.80861	8.44534	8.63775	8.38644	8.81643	8.77119	8.75152	8.77437	8.2818	8.65962	8.35942	8.63621	8.67813	8.55902	8.65239	8.71366	8.55551	8.47578	8.59366	8.43982	8.86998	8.43243	8.95908	8.40062	8.65927	8.94219	8.5827
CNPPD1	207511_s_at	9.85964	8.44072	9.04578	8.82221	8.95356	8.98711	9.21228	8.85998	8.65848	8.67588	8.85894	9.82929	8.66667	9.14397	9.26759	9.2938	9.22783	9.12994	9.03498	9.22348	9.01919	8.88207	9.18159	8.98082	8.62905	9.14508	8.9559	8.82115	8.89968	8.99119	9.11339	9.08785	9.56852	8.75031	9.08528	9.16838	9.82275	8.60726	9.02412	8.96953	8.72899	9.22236	9.18233	9.26444	8.99155	8.73031	9.01508	9.28169
MAPK11	211499_s_at	6.58581	6.92451	6.52583	6.19576	6.65198	6.4039	6.75002	6.53776	6.31809	6.85962	6.23236	6.59644	6.5195	6.43988	6.3194	6.52073	6.50593	7.1857	6.46729	6.43825	6.24658	6.50944	6.23366	6.76956	6.32275	6.76535	6.80478	6.3323	6.8896	6.60441	6.34084	6.2025	6.41092	6.37711	6.97358	6.60232	7.15881	6.25551	6.42121	6.29914	6.35411	6.48247	6.38197	6.36595	6.6657	6.57281	6.81829	6.49853
DNAJC14	223420_at	9.71187	9.77953	9.58479	9.59139	9.58052	9.85232	9.5109	9.55135	9.67144	9.53339	9.66206	9.71924	9.6457	10.0415	9.65586	9.77115	9.69846	9.73263	9.93275	9.63038	9.92	9.64695	9.65208	9.56489	9.5352	9.50685	10.0373	9.9248	9.84698	9.84129	9.765	9.79683	9.87719	9.75886	9.65356	9.66211	9.49071	9.73536	9.86566	9.40654	9.87084	9.94344	9.75221	9.69091	9.48271	9.88312	9.75203	9.80181
FAM192A	217896_s_at	10.3259	10.2462	10.122	10.4569	10.1716	10.2327	10.0681	10.28	9.98378	10.1647	10.2128	10.1312	10.1483	10.157	10.2595	10.3491	10.1402	10.2658	10.2421	10.236	10.3768	10.3375	9.96849	10.084	10.2267	10.1511	10.0991	10.1308	10.5381	10.1474	10.2484	10.3013	10.0519	10.0928	10.1412	10.2893	10.0432	10.2945	10.3424	10.2797	9.91447	10.32	10.2181	9.91423	10.3919	10.4305	10.1963	10.1719
HDGF	200896_x_at	12.6615	12.0773	12.1186	11.9637	11.8585	11.9481	12.4421	12.0058	11.6918	12.0822	12.0865	12.5629	11.9151	12.2568	12.3249	12.3233	12.2715	12.593	12.2283	12.5247	12.1241	11.9855	12.1482	12.4129	12.2333	12.3154	12.1611	11.9576	12.0557	12.0762	12.2822	12.2025	12.49	12.2464	12.3022	12.4276	12.8235	11.9253	11.839	12.231	12.1211	12.0172	12.4434	12.4356	12.211	12.1374	12.0724	12.2907
HECTD4	211034_s_at	9.62957	9.80943	9.21003	9.45042	9.26933	9.4265	9.40882	9.23737	9.20433	9.19667	9.29488	9.41554	9.32541	9.30956	9.36603	9.22478	9.65533	9.03039	9.12894	9.35601	9.33161	9.27173	9.75189	9.38553	9.3243	9.43571	9.35952	9.39677	9.23328	8.96368	9.41145	9.19498	9.43351	9.36114	9.40837	9.57099	9.82016	9.33615	9.45747	9.06821	9.24985	9.12828	9.30029	9.60486	9.276	9.47526	9.37901	9.2431
RNF144A	204040_at	10.4237	9.99371	9.86513	9.41749	9.96697	9.71941	10.0662	9.7366	10.9209	9.77147	10.2443	10.1537	9.95807	10.2453	9.82604	10.2998	10.1667	9.91183	10.0715	9.96539	10.0601	9.71155	10.0325	10.3282	10.3223	9.72228	9.52096	10.2301	10.0958	10.1961	10.0871	10.1773	9.85905	9.7151	9.53183	9.93353	9.56367	10.2856	9.78669	9.63076	10.1752	10.005	10.1091	10.1137	10.2539	10.4549	10.1256	10.5045
SLC26A9	242271_at	5.15066	5.2556	5.27172	5.34619	5.10045	5.22383	5.24438	5.5175	5.44547	5.35855	5.48143	5.37995	5.23122	5.25657	5.3515	5.27413	5.16868	5.38064	5.43664	5.16912	5.32416	5.50851	5.33178	5.36693	5.18702	5.61874	5.45552	5.35744	5.27901	5.25255	5.20331	5.19898	5.24847	5.12771	5.23011	5.22543	5.2209	5.31092	5.33765	5.21664	5.07776	5.40258	5.28362	5.34976	5.02389	5.48722	5.23913	5.41642
STX16	221500_s_at	11.2384	11.2153	11.3062	11.3573	11.0979	11.4232	10.8861	11.3098	11.4367	11.2688	11.4411	11.2678	11.1014	11.1977	11.2892	11.1282	11.2584	11.0531	11.1569	11.1385	11.2678	11.3095	11.2637	11.436	11.5988	10.9754	11.4006	11.4648	11.3971	11.3079	11.4787	11.4616	11.1981	11.4078	11.2765	11.3493	11.2828	11.4515	11.2914	11.2926	11.3799	11.0701	11.3292	11.1911	11.265	11.2896	11.1428	11.1835
ZMYM5	206652_at	8.85952	8.53686	8.90586	8.98452	8.77596	8.96257	8.49461	8.69702	8.8025	8.85174	9.24936	8.62906	8.79807	9.03343	8.53261	8.60571	8.89619	8.97932	8.81674	9.04118	9.14603	8.90438	8.81628	8.47233	9.46155	8.49945	8.728	8.91071	8.84317	9.13808	8.64678	9.05662	8.443	9.06992	8.69746	8.81287	7.92638	9.07012	8.66529	8.94382	9.0302	8.7139	9.18643	8.97147	8.83934	8.91286	8.51784	9.60302
SLC6A20	234291_s_at	4.89387	4.72273	4.90035	4.77162	4.89969	4.55421	4.88333	4.77614	4.68628	4.75269	4.83664	4.79462	4.99311	4.69905	4.82557	4.75545	4.81332	4.92407	4.6847	4.77175	4.786	4.71948	4.79048	4.74145	4.85309	4.98039	4.70079	4.84739	4.88225	4.7958	4.75411	4.7851	5.02403	4.72944	4.8091	4.84071	4.86919	4.79636	4.82484	4.80128	4.61244	4.7779	4.78869	4.77347	4.85103	4.8461	4.61707	4.98374
DDAH1	229456_s_at	5.86121	5.87843	5.88595	5.96567	6.00083	5.77718	5.93501	6.11657	5.66089	5.6678	5.8407	6.04478	5.91701	6.07157	6.19772	5.89722	6.01727	6.44496	5.82107	5.96082	5.55403	5.85576	5.96998	6.0608	5.89586	5.91854	6.19681	6.04237	5.7562	5.67851	5.9132	5.97814	5.93465	5.68052	5.8045	5.98191	6.20019	6.22245	5.97431	5.95795	5.62463	5.9104	6.03195	6.2009	5.87975	5.56098	5.83878	6.20198
RMND1	1555201_a_at	7.14606	6.67869	6.92091	6.75645	6.81326	6.78926	6.77637	6.90616	7.38709	6.76069	6.73371	6.94604	7.06984	7.07756	6.7668	6.92586	6.60074	7.4066	6.88305	7.4366	6.93606	6.87623	7.45788	6.84147	7.15797	6.41425	6.66703	6.8947	6.85694	7.19079	6.87795	7.15687	6.66719	6.66162	6.20159	6.87061	6.20008	6.8111	6.51942	6.93314	7.35941	7.06288	7.24002	6.83242	7.04805	6.95351	6.82965	7.01653
N4BP2L1	213375_s_at	10.7646	10.3806	10.6518	10.3856	10.9234	11.0642	10.6092	10.7986	11.2464	10.8975	10.8519	11.0473	10.8806	11.3603	10.8068	10.7053	10.7878	9.89187	10.9013	10.3345	11.0328	10.8632	10.7646	11.0828	10.9185	10.5643	10.3877	10.8801	10.5314	10.8416	11.0108	10.997	10.823	10.9378	10.6912	10.9565	10.2822	11.1529	10.6655	10.8817	11.1843	11.0081	10.8377	11.1393	10.2048	10.8554	10.5146	10.2806
VASH2	219740_at	7.65824	6.77477	7.09149	7.3262	7.08525	7.02873	7.16331	7.23406	7.19026	7.16605	7.32686	7.29376	6.73715	7.13674	7.16018	7.19969	6.86935	6.95869	7.06776	7.13066	7.4312	7.21107	7.2655	7.08681	8.24763	6.85888	7.52497	7.31989	7.38639	7.14724	7.55568	7.29064	6.70118	7.15556	6.92935	6.9672	6.58078	7.57817	7.69264	7.44278	7.49591	7.18051	7.09386	6.79423	7.64298	7.97397	7.58247	6.83979
FOSB	202768_at	8.14671	8.31482	7.56039	7.74297	8.03705	7.36227	8.04291	7.45889	7.5468	7.25576	7.87621	8.11429	7.47466	8.00141	8.19406	8.22003	8.37993	8.22081	8.01741	8.33525	7.46434	8.13009	7.20798	8.00927	7.53073	8.27129	8.52387	7.85169	7.63717	7.30496	7.73697	7.8515	8.17384	7.92369	8.24835	7.58202	8.61783	7.48821	7.80105	8.23642	7.24873	7.47958	7.32837	7.85785	7.61595	7.77964	7.73228	7.81226
RGAG1	232785_at	4.40858	4.36704	4.52719	4.48204	4.50626	4.33357	4.30306	4.64687	4.23266	4.57436	4.51138	4.40031	4.36853	4.39903	4.4563	4.52703	4.52768	4.4548	4.47207	4.37294	4.34054	4.70832	4.64522	4.42516	4.39049	4.56049	4.48418	4.34292	4.32293	4.085	4.20715	4.45111	4.46989	4.33591	4.18493	4.38963	4.41843	4.42406	4.27102	4.33157	4.39369	4.55267	4.51576	4.35372	4.51022	4.30242	4.32661	4.69324
RTN2	34408_at	7.89805	8.53118	7.99835	8.30268	8.42528	8.32705	8.29948	8.57728	7.32689	8.2463	7.80281	8.20039	8.29543	7.76867	8.48757	8.22548	8.03356	8.05777	7.79577	8.64794	7.88468	8.43734	7.89361	8.22952	7.73605	8.85278	8.45047	8.15862	8.8439	8.47826	7.79291	8.14363	8.25238	8.0937	8.5697	7.55276	8.73549	7.962	8.63695	8.43715	8.00205	7.86002	8.0589	7.89078	8.27453	8.13297	8.22929	8.40956
SLC13A2	239805_at	4.88793	4.74374	4.70543	4.71352	4.77854	4.69253	4.83592	4.92536	4.79896	4.77768	4.63298	4.83944	4.68256	5.0516	5.03555	4.97717	4.93705	5.00684	4.82848	4.80439	4.81834	4.82289	4.94348	4.94025	4.79789	4.83485	4.8082	4.71383	4.87626	4.85051	4.83855	4.8038	4.89417	4.71041	4.66349	4.83549	4.94525	4.77161	4.96792	4.80093	4.54593	4.79967	4.8918	4.79436	4.82802	4.61321	4.91698	4.82408
AK299501	1554499_s_at	6.78985	6.80603	6.9125	6.5669	6.62133	6.90327	6.34625	6.43168	6.91004	7.25432	6.55969	6.70457	6.66519	7.21251	6.27449	7.04442	6.60264	7.07528	6.78985	6.76618	6.83012	6.66311	6.84232	6.6839	7.04373	6.6619	6.5424	6.74593	6.98045	6.80859	6.72382	7.06231	5.94654	6.75303	6.48936	6.54224	6.31801	6.83006	6.45266	6.90026	7.37857	7.03901	7.01906	6.91984	6.45614	6.9545	6.52671	6.41103
GBX2	210560_at	5.55883	5.55932	5.41557	5.64322	5.80628	5.51975	5.63676	5.64239	5.29531	5.72678	5.58682	5.56505	5.27301	5.38938	5.8748	5.61257	5.5651	5.64696	5.65756	5.70727	5.37098	5.43638	5.21818	5.66779	5.25958	5.58528	5.61862	5.57405	5.59502	5.39867	5.39561	5.3057	5.53687	5.54605	5.51715	5.56568	5.71438	5.61849	5.59197	5.39127	5.46011	5.36303	5.60721	5.6834	5.37173	5.33665	5.53256	5.65088
RAD54B	235846_at	6.16428	5.04548	5.04029	4.66641	5.28617	5.75531	5.79869	5.11383	6.68429	5.39917	5.22802	4.31901	5.66201	5.46306	5.05523	5.22253	5.97556	4.99162	5.00391	5.47843	5.44999	4.98681	5.82555	6.15428	5.26603	5.72701	5.28573	5.56024	4.80669	5.82725	5.63657	5.94101	4.84608	5.45802	5.37668	5.41246	4.60684	5.54365	5.38153	5.07153	6.42872	5.44202	5.36391	6.42088	4.80778	5.78557	5.49112	5.20297
SERPINE2	212190_at	9.05286	8.01847	8.04557	8.16814	8.56851	8.19931	7.67127	7.73178	8.50588	7.94687	8.26776	8.46051	8.5635	7.95669	7.14129	8.26487	7.4472	8.15772	7.62341	8.08168	8.72593	7.63092	7.67976	8.87198	9.06055	7.6711	7.79608	8.48017	7.62285	8.14986	8.55441	8.44686	7.81681	7.83433	8.1589	8.41619	8.43467	7.79404	8.07719	7.57729	9.04386	8.60787	8.41086	7.86681	7.88946	8.06051	7.47637	8.19354
ZNF93	208119_s_at	7.06127	7.96693	8.02254	8.27642	7.44371	7.90162	8.08308	8.23073	7.54735	7.75977	7.90544	7.82263	7.95427	8.14906	7.48258	8.44495	7.66799	8.28187	8.09568	8.2901	8.31059	8.11214	7.81541	7.5073	8.24144	8.29928	7.64625	7.67001	8.07037	7.85128	7.95201	8.09499	8.16682	8.34765	8.17773	8.33376	7.27416	8.19375	8.23207	8.31817	7.85887	8.43669	7.78116	8.38082	7.49185	8.23986	7.83456	7.3035
SELRC1	219420_s_at	6.51939	7.17418	7.38333	7.16296	7.26618	7.77123	7.90353	7.05245	7.35603	7.51817	7.44968	6.94835	7.42524	7.46876	7.35559	7.1157	7.3957	7.61043	6.98753	7.79814	7.15624	7.41568	7.17164	7.17985	7.50724	7.19544	6.8531	7.08043	7.48719	6.94603	7.79979	7.48472	7.34096	7.49323	7.40504	7.49244	7.25069	7.35253	7.39883	7.19944	7.48446	7.47248	7.51128	7.2338	7.17924	6.88678	6.8986	6.85494
ZBTB14	209724_s_at	9.30732	9.41369	9.56308	9.5671	9.48119	9.24523	9.51456	9.37586	9.76538	9.78537	9.04301	9.35119	9.15782	9.82642	9.51391	9.61019	9.04259	9.52093	9.41265	9.68388	9.6617	9.11975	9.32758	9.36379	10.0835	9.55165	8.83544	9.45743	8.77527	9.48679	9.5384	9.46863	9.32407	9.7613	9.53778	9.69019	8.82829	9.7147	8.91285	9.74993	9.58236	9.90494	9.32326	9.54633	9.05483	9.585	9.1626	9.04898
RMND5A	212479_s_at	11.614	11.4321	11.6831	11.4362	11.2595	11.8986	11.4226	11.4601	11.523	11.3364	11.457	11.9404	11.1511	11.6513	11.7464	11.6736	11.6238	11.3804	11.5659	11.5416	11.5668	11.5444	11.5535	11.5182	11.1978	11.5815	11.3747	11.6879	11.298	11.5028	11.4046	11.4033	11.6051	11.46	11.4343	11.8504	11.9792	11.4374	11.5985	11.6232	11.4585	11.4589	11.6479	11.8329	11.1993	11.3625	11.2155	11.6504
YAP1	224895_at	4.18162	4.19759	4.11481	4.28632	4.33309	4.15428	4.26687	4.26507	4.43902	4.23075	3.95905	4.3448	4.31016	4.75966	4.16265	4.2685	4.33322	4.15285	4.29404	4.06696	4.1409	4.36983	4.40328	4.41096	4.8327	4.31965	4.87748	4.24768	4.20169	4.06458	4.02162	4.31465	4.29304	4.15795	4.20777	4.27317	5.64117	4.2479	4.37156	4.20755	4.37098	4.42099	4.51152	4.26597	4.4299	4.10041	4.21615	4.34685
GSC	1552338_at	4.57625	4.88402	4.56189	4.73194	4.67809	4.51047	4.68201	4.65706	4.60336	4.72393	4.72562	4.5381	4.87158	4.35841	4.827	4.67338	4.98541	5.01934	4.84528	4.94732	4.58165	4.79761	4.69854	4.83333	4.60371	4.82262	4.94868	4.91175	4.99942	4.79155	4.63093	4.64848	4.77177	4.75094	4.81985	4.90085	4.67251	4.76926	4.66094	4.69489	4.69394	4.82205	4.66048	4.67849	4.70305	4.72786	4.78545	4.48685
MTMR1	213511_s_at	12.1305	12.2342	12.07	12.116	12.2188	11.9205	12.1326	12.1978	12.3646	12.1305	12.1282	12.2005	12.1771	12.2616	12.0591	11.9914	12.2349	11.93	12.1812	11.797	12.1062	11.7873	12.0911	12.3202	12.1839	12.1486	12.0819	12.0787	11.9296	12.0946	12.1315	12.2663	12.1148	12.0595	12.0192	12.003	11.9996	12.2033	12.0516	12.1108	12.3001	12.1584	12.1793	12.1781	11.9765	12.1546	12.235	12.0608
ALG13	205583_s_at	9.84715	9.58304	9.84947	9.62937	9.67815	10.4999	9.62275	9.90048	10.9125	10.3637	10.6236	10.2742	10.1259	10.4515	10.099	9.86708	10.2074	9.2938	9.97681	9.65351	10.2545	10.0952	10.0818	10.314	10.2904	10.0001	9.5258	10.2119	9.49902	10.269	10.4313	10.4376	9.37441	10.2089	10.0221	10.1585	9.30316	10.3462	10.0913	10.1843	10.4712	10.2798	10.3981	10.6491	9.23718	10.0032	9.33901	9.66239
AX748080	244252_at	6.44303	6.50252	6.10299	6.31704	6.26942	6.02564	6.36317	6.52809	6.0935	6.11096	6.19265	6.35719	6.00567	6.24277	6.56446	6.31945	6.37183	6.42608	6.37636	6.59979	6.33252	6.26574	6.36953	6.28741	6.30068	6.37095	6.44303	6.26555	6.01187	6.15675	6.22712	6.19691	6.07897	6.16229	6.52323	6.32744	6.40008	6.22519	6.30509	6.26975	6.1845	6.24464	6.35167	6.51955	6.29201	6.1448	6.17362	6.46272
TBL1Y	211462_s_at	5.71444	5.96612	5.71021	5.66125	5.70947	5.45454	5.80346	5.85289	5.56998	5.44114	5.60608	5.65962	5.57088	5.68374	6.11833	5.98645	5.89316	5.92943	5.87564	6.19509	5.91323	5.79167	5.74856	5.86075	5.66911	5.81788	5.96447	5.84014	5.71038	5.80466	5.55218	5.64709	5.79374	5.67348	5.94197	5.70266	5.74322	5.81733	5.89396	5.72771	5.65291	5.7571	5.80929	5.58539	5.81145	5.80134	5.99487	5.86554
FAM65C	227654_at	6.4246	6.2009	6.68168	6.61241	6.5912	6.92525	6.25518	6.88212	6.1919	6.35451	6.4246	7.26858	6.39087	6.83595	6.92475	6.54485	6.57415	6.60008	6.06162	6.55125	6.86963	6.84728	5.99129	6.83664	6.6661	7.1714	7.39701	6.8211	6.68516	6.57994	7.01991	6.91064	6.91639	6.64333	6.69501	7.25487	6.83369	6.35604	6.26574	6.38236	6.56003	6.42862	6.19271	7.0521	6.79453	6.27521	6.60554	6.55165
ABCC1	202804_at	11.9985	11.9478	11.7928	11.475	11.7718	11.5688	11.7604	11.6742	11.9679	11.9286	11.7918	11.9379	11.7379	12.0899	11.5434	11.8021	11.9642	11.524	11.8109	11.7228	11.7792	11.4514	11.9345	11.934	12.0202	11.5366	12.1986	11.7697	11.8362	11.5258	11.7745	11.7465	11.9075	11.9475	11.8549	11.7789	11.5219	12.1113	11.6377	11.7068	11.9541	11.6782	12.0231	11.9042	11.3712	11.9252	11.8451	11.9084
MUC20	231941_s_at	8.13809	7.39411	7.94865	7.52358	7.97837	6.76928	8.18574	7.38606	6.936	7.58173	8.30376	7.41674	7.57136	6.20162	8.18393	6.42019	7.90913	8.38696	7.48733	7.54773	6.24324	7.03122	7.04932	7.80952	7.39676	7.3844	8.98936	7.77272	7.06824	6.70704	8.30246	8.54593	6.28122	6.91113	7.5837	7.84032	8.42837	6.4134	6.31228	7.90724	7.2027	7.51048	6.54263	7.79978	7.54991	7.57508	7.05674	7.08427
PHLDB3	236082_at	6.54001	6.50416	6.41694	6.40346	6.61586	6.3275	6.70397	6.64674	6.38894	6.76597	6.44225	6.59972	6.48861	6.57331	6.86927	6.66419	6.64662	6.95295	6.41755	6.71817	6.24617	6.37279	6.46633	6.82521	6.3098	6.61288	6.46258	6.36375	6.50231	6.49377	6.7263	6.36254	6.56014	6.55159	6.45815	6.34037	6.79239	6.61835	6.70765	6.43193	6.48509	6.65952	6.53871	6.54261	6.4344	6.31703	6.53752	6.73566
GFRA4	221199_at	5.11721	5.00379	5.14582	5.10994	4.89309	4.96044	5.24982	5.13035	5.1019	5.36175	5.16493	5.15303	4.9596	4.884	5.59298	5.39817	5.17707	5.20886	5.17217	5.08851	5.19702	5.11899	5.16292	5.3309	5.08644	5.3719	5.09602	5.08952	5.40257	5.02226	5.07871	5.00048	5.16275	5.21895	5.22117	5.24496	5.22632	4.87557	5.00789	5.0719	5.11513	5.10474	5.22551	5.38429	5.142	5.11872	5.02745	5.19323
NOVA2	206477_s_at	6.70126	6.79656	6.70161	6.66998	6.84657	6.57276	6.90232	6.79855	6.37574	6.75639	6.74989	6.90653	6.6528	6.52072	7.09021	6.86793	6.76135	6.95534	6.79454	6.8536	6.64238	6.78106	6.70354	6.80444	6.57811	6.81364	6.73634	6.60316	6.60584	6.60039	6.71716	6.70892	6.77789	6.57691	6.86844	6.72189	6.93641	6.65045	6.78983	6.68002	6.58112	6.63953	6.56554	6.83993	6.85648	6.53669	6.67687	6.79026
CCR6	206983_at	10.697	10.9516	11.066	10.173	10.7055	10.0442	11.0201	10.6914	10.8097	10.5954	10.6397	11.1571	10.4158	11.0727	10.9265	10.6527	11.2596	11.1317	10.8945	11.0373	10.5174	10.1074	10.5366	10.7377	10.8274	10.648	11.0169	10.9735	10.0281	10.7255	10.8188	10.7632	10.7599	10.9099	10.8735	9.93749	10.9909	10.3786	10.4384	10.9755	11.0918	10.9857	11.028	10.7738	10.9355	10.426	10.475	10.573
CD244	234320_at	3.69458	3.77832	3.54302	3.65401	3.51573	3.54813	3.50458	3.53804	3.67373	3.42851	3.58366	3.60293	3.44477	3.39311	3.40148	3.45999	3.52844	3.58791	3.5234	3.45641	3.74574	3.52325	3.56448	3.54793	3.5911	3.36744	3.13978	3.59943	3.92476	3.5334	3.65277	3.63591	3.55815	3.71176	3.47184	3.72339	3.51953	3.5535	3.42319	3.66428	3.98957	3.75818	3.55415	3.43433	3.53973	3.64257	3.6504	3.5079
HSPB8	221667_s_at	3.89752	3.79468	3.69355	3.55429	3.8121	3.83196	3.727	3.76102	3.59092	3.72207	3.73257	3.69355	3.58617	3.71108	3.69065	3.80123	3.90626	3.78032	3.66821	3.68076	3.68418	3.73937	3.76309	3.82853	3.6761	3.82546	3.84793	3.65181	3.87366	3.62328	3.7559	3.77606	3.76089	3.6423	3.80251	3.77225	3.9167	3.71004	3.87684	3.6782	3.72988	3.8328	3.73857	3.69038	3.7499	3.71064	3.73677	3.75314
LOC284757	1562051_at	7.26039	6.92584	7.37028	7.34753	7.65069	7.57626	6.95216	7.38232	6.52408	6.01383	6.87968	7.2638	7.22779	7.07784	7.18523	6.41696	6.89954	6.90607	6.66883	6.79578	8.1528	7.13701	7.23797	7.12674	7.06064	6.97968	6.91669	7.59628	7.76214	7.0464	6.85441	7.63357	7.59923	6.76933	6.91191	7.30208	6.9635	7.22944	7.13774	7.96883	6.55648	7.14393	7.35314	6.87062	7.20228	7.24703	8.08655	7.3498
NPR1	204648_at	7.11412	7.17364	7.13866	7.16307	7.32191	7.04053	7.35913	7.3348	6.75885	7.28298	7.23359	7.32038	7.24627	6.98559	7.47943	7.4842	7.15168	7.49078	7.0905	7.56283	7.08326	7.18027	7.05579	7.4656	7.16571	7.35777	7.36981	6.95558	7.28088	7.075	6.98163	7.31225	7.38943	7.0664	7.4757	7.22127	7.53722	7.11478	7.25653	7.26943	6.95649	7.20131	7.14373	7.26306	7.12387	7.10488	7.27136	7.16969
RPIA	212973_at	10.8343	9.84691	10.4223	9.72816	9.82259	10.3494	10.2526	9.69525	10.219	9.76667	10.2759	10.9546	9.76023	10.6605	10.4502	10.3298	10.4632	10.5189	10.302	10.754	10.409	9.87273	10.0874	10.3454	10.1112	10.6801	10.1676	10.236	10.0019	10.2357	10.3267	10.2476	10.3384	10.0591	10.0424	10.6339	11.123	10.0862	9.98901	10.2615	10.4842	10.3133	10.6644	10.8693	10.0156	9.83642	9.61286	10.4278
SOX1	208533_at	5.88423	6.38987	6.2517	6.29818	6.28834	6.26123	6.50415	6.23185	6.05819	6.43793	6.31933	6.33837	6.06652	6.28944	6.46242	6.67463	6.30623	6.4334	6.38141	6.30157	6.08274	6.49778	6.15645	6.45148	6.40155	6.19441	6.22163	6.19393	6.19459	6.22871	6.14177	6.0537	6.21789	5.96058	6.38083	6.38013	6.42729	6.0722	6.2418	6.21216	6.28378	6.38815	6.21359	6.22401	6.20163	6.02938	6.25647	6.27584
TGM2	201042_at	7.93964	6.80315	7.16083	6.40686	6.3437	7.49877	8.40725	5.82638	5.6134	7.5023	7.16826	7.53369	6.934	6.4405	6.92722	7.09251	7.73485	8.02446	7.19463	7.55364	6.82497	6.31469	6.59942	7.05016	7.50247	7.90105	6.16193	6.66496	6.60282	7.06759	7.23148	7.01505	7.83909	7.41865	7.53592	7.53278	8.14407	5.57205	6.98699	7.05668	6.69312	7.55208	7.44015	8.33868	7.12632	6.09355	6.27086	7.95473
TM2D3	221702_s_at	12.5248	12.4422	12.6739	12.6021	12.6021	12.9063	12.4762	12.6086	12.8712	12.6702	12.738	12.5033	12.5559	12.7998	12.4673	12.6109	12.632	12.4119	12.7248	12.5773	12.8804	12.6528	12.6119	12.6871	12.8463	12.4878	12.4356	12.8012	12.2821	12.6239	12.6546	12.6442	12.5406	12.5485	12.3379	12.6239	12.4458	12.7736	12.7048	12.674	12.8704	12.6844	12.7199	12.7225	12.4684	12.6917	12.5543	12.6493
TNFAIP2	202510_s_at	12.6198	12.7356	12.5471	12.7082	12.6348	12.4988	12.4487	12.7379	12.5439	12.5274	12.5491	12.4689	12.7342	12.6359	12.6523	12.7754	12.5549	12.2188	12.6961	12.513	12.5911	12.7707	12.4879	12.6336	12.5571	12.5458	12.6391	12.6955	12.822	12.5868	12.5722	12.738	12.6531	12.6541	12.5868	12.5923	12.5744	12.705	12.7403	12.7334	12.6501	12.499	12.6027	12.4262	12.6027	12.6671	12.666	12.5744
ZAK	225662_at	9.05671	9.43084	9.30323	9.57544	9.91085	9.29133	8.9623	9.56795	8.38747	9.04924	8.91142	9.74095	9.24996	8.74664	8.98451	9.51273	9.52314	8.88035	9.29456	8.93717	9.20656	9.57438	9.41487	9.38778	8.61205	9.51037	9.42521	8.94221	9.96985	9.37308	9.42452	9.10601	9.46893	9.33285	9.46126	9.45677	9.77552	8.75553	9.33154	9.51138	8.84867	9.22948	8.8162	8.41955	9.02201	9.41154	9.46893	8.87317
ZNF331	227613_at	8.91555	8.76526	8.66102	8.50213	8.30469	8.12949	8.68422	8.39748	9.13702	8.64247	8.8481	8.98027	8.85015	9.25555	8.419	8.67245	8.73175	8.465	8.99274	8.09387	8.62595	8.11069	8.4969	8.96108	8.98008	8.64907	8.1264	8.50451	8.05667	8.8401	9.18787	8.43926	8.79072	8.63798	8.40119	9.30785	8.55675	8.66279	8.68668	8.89421	9.03702	8.47278	8.94115	8.75631	8.40662	8.933	8.67502	8.52831
FAM133A	231131_at	4.07898	4.11357	4.13619	4.23839	4.1583	4.36544	4.23598	4.11577	4.30774	4.1789	4.27103	4.07972	4.39567	4.35788	4.12359	4.25764	4.52262	4.10866	4.31193	3.83157	4.23417	4.32101	4.17875	4.18222	4.30515	4.34285	4.12031	4.16832	4.15911	3.88072	4.20284	4.08685	4.46661	4.17503	4.01143	4.00408	4.0229	4.23174	4.25098	4.09321	4.12038	4.54224	4.18299	4.3097	4.20681	4.02236	4.10138	4.25724
GRM2	241802_x_at	6.75591	6.51382	6.17958	6.5032	6.23312	6.10657	6.75519	6.70877	6.30205	6.36978	6.66624	6.434	6.71273	6.7522	6.25958	6.08025	6.72014	6.8164	6.46773	6.44172	6.30856	6.27934	6.53241	7.04931	6.06592	6.59394	6.88151	6.39308	6.14077	6.37118	6.27421	6.601	6.73755	6.30656	6.17295	6.18814	6.48292	6.98189	6.11286	6.27146	6.02147	6.12543	6.51876	6.73082	6.25222	6.26533	6.42704	6.63817
EDEM1	203279_at	10.9316	10.5716	10.7199	10.7034	10.9157	10.7387	10.5697	10.7065	11.1979	10.6848	10.7714	10.8379	10.4235	10.9992	10.6163	10.7823	10.7859	10.2543	10.7977	10.2919	10.8167	10.5703	10.7604	10.9319	10.4424	10.4332	10.5883	10.859	10.8052	10.7761	10.8614	10.9589	10.7483	10.7947	10.5841	10.7256	10.5564	10.745	10.7915	10.8363	11.0498	10.6929	10.7696	10.8622	10.5518	10.7267	10.8136	10.6449
UBXN6	223012_at	12.7199	12.0124	11.3585	11.1514	11.6134	11.3733	12.6327	11.7921	10.8331	12.2347	12.1504	12.3368	11.832	12.3802	11.9417	12.0848	12.2408	12.3464	12.0636	12.5132	12.299	11.7082	12.2089	12.2443	12.2605	12.4125	11.918	11.537	12.0832	12.1416	11.9116	11.8719	12.5266	11.9742	12.2138	12.2562	12.8321	11.509	11.4822	12.143	11.6775	11.8551	12.1392	12.3376	12.114	11.7608	11.899	12.1732
LOC100134229	232579_at	10.7119	8.75729	9.81332	8.97144	9.38526	9.7814	10.7441	8.97444	8.74967	9.46152	9.46881	10.5083	9.40609	9.48412	9.57613	10.536	9.83226	10.7762	9.74547	10.4105	9.49726	9.15542	10.0945	9.95389	8.99211	10.3087	9.29573	9.35667	9.56476	10.188	9.61139	9.47539	10.5344	9.74188	10.0779	10.5532	11.4239	8.74472	9.43323	10.0491	9.50361	10.2289	9.69961	10.1023	10.2042	9.14492	9.79471	9.83523
PURB	225120_at	11.4598	11.6171	11.4808	11.6436	11.7085	11.5831	11.4278	11.6411	11.6523	11.6569	11.8903	11.5076	11.6171	11.7767	11.3778	11.6347	11.6313	11.2929	11.7378	11.3486	11.6097	11.6632	11.5446	11.6171	11.9423	11.5874	11.2934	11.7768	11.5204	11.5705	11.6405	11.6324	11.3319	11.6034	11.5274	11.5303	11.3611	11.7466	11.5572	11.6385	11.8866	11.8319	11.7092	11.6733	11.3611	11.6478	11.4951	11.611
WTIP	227411_at	6.17116	6.18737	6.22335	6.15282	6.31472	6.11936	6.43116	6.45515	5.95421	6.52112	6.28908	6.50147	6.2378	6.16973	6.55212	6.39426	6.29379	6.81519	6.28772	6.40202	6.10003	6.40833	6.10476	6.41737	5.92448	6.33426	6.38336	6.08509	6.24562	6.18021	6.17959	6.19759	6.32324	6.10552	6.38939	6.08497	6.34114	6.40682	6.32789	6.28274	6.03129	6.04343	6.28388	6.42683	6.16985	6.04992	6.12105	6.56594
TTC5	226557_at	8.62562	8.22897	8.23932	8.22063	7.6803	8.45119	7.67214	8.14265	8.45289	8.12632	8.29072	8.65673	7.76191	8.4942	8.05012	7.96001	7.91929	8.21644	8.34225	8.161	8.24366	7.96893	8.52205	8.27291	8.34895	7.76302	8.62531	8.29705	8.38116	8.16701	8.38284	8.76327	7.93339	8.23277	8.04168	8.30259	7.87879	8.20581	7.88654	8.43697	8.44846	7.93134	8.48092	8.06062	8.0476	8.49715	8.13167	8.34521
ARF4	201097_s_at	11.377	11.1243	11.3839	11.5225	11.4459	11.7256	11.2992	11.4233	11.5472	11.4536	11.5047	11.5504	11.2632	11.5484	11.4294	11.4132	11.3882	11.0297	11.4488	11.3211	11.596	11.4378	11.453	11.5415	11.3757	11.2423	11.4106	11.4841	11.3795	11.4922	11.5026	11.4846	11.4128	11.4424	11.377	11.4528	11.1735	11.5559	11.5693	11.4742	11.4906	11.5208	11.5528	11.3743	11.257	11.2871	11.4292	11.3457
B4GALNT4	238080_at	5.01366	5.12998	4.73587	5.12535	5.03236	4.99015	5.04101	5.09059	4.67987	5.14017	4.74431	4.85603	4.92146	4.64987	5.12457	5.07473	4.98229	4.99618	5.17973	5.1509	4.87082	5.05124	5.05828	5.05655	4.82958	5.19866	5.02584	4.91547	5.1042	5.20214	4.97552	4.75625	5.19313	5.0523	5.25346	4.97451	4.94963	5.02323	4.93625	5.18302	4.95929	5.1722	4.90727	4.82903	5.14204	4.92824	5.08734	4.95426
BTN2A3P	208585_at	3.90486	3.97339	3.88245	3.68707	4.07399	3.69852	3.97084	3.79233	3.84392	3.89877	3.83576	4.0129	3.88061	3.67157	3.85714	3.83656	3.927	4.06193	3.92013	3.91444	3.75547	3.83805	3.75408	3.85967	3.91897	4.08556	3.97622	3.82395	3.88139	3.50641	3.72065	3.72748	3.86227	3.67405	3.73352	3.82007	4.00394	3.8617	3.79434	3.74653	3.94216	3.80165	4.03813	3.95539	3.82085	3.6749	3.8685	3.94435
FAM134A	221984_s_at	12.5235	12.3548	12.1602	11.9847	12.0813	12.1994	12.3348	12.4347	11.7788	12.2433	12.2122	12.3817	12.3585	12.2865	12.3278	12.3524	12.3524	12.3056	12.1928	12.4184	12.3251	12.1589	12.2488	12.3931	12.2916	12.3306	12.0696	12.0576	12.2611	12.133	12.129	12.1345	12.5398	12.3198	12.3044	12.4154	12.6567	11.9704	12.0755	12.1443	12.17	12.0846	12.3112	12.3039	12.202	12.2071	12.2989	12.4266
FGFRL1	223321_s_at	7.08107	7.30382	6.88238	7.27294	6.63826	6.81535	7.35107	7.34582	6.7076	7.15104	7.0591	7.19537	7.10083	7.05872	7.30839	7.22007	7.15625	7.08683	7.01613	7.43891	6.94503	7.258	6.90129	7.14401	7.0246	7.0434	7.59459	7.03319	6.97476	7.07286	7.16189	7.13068	7.28565	7.14851	7.12184	6.95191	8.04051	6.66518	6.91504	7.36098	6.74757	7.08574	7.25898	7.11102	7.21339	7.08633	6.87806	7.13712
KANSL1	225117_at	12.5573	12.5096	12.4997	12.4855	12.3684	12.3536	12.3436	12.4072	12.6251	12.256	12.5238	12.5238	12.2387	12.4843	12.4045	12.4576	12.3965	12.27	12.3648	12.2981	12.4012	12.2806	12.4745	12.6259	12.4473	12.2705	12.5425	12.5696	12.3989	12.441	12.5262	12.5878	12.3999	12.5177	12.4219	12.3892	12.3121	12.4572	12.4716	12.4098	12.4707	12.3456	12.4504	12.3863	12.441	12.4582	12.4582	12.4739
MAOA	212741_at	4.45269	5.27288	5.29045	4.50342	4.81444	5.03757	5.62549	4.95258	4.0544	5.45364	4.20548	5.57787	4.29327	4.83097	5.19684	5.76368	5.46855	4.48344	4.61585	6.36252	5.47797	4.54886	4.36377	4.98	4.53592	5.87245	4.80899	4.41132	5.07167	5.08098	4.36016	4.46925	4.468	4.36484	4.68783	4.65829	4.49733	4.56596	4.66543	4.90889	4.4441	5.33262	4.82916	7.06608	6.09258	4.88943	4.96386	4.9308
PARVA	213675_at	5.3049	5.12165	5.61557	4.74405	5.11808	4.74913	5.24582	5.21646	5.02775	5.15987	5.18703	5.2018	5.15865	4.94277	5.43774	5.34502	5.14822	5.26916	5.54954	5.41145	4.80925	5.18987	5.25424	4.92378	5.18476	5.54917	5.50234	5.25569	5.11316	5.36732	5.19217	5.20687	4.95206	5.28693	5.21004	5.18259	5.36034	4.95415	5.08991	4.94323	5.04697	4.61368	5.16334	4.96296	5.14658	4.86452	5.35616	5.04505
PCDHGB7	1552662_a_at	3.26675	3.49964	3.42018	3.42599	3.48465	3.42587	3.71041	3.37649	3.28005	3.50782	3.3738	3.4564	3.43418	3.29559	3.66361	3.46707	3.51067	3.47858	3.37197	3.66373	3.35777	3.59592	3.28175	3.58978	3.46364	3.45513	3.55466	3.38838	3.35463	3.42614	3.483	3.27026	3.38772	3.43969	3.55891	3.44801	3.47811	3.52822	3.45008	3.3511	3.49902	3.45576	3.45703	3.54422	3.39066	3.41017	3.38356	3.38822
RNF135	223592_s_at	10.9097	10.9883	10.6876	10.9816	10.7911	10.9441	10.8611	11.033	10.555	10.8215	10.6014	10.8781	11.1237	10.8067	10.7413	11.0244	10.5523	10.3472	10.8325	10.8842	11.1123	11.0943	10.6263	11.0612	10.3846	11.0309	10.4303	10.3616	10.9469	10.9891	10.3046	10.9537	10.8112	11.1584	10.9705	10.9498	10.6236	10.7329	11.1447	11.0044	10.495	10.8332	10.8167	10.6994	10.5244	10.9374	11.1545	10.88
AX748233	1557267_s_at	5.25443	3.73495	3.8318	3.91761	4.19044	3.91003	3.56488	3.35592	4.76821	4.38074	4.03973	4.32565	3.8318	5.42627	3.19513	3.62314	3.82754	3.2047	3.3295	3.68285	4.94452	3.26265	3.27689	3.84287	3.34275	3.65358	3.68299	4.55539	4.49219	4.1171	5.24335	4.61867	3.69157	4.85438	4.00769	4.22543	3.75974	3.5018	3.72769	3.94021	5.14966	5.17158	3.82406	3.12115	3.56423	3.87168	3.51031	3.23717
CLIC2	213415_at	6.04845	6.12025	6.07978	5.12653	6.09411	7.40161	6.35819	5.74037	6.17684	6.22479	6.24881	6.50991	6.54031	7.07187	6.72229	6.36328	6.34203	6.31017	6.95745	6.34568	6.78389	6.85513	6.32639	6.66896	6.07458	6.85156	5.92884	5.95511	6.07939	6.66864	5.89646	5.94744	6.5694	5.91843	5.23253	7.102	7.10128	6.24952	6.21895	6.04239	6.4017	6.84644	6.54168	6.60813	6.29653	6.51445	6.08944	5.75844
GRK6	210981_s_at	10.1691	10.3001	10.3332	10.3418	10.2761	10.0911	10.626	10.4034	9.63801	10.427	10.1365	10.3597	10.4043	10.136	10.3317	10.2504	10.3351	10.5383	10.2644	10.4684	10.2017	10.3006	10.0462	10.2881	10.0201	10.432	10.1654	10.1129	10.3598	10.2217	10.0884	10.0082	10.2798	10.1843	10.4583	10.107	10.5351	10.2164	10.3126	10.3156	9.77675	10.1468	10.2722	10.1774	10.3399	10.0574	10.3994	10.5109
LAYN	228080_at	4.26477	4.52136	4.88756	4.40322	4.45575	4.21503	4.48016	4.20075	4.54216	4.73527	4.42838	4.41048	4.70553	4.52096	4.86599	4.33764	4.37062	4.58102	4.54906	4.20484	4.18558	4.1557	5.17812	4.96663	4.40438	4.13103	4.24889	4.49484	4.82896	4.95885	4.45451	4.22233	4.64198	4.49317	4.28545	5.07257	4.28929	4.77855	4.41307	4.26377	4.5347	4.37463	4.54561	4.12402	4.42946	4.69082	4.66965	4.33831
MYH11	1568760_at	5.62587	5.92913	5.88611	5.9606	5.68649	5.92035	5.60918	6.00739	5.7863	5.99153	6.11253	5.98405	5.77588	5.88973	6.20029	6.13628	5.89597	6.12104	5.81481	6.1431	5.82858	6.16941	5.94062	5.90527	6.0239	5.88596	5.92978	5.76805	5.88587	5.81597	5.75143	5.95264	5.75858	5.81118	5.95198	5.88457	6.10075	5.86352	5.8306	5.97583	5.70447	5.79378	5.82189	5.86049	5.86202	5.74795	5.65753	5.94069
NCOA4	210774_s_at	12.9158	13.0766	13.0671	13.1545	13.0039	13.05	12.989	13.1099	13.0176	12.9985	13.0766	12.9873	13.0654	13.0766	13.0966	13.0989	12.9562	12.8701	13.1664	13.1154	13.0636	13.3067	12.9263	13.1309	13.044	13.1706	12.9542	13.066	12.8446	12.9905	12.8959	12.9553	13.0169	13.0783	13.0729	13.0969	13.1878	13.0955	13.1739	13.1113	13.0606	13.0417	12.9843	13.1018	12.9052	12.8948	12.9325	13.0196
TMEM65	238045_at	5.1068	5.2668	5.25855	5.44557	6.18615	6.36534	5.73465	5.29403	6.20103	5.25314	5.66577	5.45455	5.79445	6.85197	5.18358	5.17992	5.43755	5.48365	5.99683	5.1417	5.87653	5.79432	5.61523	6.05801	5.81597	5.72528	5.15948	5.49472	5.32112	5.98962	5.63193	5.79015	5.18528	6.03672	5.77956	5.32159	4.54826	5.77094	6.04755	5.60373	5.94111	5.89134	6.28243	5.62849	5.1453	5.70525	5.51093	5.13228
AX748330	1569453_a_at	7.05412	7.45075	7.80103	7.21279	6.37171	6.42327	6.90692	7.50021	6.59375	7.49324	7.00497	7.64998	7.06291	6.23873	7.65071	7.08213	7.77832	7.03329	7.43959	6.83893	5.90127	6.70584	7.27502	6.60607	6.68583	6.4823	8.85896	6.72573	6.57249	6.90456	6.87352	7.91283	7.0557	7.46811	7.12403	6.55276	8.07311	6.74771	7.10898	6.66764	6.54129	6.95291	6.58673	7.41873	7.25741	6.97934	6.53651	7.08604
MRPS25	225477_s_at	10.2419	10.1237	10.0906	10.1239	10.2228	10.3369	10.175	10.196	10.4085	10.273	10.4843	10.1905	10.08	10.5696	10.0476	10.0789	10.0414	9.58054	10.1807	9.98053	10.275	10.3776	10.2547	10.5252	10.3404	10.1546	9.89904	10.4473	10.0526	10.3638	10.1985	10.3052	10.1839	10.4021	10.2704	10.3046	9.91109	10.294	10.3168	10.0958	10.4138	10.1855	10.1744	10.3215	9.82207	10.232	10.093	10.2077
PEG10	212092_at	5.71568	5.79819	5.88642	5.60969	5.47403	5.79704	5.64506	5.67085	5.39224	5.61957	5.49642	5.68641	5.76206	5.44751	5.71491	5.59047	6.4802	5.94078	5.5712	5.71056	5.74431	5.88561	5.47716	5.76771	5.81573	5.94606	5.90371	6.18486	5.59938	5.82803	5.49421	5.62335	6.01017	5.6557	5.67073	5.76585	5.94305	5.67834	5.86633	5.73337	6.687	6.15168	5.35239	5.81856	5.95193	5.51299	6.06249	5.62153
TMEM194A	212621_at	10.2837	10.0513	10.1735	9.8415	10.0144	10.3666	9.8581	10.017	10.7668	10.5002	10.4094	10.1994	10.1561	10.7398	10.0709	10.122	10.2923	9.5094	10.1947	9.66883	10.3631	9.74051	10.05	10.7114	10.5954	9.74895	9.79495	10.5027	9.6112	9.95801	10.518	10.4057	10.1803	10.051	10.0586	10.1455	10.1053	10.1433	9.99507	10.2334	10.4576	10.1064	10.4167	10.3128	9.79523	10.1092	10.071	9.96424
MUC13	218687_s_at	6.02633	6.16443	6.22784	6.24243	6.18782	6.03436	6.29349	6.14872	6.11297	6.24325	6.17694	6.25975	6.39299	6.02363	6.40187	6.10966	6.32801	6.42947	5.98166	6.0782	6.0589	6.13042	6.01215	6.36928	6.18691	6.34668	6.13012	6.0885	6.08517	5.94433	6.09464	5.85743	6.07382	6.09182	6.09076	6.14653	6.17895	6.40245	6.07329	6.00114	5.96668	5.96386	6.08606	6.20089	6.20819	6.03702	6.05756	6.44106
PDE7A	223358_s_at	11.7418	11.1629	11.5274	11.2212	11.5194	11.9031	11.1534	11.4247	12.1368	11.5634	11.6887	11.6171	11.1374	12.0026	11.489	11.3881	11.7403	11.3519	11.6983	11.3228	11.8094	11.4343	11.6746	11.7535	12.0292	11.1772	11.5585	11.8179	11.1918	11.5941	11.9151	11.8972	11.2231	11.6317	11.5381	11.5932	11.3789	11.6938	11.4744	11.5273	12.0047	11.6891	11.7548	11.4925	11.4096	11.47	11.291	11.4481
AK025975	230088_at	4.61856	4.55745	4.7448	4.74885	4.67105	4.61969	4.60235	4.39668	4.64893	4.51703	4.57473	4.64482	4.6355	4.50219	4.59777	4.57498	4.69072	4.86606	4.76867	4.54518	4.3045	4.83097	4.55591	4.68709	4.30829	4.52555	4.56374	4.48877	4.27322	4.44713	4.71815	4.53446	4.56755	4.5754	4.57449	4.65855	4.53566	4.63795	4.56023	4.485	4.34067	4.57405	4.67685	4.65739	4.63082	4.58841	4.6191	4.5865
EHD2	45297_at	6.74166	6.13138	6.22418	6.65955	6.29075	5.24437	6.72944	6.27364	5.93834	6.02657	6.10659	6.1763	6.41523	6.26922	6.31314	6.26592	6.26015	5.95394	6.16656	6.76255	6.06635	6.15585	6.10472	6.13162	5.97044	6.86947	6.76465	6.19683	6.70503	6.30785	6.06691	6.03163	6.27822	6.44369	6.27734	6.45462	6.28784	6.27873	6.46569	6.16147	6.05876	6.08903	6.28612	6.52175	5.82362	6.13067	6.26275	6.33435
LINC00928	1556452_a_at	4.02218	3.93727	4.12554	3.747	4.07515	4.19198	4.01193	4.1989	4.14047	4.13747	4.1072	4.23688	4.0694	3.91887	4.39218	4.12795	4.02567	4.00844	4.22479	4.2706	3.87497	4.32974	4.081	4.1203	4.05203	4.10629	3.84104	4.0569	3.96811	4.09647	4.02825	3.76541	4.09727	4.23554	3.86806	4.12885	3.94126	4.00961	4.03989	4.01741	4.06475	4.18268	4.02992	4.12885	3.91099	4.10023	3.9899	4.05062
LOC100129917	1559528_at	7.21309	7.09694	7.21513	7.80915	7.27684	7.37227	7.02594	7.38158	7.61975	7.272	7.71711	7.58783	7.28385	7.22136	7.37062	6.97407	7.05049	7.56807	7.14692	7.75885	7.66442	7.22494	7.34089	7.1464	7.98221	6.44609	7.63997	7.31484	7.58505	7.34496	7.63948	7.76159	7.34216	7.4294	6.94658	7.66397	6.8894	7.18605	6.93531	7.18421	7.27172	7.37513	7.494	7.0892	7.44462	7.40116	7.09639	7.70353
LPAR3	220816_at	5.49049	5.65387	5.44791	5.4004	5.36217	5.56955	5.52075	5.52804	5.34248	5.63448	5.82133	5.86718	5.5923	5.47883	5.94534	5.68447	5.5439	5.43347	5.49929	5.66291	5.61149	5.79762	5.76489	5.78517	5.28704	5.73754	5.3413	5.47271	5.4462	5.34405	5.719	5.58393	5.44907	5.35157	5.42378	5.16984	5.54178	5.62275	5.7538	5.58225	5.31735	5.50954	5.51364	5.50761	5.68852	5.31724	5.64797	5.46734
FKBP1B	209931_s_at	7.8336	6.99707	6.95285	5.91517	6.6203	6.50501	7.73117	5.78479	6.11493	6.69293	6.67963	6.97567	6.70288	7.08541	7.17217	6.4287	7.10352	7.88221	7.24896	7.13679	7.30674	6.57362	7.39221	7.11261	7.1157	7.62007	7.01803	6.83236	6.80944	7.19402	6.71133	6.57632	7.18876	6.86312	7.11689	7.70641	8.27569	6.54473	6.48345	6.46666	6.78519	7.27541	7.24918	7.69766	7.38393	6.34619	6.92203	6.80224
KCNS1	207366_at	6.21828	6.49083	6.03432	6.94824	7.22388	6.82531	5.70753	6.59681	5.89007	5.89969	5.31411	5.23983	7.34552	5.85355	6.23094	7.03456	6.60939	5.52309	6.47435	6.36565	6.51579	6.36996	5.35487	5.75138	6.25867	6.13874	6.86309	5.91786	6.72976	5.79022	4.98346	6.02139	5.65225	5.89849	5.68823	5.74331	6.72205	6.52469	6.00653	6.1031	5.64613	5.93414	5.97314	5.82518	6.47105	6.29906	6.79185	6.4564
RNF40	206845_s_at	9.76446	9.82185	9.45383	9.58209	9.35567	9.22212	9.8992	9.4164	8.90671	9.21849	9.29683	9.67102	9.68837	9.02839	9.47697	9.61128	9.56006	9.58138	9.49021	9.59109	9.11393	9.45962	9.27768	9.60034	8.99701	9.74886	9.38134	9.38638	9.78458	9.4012	9.17981	9.02864	9.71663	9.5447	9.79868	9.43214	9.96133	9.15276	9.65878	9.45618	9.05616	9.37835	9.12571	9.49217	9.64294	9.54955	9.86326	9.70286
FAM184B	227504_s_at	9.80578	9.71555	10.1289	10.0567	9.64973	10.0475	9.54258	9.87419	10.1111	10.0176	10.1169	9.95875	9.94228	9.96865	9.66697	9.8625	9.80457	9.65656	9.87994	9.81942	10.3347	9.82585	9.76255	9.67485	10.3804	9.6192	9.78078	9.97188	10.1151	9.82865	10.2123	10.2955	9.92388	9.9127	9.72569	9.82508	9.75804	10.1097	9.69348	9.83673	10.2411	9.75498	10.1097	9.68439	10.0399	9.82283	9.51026	9.85662
ORMDL1	223187_s_at	10.6467	10.0597	10.2198	10.4179	10.6259	10.9508	10.2193	10.3584	10.8714	10.9075	10.8638	10.5471	10.367	10.7081	10.5685	10.2584	10.7209	10.4968	10.3876	9.88822	10.55	10.7363	10.6511	10.6827	10.7378	10.2852	10.4875	10.6319	10.3688	10.4168	10.848	10.7061	10.22	10.6784	10.6371	10.73	9.95716	10.9402	10.421	10.5107	10.6935	10.5401	10.7795	11.1168	10.1387	10.3704	10.1247	10.6208
TFPI2	209278_s_at	4.04361	4.03722	3.94496	4.07386	3.96404	4.07341	4.26217	4.05824	4.04158	3.938	4.06171	4.00652	3.91699	4.16315	4.44623	4.10862	4.07064	4.65494	4.01094	4.0433	4.03715	4.23911	4.4273	3.98922	4.34576	4.05554	3.99081	3.99254	4.21697	4.08992	3.60572	3.76958	4.04822	4.11963	3.90138	4.0769	4.28085	4.01327	4.26929	4.10831	3.77179	3.82659	3.99975	4.03978	4.09205	4.15392	3.96335	4.00749
BRCA2	214727_at	5.96392	5.42464	6.46875	6.18386	5.53579	6.04249	6.00073	6.4118	6.09182	5.55496	6.59316	5.76234	6.6569	6.37615	5.67592	6.1611	6.4346	7.2307	5.99207	5.77224	6.1911	5.87052	5.83698	5.8941	5.74244	5.15412	5.09762	5.74088	5.62011	6.47417	5.8086	6.03022	5.70399	5.46117	5.38362	6.01878	5.70519	6.30487	6.00336	6.10094	6.0711	6.05508	6.51341	6.19108	6.34629	5.9937	6.03011	5.86487
CPED1	228728_at	7.11264	6.83224	7.25413	7.31466	7.3158	8.46354	7.00623	7.37856	8.12793	9.11691	7.74176	8.8764	8.45906	8.44987	7.87555	9.30805	8.20915	6.8883	8.55534	6.61162	8.76096	8.74627	7.10159	7.9359	8.16723	8.05996	6.95055	6.54001	7.22647	8.23092	7.9876	7.91247	7.69199	9.65517	9.29188	8.18955	6.79288	7.60047	8.53104	7.95313	8.8108	8.61349	8.00408	8.40355	6.81303	8.25347	8.32375	6.23158
CRHR1	214619_at	5.96319	5.97469	5.88445	5.90336	5.95721	5.69763	6.01952	5.98244	5.50126	5.89905	5.82734	5.78033	5.73832	5.7945	6.13785	5.8461	5.85256	6.05876	5.90433	5.92866	5.67103	5.8372	5.97908	6.01319	6.06764	6.14795	6.00735	5.85238	6.09924	5.91035	5.90534	5.76553	6.13503	5.88917	6.12417	5.85027	6.12674	5.84489	5.81196	5.77386	5.79777	5.93829	5.87508	6.10028	5.92904	5.86439	5.82917	5.97647
ZCCHC3	225091_at	9.95549	9.81042	9.87695	9.87266	9.89328	9.87233	9.95784	9.9262	10.1439	10.0185	9.99962	10.2097	9.94973	10.1948	9.90107	9.91568	9.94928	9.35568	10.2049	9.67299	10.0889	9.73367	9.99773	10.1939	9.85385	9.85063	9.83256	10.0322	9.86085	9.84495	10.1417	9.9176	9.96176	10.037	9.99977	9.75591	9.79813	9.93018	10.0626	9.95927	10.2069	9.98638	9.93612	10.1007	9.70043	10.1436	10.1839	9.98495
AGBL4	1553412_at	5.67376	6.00997	5.76581	5.70251	6.1322	5.81961	5.51473	6.3282	5.66067	6.04104	5.54288	5.76736	5.65414	5.86993	5.89816	6.10272	6.25553	5.9153	6.14207	6.22703	5.92253	5.9928	6.07424	6.1903	6.19236	5.90227	6.47074	5.78755	5.77464	5.91888	5.75396	5.92439	5.9581	6.14296	6.46746	5.92724	7.09121	5.87891	5.86955	5.92634	5.71906	5.70065	6.05519	6.04587	5.91036	5.7559	5.64026	6.19114
FURIN	201945_at	11.2361	10.7208	10.5907	10.8357	10.967	10.7795	10.6671	10.7507	10.448	10.0068	10.5063	11.0854	10.0605	10.7251	10.9105	10.9433	10.6226	10.7182	10.6096	11.0519	10.8382	10.6552	10.7404	10.7715	10.6428	10.5288	10.7915	10.6745	10.7951	10.7612	10.5258	10.6691	11.1762	10.5878	10.8987	10.9309	11.5323	10.6333	10.7055	10.8403	10.5291	10.7699	10.9141	10.9805	10.8185	10.6858	10.6553	10.7654
GNAS	239037_at	9.30283	9.02437	8.74999	8.95034	8.65005	9.00223	8.46831	9.0475	9.10522	8.83519	9.06178	9.25345	8.28578	8.99049	9.01368	8.57076	8.57514	8.94848	8.75258	9.06178	9.11046	8.78015	8.9344	9.17298	9.58754	8.25862	9.15721	9.18812	9.29266	9.12796	9.40591	9.16972	8.88099	9.34758	9.2981	8.94369	9.42322	9.03364	8.84568	8.88501	8.85724	8.71973	9.02425	8.76039	8.70686	8.93183	8.72091	8.84549
GRASP	228263_at	7.27231	7.2731	7.52761	6.96251	7.31664	7.00491	7.52984	7.44653	7.04577	7.32107	7.17802	7.33763	7.31421	6.99921	7.4788	7.32192	7.38023	7.63073	7.21957	7.22763	7.42156	7.05156	7.2073	7.35389	7.21235	7.50932	7.43353	7.14816	7.11293	7.10724	7.49643	7.2477	7.41692	7.23969	7.27825	7.03868	7.42977	7.12395	7.37228	7.11549	7.13542	7.23484	7.25335	7.09568	7.27793	7.42056	7.16687	7.40065
MMP15	203365_s_at	6.11597	6.49597	6.29075	6.13919	6.27825	6.14206	6.41522	6.37102	6.15464	6.45498	6.31244	6.37903	6.19024	6.16117	6.39485	6.47394	6.47929	6.71154	6.28474	6.39652	6.16152	6.19606	6.25564	6.27789	6.0043	6.46115	6.27795	6.08054	6.32735	6.12071	6.02311	6.3373	6.59202	6.0994	6.36183	6.3231	6.45668	6.35529	6.39923	6.43206	6.20899	6.38127	6.1394	6.17499	6.27822	6.21098	6.33173	6.24936
NARFL	218742_at	8.78463	9.07072	8.75324	8.91717	8.82536	8.66911	9.21418	9.0703	8.45088	9.12551	8.74004	8.82752	9.11322	8.62276	9.13794	9.01394	8.85089	9.18621	8.90767	8.78345	8.70382	8.899	8.91004	8.76445	8.62067	9.26981	8.87804	8.64802	8.91119	9.02168	8.83438	8.82787	8.77109	8.62169	9.06065	9.13656	9.11709	8.89903	8.73779	8.95196	8.59875	8.94403	8.76911	8.83608	8.86381	8.60339	9.13835	8.79501
NPM2	230977_at	6.69218	6.56754	6.60817	6.33415	6.57478	6.36321	6.4002	6.4283	6.09741	6.65431	6.33958	6.42531	6.20649	6.35934	6.44433	6.63208	6.62135	6.5779	6.39402	6.56442	6.45189	6.86844	6.36294	6.34548	6.32485	6.70656	6.40074	6.30296	6.44751	6.30092	6.72498	6.4438	6.59233	6.26375	6.6126	6.21306	6.5823	6.55144	6.48842	6.57016	6.38381	6.33394	6.47485	6.66577	6.32705	6.27138	6.38926	6.67937
OR2H2	208573_s_at	3.8745	3.86711	3.63479	3.70428	4.16461	3.7787	3.78515	3.87788	4.02862	4.10336	3.8719	3.8077	3.95415	3.84518	3.94228	3.94757	3.90349	4.14255	3.89531	4.02824	3.62612	3.73215	3.58949	3.8461	3.80657	3.9144	3.77355	3.75134	3.88761	3.61088	4.01891	3.87095	3.71715	3.75232	3.64495	3.73688	3.62593	3.93851	3.78509	3.63729	3.7022	3.80399	3.8105	3.99846	3.77641	3.54728	3.77073	3.8374
STARD7	200028_s_at	12.8669	12.8778	12.8249	12.819	12.8778	12.9114	12.9639	12.907	13.0131	12.9397	12.9397	12.9616	12.9801	13.0104	12.8833	12.9483	13.0104	12.8153	12.9506	12.6654	12.8669	12.7783	12.8853	12.9443	12.8388	12.8035	12.7564	12.9072	12.6874	12.8051	12.9901	12.9217	12.9096	13.0053	12.8962	12.9039	12.6964	12.9429	12.8071	12.8103	12.9096	12.87	12.8894	12.9914	12.8733	13.0163	12.9954	12.7946
TMEM53	219462_at	6.42981	6.71694	6.46409	6.30852	6.33304	6.25005	6.72888	6.83322	6.05742	6.90193	6.13704	7.01105	6.69657	6.52144	6.77941	6.74706	6.23536	6.16441	6.42306	6.52695	6.65387	6.45586	6.19968	6.40845	6.22575	6.5546	6.48184	6.30295	6.49186	6.17136	6.71046	6.34938	6.46453	6.4401	6.67777	6.09516	6.60644	6.44035	6.10616	6.44628	6.0721	6.14791	6.41174	6.45103	6.48486	6.11308	6.38485	6.63904
ANKRD11	238538_at	10.7565	10.5942	10.553	10.7886	10.6285	10.5037	10.2945	10.6481	10.5443	10.2338	10.8016	10.4571	10.5473	10.6088	10.4515	10.5575	10.677	10.367	10.4476	10.5423	10.5663	10.493	10.4077	10.7574	10.8808	10.2391	10.4361	10.6762	10.5397	10.6797	10.2876	10.6595	10.5633	10.5518	10.4841	10.5645	10.1537	10.6018	10.6976	10.4193	10.6523	10.4669	10.6667	10.4223	10.4768	10.6357	10.6513	10.6398
TRADD	205641_s_at	9.5812	10.1685	9.99077	9.6881	9.97424	9.67069	10.1939	10.0564	9.43219	10.2213	9.76333	10.0377	10.1596	9.69706	9.82846	9.96937	9.99676	10.0517	9.98388	9.97212	9.61802	9.99877	9.67948	9.74337	9.6211	10.0944	9.9979	9.71805	10.1043	9.92509	9.91477	9.78279	10.0451	9.86161	9.82544	9.64051	9.88057	9.72217	9.94725	9.89609	9.56075	9.66591	9.95097	9.74398	10.0712	9.98551	10.0301	10.2268
RBFOX1	235070_at	4.07151	4.12268	4.03997	3.96132	4.17457	4.10297	3.91865	4.11558	3.78998	3.93133	4.11791	4.32368	4.01501	3.82968	3.90045	4.18406	4.07032	3.97968	4.04035	4.06254	3.93931	4.00062	3.87662	4.05803	3.78388	4.04041	4.01287	3.72834	3.85548	3.7427	3.978	3.8273	4.08714	3.86451	4.1595	4.03221	3.91885	4.10841	4.05615	4.0396	3.93164	3.95879	3.90034	4.1498	3.9643	3.75774	3.98153	4.08828
AR	211110_s_at	4.34546	4.7975	4.75545	4.27102	4.63688	4.20013	4.51496	4.56203	4.46068	4.11109	4.66129	4.6937	4.45618	4.54426	4.39372	4.40336	4.51074	4.60797	4.72452	5.1076	4.47304	4.55395	4.59076	4.39138	4.72507	5.10905	4.77768	4.55478	4.38864	4.20962	4.44952	4.41915	4.65304	4.53066	4.77292	4.4251	4.34438	4.45046	4.30582	4.34629	4.34108	4.79952	4.44769	4.52546	4.46524	4.56107	4.64577	4.3196
CDYL	203100_s_at	9.498	8.74111	8.97079	8.85456	8.80994	9.16643	8.57635	8.71	9.44911	8.67298	9.2831	9.41881	8.28522	9.44127	8.9607	9.09386	8.90641	8.2101	9.01409	8.87577	9.21263	8.73752	8.91116	9.24923	8.69487	8.60591	8.89335	8.87868	8.401	8.97975	9.07414	9.33985	9.11408	9.26757	9.18494	8.46416	8.69084	9.06704	8.86628	9.05648	9.52275	9.02653	9.0809	9.26152	8.41549	9.2351	8.91904	8.7795
ITM2C	221004_s_at	9.58057	9.38442	9.33535	10.1644	9.81767	10.2359	9.8597	9.16701	11.1173	10.4516	9.29013	9.81922	9.18402	9.12704	9.23363	9.41889	9.11835	9.65778	9.63901	9.50945	9.01759	8.80876	9.60519	9.4801	9.47674	8.91261	9.67744	9.56827	10.764	10.5127	10.3048	9.20364	9.78112	9.19298	9.55297	8.80943	10.0364	9.66597	9.45094	9.3344	9.8148	9.70449	9.90006	9.29892	9.54943	9.98645	10.3798	9.56226
LTBP1	202729_s_at	9.90452	9.50886	8.95695	9.38467	10.0295	8.65437	10.2139	9.42492	8.42277	8.38617	9.53848	9.388	9.55475	9.94123	9.71525	8.93042	9.21557	7.71363	9.05652	9.72393	9.62707	10.0043	9.37272	9.28922	8.9577	10.3987	10.3343	9.86898	9.11119	9.01093	8.31983	9.21609	9.66277	9.93731	10.0092	9.61134	9.56443	9.7398	9.62946	9.10748	9.78834	9.13553	8.41733	10.4503	9.40625	8.48817	9.01628	8.87286
SLC39A8	219869_s_at	6.72633	6.84442	6.98547	6.4755	6.67317	6.91226	7.29296	6.86617	7.74085	6.92204	6.73117	6.83606	6.87066	7.21639	6.565	6.53816	7.28599	7.33051	7.02629	7.58502	7.27425	6.24796	6.83504	6.64605	6.85014	6.94103	6.70526	7.11428	6.66019	7.20645	6.63416	6.72238	7.32201	6.48533	6.0195	6.6753	7.25449	6.72637	6.39319	6.917	7.46612	7.2214	6.7936	6.98947	7.5136	6.7811	6.56358	6.7834
SLC35C1	222647_at	8.56927	8.81911	8.53066	8.71926	8.48286	8.16134	8.94411	8.89262	8.37352	8.68397	8.43633	8.88902	8.77826	8.39983	8.47905	8.61593	8.80756	8.82293	8.89955	8.61688	8.40536	8.66371	8.67165	8.74001	8.55196	8.62481	8.92238	8.3204	8.64147	8.46738	8.56516	8.25204	8.86545	8.57835	8.61292	8.48289	8.89789	8.40187	8.48024	8.63091	8.41941	8.62958	8.63546	8.27609	8.94716	8.58626	8.96979	8.98974
PPM1A	231370_at	13.0976	12.3634	12.3446	11.932	12.2714	12.5582	12.6874	12.2478	12.1243	12.3503	12.5752	12.7634	11.9898	13.0137	12.5438	12.5675	12.7689	12.5648	12.6264	12.5877	12.7499	12.3323	12.7069	12.7889	12.32	12.815	12.4495	12.412	12.2529	12.5327	12.4226	12.5418	12.7704	12.4722	12.4705	12.8638	13.0081	12.514	12.1983	12.594	12.6551	12.5052	12.5551	12.9581	12.4386	12.4226	12.2051	12.4568
FLJ31306	225724_at	9.49215	8.89973	9.19287	9.46595	9.46359	9.53098	8.76945	9.25898	10.0576	9.3915	9.82994	9.25532	9.18186	10.1275	8.65617	9.67223	9.43445	9.169	9.59328	9.60477	10.1437	9.66737	9.17872	9.27188	9.73227	9.22997	8.8404	9.7057	9.45852	9.40208	9.47277	9.67865	9.3409	9.08132	9.01898	9.42503	8.76329	9.57799	9.73229	9.7913	10.3176	10.0759	9.77376	9.39754	8.96496	9.30117	8.78114	8.98603
PRMT2	216072_at	10.0535	9.60767	9.41504	9.90865	9.69234	9.34525	8.82586	9.51693	10.1671	9.72476	9.94911	9.18868	9.7845	9.9119	9.28467	9.75856	9.66938	9.42282	9.51152	10.0149	9.97119	9.52381	9.77725	9.83933	10.3482	9.63599	9.66065	10.068	9.55157	9.84122	10.01	10.1541	9.35188	9.45993	9.27482	9.71458	9.25321	9.45892	9.53525	9.74348	10.389	9.80428	10.2965	9.59264	9.20199	9.6714	9.28977	9.02172
SLC35D3	231341_at	6.13955	6.08764	4.6553	5.50089	6.27298	6.05915	6.93118	5.90024	5.95466	5.28228	6.54644	5.73909	5.95867	6.56559	5.53644	5.60248	5.407	5.64022	5.37342	5.5673	4.80909	5.55725	5.37357	5.43526	6.27199	7.12361	6.64617	5.55543	6.00259	5.61855	4.82093	5.18646	6.23837	6.29736	6.34515	5.66432	6.16997	5.57807	6.39304	5.27594	6.06591	5.92193	5.84077	5.96572	6.71034	5.08178	5.57864	5.48714
BC031638	238541_at	6.16922	6.08036	5.80876	5.83375	5.97327	5.79748	5.88631	5.75934	5.76028	5.99478	5.76881	5.99795	5.90841	5.7647	6.13083	5.9326	6.10871	5.90259	6.18903	6.10491	5.99817	5.94426	5.93701	5.92863	5.87883	6.03161	6.01361	5.93117	6.1975	5.99394	5.86638	5.88937	6.06715	5.94946	5.79707	5.92888	5.86616	5.97055	5.86454	5.77317	5.76014	6.00942	5.85137	5.83544	5.92635	5.79385	5.93317	5.98429
CDIPT	201253_s_at	11.4539	11.4096	11.1969	11.4064	11.2369	11.1392	11.4738	11.3027	11.075	11.3945	11.0211	11.4941	11.3742	11.2502	11.3788	11.3576	11.3398	11.2548	11.2299	11.4782	11.1997	11.3535	11.3254	11.5425	11.1323	11.396	11.3403	11.0932	11.3706	11.3798	11.3168	11.0475	11.4583	11.3649	11.3494	11.3726	11.5936	11.0491	11.4057	11.2517	11.2281	11.2569	11.3289	11.3129	11.2156	11.0534	11.4263	11.4931
DPP10	228598_at	3.32259	3.27611	3.30428	3.34075	3.33092	3.21991	3.37075	3.28026	3.2427	3.43981	3.29671	3.41208	3.2833	3.64898	3.39119	3.47997	3.56131	3.6164	3.46219	3.27336	3.42621	3.54049	3.46954	3.41729	3.58806	3.27646	3.73738	3.30924	3.39909	3.25042	3.36874	3.4111	3.51954	3.45338	3.58047	3.26197	3.34673	3.51941	3.31667	3.32363	3.38826	3.32504	3.32412	3.37422	3.40732	3.49886	3.19515	3.43538
HS3ST5	240479_at	3.79972	3.64788	3.74608	3.88189	3.79881	3.72469	3.81524	3.70882	3.70496	3.72887	3.775	3.68392	3.77221	3.7978	3.84025	3.98652	3.83768	4.16635	3.78047	3.78195	3.84381	3.66622	3.5699	3.86807	3.76617	3.94126	3.87161	3.64946	3.79994	3.86567	3.85239	3.562	3.97078	3.67241	3.86841	3.69969	3.8214	3.77494	3.7729	3.72437	3.69167	3.75913	3.77922	3.73182	3.74429	3.64913	3.72383	3.93022
KCNMB4	222857_s_at	5.6617	6.19677	5.86838	5.15058	6.36664	6.35923	5.9733	5.82273	6.74114	6.17374	5.82166	6.05132	6.55515	6.01412	6.03452	6.61378	6.50782	6.11474	6.06567	6.47679	6.01249	5.91572	6.42242	6.13186	5.58846	6.04806	5.41565	5.90253	5.77393	5.92505	5.6873	6.46252	5.86317	6.61544	6.15532	5.87958	5.5933	5.86742	5.59019	5.94891	6.07745	6.38829	6.40048	5.7262	6.08838	6.58776	6.34653	5.6341
LPPR5	231397_at	3.28248	3.27625	3.23958	3.32721	3.32218	3.15341	3.21791	3.35802	3.08291	3.09406	3.31984	3.24045	3.24792	3.12668	3.1946	3.3098	3.39433	3.01161	3.29939	3.24801	3.28977	3.17403	3.16377	3.03517	3.21619	3.23081	3.17428	3.17922	2.99377	3.20316	3.12233	3.04424	3.16194	3.32801	3.22057	3.13718	3.14523	3.04704	3.20506	3.20483	3.1119	3.11251	3.15233	3.2792	3.25188	3.13718	3.34957	3.36452
MAP3K14	205192_at	8.95457	9.12708	8.80926	8.87926	8.68835	8.70576	9.05758	9.02327	8.34169	8.89379	8.70506	8.89145	9.22287	8.75582	9.07537	8.95385	8.96298	8.9865	8.89739	8.85967	8.58014	8.9759	8.78282	8.91321	8.53059	9.18424	8.85342	8.6809	8.67367	8.57267	8.85778	8.82035	8.86601	8.92341	8.85846	8.63059	8.90979	8.6556	8.87175	8.66938	8.55144	8.72618	8.80979	8.67101	9.0294	8.8146	9.02972	9.03965
RAP1GAP	203911_at	6.00861	6.94567	9.70574	6.41433	7.1304	9.21676	9.22949	7.58454	5.46232	6.15061	5.86481	6.22486	5.97056	6.27992	6.32502	6.66583	7.5328	6.53296	7.21492	8.82302	9.00734	6.05857	5.75939	6.84155	7.33143	6.33887	7.61163	5.98707	6.85896	8.02478	5.55279	6.00847	6.10201	7.69468	7.65982	6.17295	10.5736	6.31869	5.93544	7.35479	6.2572	6.00222	6.25216	6.26086	6.43182	6.22212	5.97391	6.87201
SFRP4	204051_s_at	4.39923	4.38304	4.48702	4.20934	4.50078	4.27153	4.48393	4.38544	4.61056	4.18605	4.38473	4.40736	4.31737	4.36988	4.54925	4.32432	4.64384	4.36818	4.54866	4.69557	4.16256	4.58102	4.27127	4.33413	4.34944	4.22372	4.34486	4.42543	4.4792	4.32895	4.43984	4.40623	4.42766	4.31722	4.16546	4.25604	4.39724	4.20533	4.38117	4.30066	4.34589	4.53423	4.45339	4.58032	4.30046	4.61256	4.44084	4.53386
SLC18A1	207074_s_at	6.1995	5.89194	5.73378	5.31447	5.34344	5.69175	6.0462	5.67294	5.1256	5.55527	5.98792	5.51083	5.70387	5.44363	5.48658	6.05713	5.35181	4.71261	6.25818	5.32189	5.88617	6.13239	5.50922	5.23788	5.47874	4.95876	5.28732	5.51586	5.49155	5.55934	4.96061	6.12079	5.60462	5.19193	5.73538	5.93586	5.2203	5.86859	5.30598	5.91696	5.166	5.72903	5.59074	5.19371	5.45874	5.69635	5.55334	5.53512
LOC344887	241418_at	4.06944	4.34109	4.34441	4.28826	4.40643	4.11234	4.36258	4.27089	4.04186	4.78915	4.36312	4.32953	4.52067	3.86808	5.01867	4.46417	4.47457	4.13274	4.27216	4.4428	4.37028	4.53216	4.17807	4.33222	4.73159	4.32106	4.58102	4.02842	4.79504	4.43064	4.14621	3.90301	4.30391	4.09067	3.97731	4.54958	4.2467	4.31667	4.04618	4.18778	4.35411	4.14244	4.23313	4.63366	4.50235	4.47071	4.41183	4.58498
MAP3K6	1552631_a_at	6.60594	6.64416	6.36376	6.4012	6.59432	6.41193	6.57524	6.59166	6.31815	6.74903	6.37744	6.71689	6.41971	6.46951	6.66554	6.78921	6.81762	6.71619	6.60254	6.51835	6.50059	6.79011	6.32705	6.80651	6.50009	6.73284	6.55487	6.4478	6.57545	6.47254	6.50183	6.45196	6.44261	6.40772	6.84428	6.60489	6.71158	6.61525	6.56151	6.43168	6.30502	6.50497	6.49998	6.56417	6.4894	6.33337	6.89847	6.49796
MCCC1	218440_at	9.57864	9.13208	9.17623	8.93023	9.36389	9.20709	9.36888	9.42013	9.66887	9.64304	9.53577	9.60245	9.78569	9.66401	8.98986	9.40183	9.59047	9.5241	9.37263	9.34076	9.36427	9.10679	9.47519	9.46818	9.74755	9.18743	9.20881	9.47903	9.44786	9.41534	9.39934	9.65618	9.26466	9.64309	9.43877	9.52658	9.23109	9.95621	8.95834	9.39812	9.40438	9.40766	9.68927	9.2791	9.18105	9.28977	9.13944	9.77212
NET1	201829_at	9.41249	9.17052	9.03501	8.79605	9.3101	9.24949	9.65117	9.22132	10.0384	9.53163	8.96256	8.98874	9.37856	9.21215	8.13467	8.97287	9.21318	9.26926	9.46449	8.59841	9.14448	8.43353	9.56245	9.38871	9.24161	9.32302	8.06076	8.84923	8.55928	9.10732	9.44359	9.37407	8.51635	8.97067	8.86688	9.0648	9.30406	8.99644	9.24338	9.05385	9.4946	9.2218	9.05115	9.44711	9.42064	9.08973	9.33616	8.88295
PAPD7	202466_at	10.6775	10.3577	10.2946	10.3417	10.1298	10.3272	10.2048	10.4911	10.754	10.3404	10.4438	10.6313	10.352	10.7675	10.1871	10.3474	10.5751	10.0391	10.3605	9.94747	10.3269	10.1226	10.4281	10.5971	10.546	9.94215	9.9827	10.6018	10.0957	10.0879	10.539	10.5926	10.3434	10.3623	10.2213	10.2432	10.1422	10.4092	10.1533	10.6266	10.606	10.1604	10.4902	10.5425	10.1568	10.4862	10.3411	10.3879
SLC1A7	243623_at	6.32267	6.55749	6.2494	6.37584	6.39989	6.07013	6.96393	6.38227	6.14112	6.3576	6.10834	7.01517	6.71719	6.47889	6.39458	6.42025	6.41089	6.37569	6.27724	6.22724	6.03596	7.62164	6.54342	6.49361	6.19245	6.44568	6.50089	7.97929	6.06035	6.09459	6.12368	6.19986	6.754	6.32366	6.53502	6.25879	6.53044	6.11528	6.05977	6.51453	6.30823	6.64164	6.30396	6.73786	6.16472	6.43014	6.91792	6.36033
ZCCHC11	212704_at	7.58408	7.12461	7.63767	7.06206	7.74287	7.21872	7.18026	7.72512	7.64781	7.21973	7.14923	7.77542	6.81764	7.64484	7.09169	7.22284	7.00718	7.16161	7.48557	6.98776	7.22325	7.08409	7.33186	7.52868	7.71092	6.72387	6.95362	7.8018	7.18496	7.49283	7.39629	7.95487	7.26231	7.28148	7.08496	7.45238	6.78144	7.32716	7.45987	7.52573	8.20713	7.41973	7.27522	7.7004	6.98884	7.46082	7.07652	7.14203
ACAP1	205212_s_at	10.2676	10.5994	10.4525	10.2738	10.2154	9.89869	10.4931	10.4634	9.68855	10.2939	10.2106	10.321	10.5441	9.59531	10.3382	9.97227	10.3385	10.6252	10.1209	10.2736	9.89007	10.0993	10.0097	10.2027	9.94408	10.4254	10.4164	10.1475	10.4312	10.41	10.1014	10.0977	10.3643	10.2466	10.4609	10.084	10.4838	10.0119	10.1994	10.1969	9.83043	9.9282	10.1608	10.0505	10.4177	10.2972	10.4969	10.3633
DPH3P1	233000_x_at	6.09691	6.18717	6.24036	6.77449	6.82648	6.69468	6.2432	6.33283	6.08664	6.34487	6.16573	6.35932	6.67729	6.38987	6.10956	6.41199	6.73324	6.21894	6.8409	6.54836	6.77803	6.32061	6.20186	6.26783	6.41946	6.31997	6.35462	6.44877	6.52522	6.52113	5.97121	6.37201	6.41794	6.04916	5.84425	6.18614	6.26033	6.24404	6.26184	6.48164	6.26225	6.82863	6.20192	6.28653	6.60325	6.05088	6.14495	6.82526
RCC2	224578_at	12.151	11.9537	11.6397	11.7996	11.5884	11.6422	11.9086	11.658	12.0786	11.674	11.6947	12.1023	11.9776	11.9564	11.7438	11.9965	11.9124	11.6021	11.7493	11.5989	11.8286	11.5183	11.8706	12.0194	11.7016	11.5414	11.8318	12.0334	11.8797	11.5857	12.019	11.97	11.8998	11.938	11.8259	11.9112	11.8327	11.9188	11.6314	11.7705	11.914	11.6794	11.8813	11.8321	11.756	12.0762	12.0389	11.696
TMEM116	227172_at	9.4203	8.87921	9.21069	8.49627	8.94096	8.87705	9.26783	9.01616	9.18449	9.35283	9.33995	9.24317	8.77038	9.15247	9.09536	8.73151	9.43923	9.56693	9.10222	9.35843	8.97214	9.03296	9.12249	8.50844	9.54561	9.03045	9.19518	8.82964	8.454	9.20761	9.22135	9.02751	9.07162	9.02575	8.85264	8.58476	9.10776	9.00543	9.10119	9.1945	9.40681	9.06472	9.35623	9.25377	9.3316	9.07575	8.52196	9.16794
C7orf41	226018_at	11.6556	11.0517	11.1085	11.4211	11.0365	10.9811	11.5124	11.3129	10.4653	10.7825	11.4762	11.2778	10.9829	11.4595	11.5181	11.0836	11.2152	11.0804	11.0189	11.8855	11.1724	11.2312	11.2528	11.0701	10.9091	11.2835	11.497	11.2456	11.107	11.0059	11.1248	11.0819	11.3912	11.5565	11.4368	11.3839	11.8341	11.4373	11.3804	11.1095	11.3292	10.8202	11.1025	11.4706	11.2477	11.0006	10.9158	11.3066
MUC1	213693_s_at	7.52222	7.74433	7.78431	6.7083	7.62315	7.44263	7.53772	7.73918	7.22432	7.13158	7.38663	8.10471	7.65149	7.5779	7.7791	7.90483	7.58771	7.70034	7.41107	7.82324	7.02089	7.88946	7.69129	7.63774	7.08564	7.35672	7.61385	7.21365	7.63348	7.35624	7.09	7.60834	7.49169	7.49284	7.70854	7.1226	7.74506	7.16173	7.51378	7.51031	7.27787	7.09256	7.73803	7.21989	7.61069	7.16569	7.59007	7.64394
NT5DC1	223178_s_at	9.05927	8.86594	9.14801	9.0937	9.30432	9.50411	9.44811	9.42855	9.68994	9.7263	9.72789	9.41383	9.60558	9.91157	9.20296	9.05127	9.52258	9.25674	9.59362	8.87622	9.39854	9.37362	9.43011	9.4265	9.50439	9.24083	9.12098	9.63456	8.94951	9.28779	9.37656	9.3022	9.44311	9.51583	9.45448	9.43311	9.13817	9.7299	9.18255	9.2519	9.7662	9.57455	9.48033	9.51563	9.08376	9.72481	9.40716	8.9996
SATB1	203408_s_at	11.355	10.8732	10.994	10.94	10.9133	10.8752	10.9443	11.0318	11.2863	11.0554	11.1012	11.1554	11.2029	11.0216	11.122	11.1039	11.096	11.3311	10.7778	11.1669	10.9167	10.4427	11.2915	11.2088	11.218	10.5998	10.8556	11.1179	10.6256	11.1206	11.1403	11.2081	10.7471	11.1383	10.9	11.1354	10.7786	11.0095	10.9636	10.8546	11.1104	10.9077	11.108	11.0377	11.3147	11.093	11.079	11.1781
GPR137	221966_at	7.19024	7.50375	7.11969	7.33303	7.2664	7.24004	7.47771	7.53812	6.82651	7.3228	6.99853	7.15925	7.52603	6.91491	7.38149	7.2929	7.34414	7.51905	7.2888	7.69188	7.18706	7.26511	6.77013	7.44106	6.91809	7.64935	7.27044	7.08319	7.69434	7.10115	7.01457	7.11729	7.44133	7.23441	7.53865	7.24302	7.79237	6.97354	7.40476	7.27618	7.10686	7.26606	7.28077	7.18064	7.37408	7.26544	7.4076	7.54842
PSAPL1	1564333_a_at	5.97142	5.89918	6.03863	6.00042	5.94329	5.8283	5.96355	6.08877	5.82573	6.1218	6.09041	6.28838	5.86228	5.87558	6.36949	6.00156	6.04524	6.16995	5.84697	6.12392	5.97217	6.02695	5.89963	6.23935	5.78276	6.31097	6.12448	6.00387	5.76373	5.86474	5.62265	5.90773	5.91329	5.81321	6.22132	6.03031	6.05736	6.13917	6.04497	6.08959	5.85584	5.8358	6.24964	5.97799	5.81321	5.63937	6.05583	6.08179
RNF187	212155_at	11.8234	11.4759	11.2922	11.2755	11.1223	11.1894	12.0397	11.5103	11.0691	11.8706	11.5068	11.6815	11.6733	11.6251	11.6301	11.5833	11.6145	11.7641	11.8104	11.6045	11.3137	11.2755	11.5629	11.7267	11.2837	11.6554	11.3457	11.4672	11.2911	11.2914	11.4109	11.188	11.8101	11.698	11.8555	11.4864	12.0503	11.1607	11.0738	11.3806	11.2662	11.3712	11.5321	11.9109	11.6668	11.4046	11.702	11.6717
DNAJB7	1552675_at	4.71013	4.6269	5.28755	4.69919	4.51985	5.31133	4.61006	4.41724	5.04473	4.70589	4.66607	4.24786	4.72125	4.79465	4.67298	4.47543	4.90665	4.51891	4.47571	4.74089	4.73372	5.07965	5.04649	4.94054	5.32371	4.14825	4.88796	4.6747	4.73997	4.56745	4.67268	4.89884	4.6189	5.30893	5.01437	4.61122	4.63368	4.47922	5.23096	4.58102	4.46014	4.6663	4.76223	4.63628	4.65626	4.80979	4.94503	4.14312
WDR45B	209076_s_at	9.57557	9.19202	9.37942	9.47915	9.49585	9.59245	9.38918	9.2589	9.55648	9.23618	9.42649	9.43841	9.0751	9.55806	9.35263	9.3764	9.42027	9.03694	9.56355	9.16967	9.39231	9.40813	9.35135	9.64413	9.59712	9.05	9.32564	9.37934	9.49252	9.39195	9.22579	9.37756	9.23624	9.52546	9.38813	9.39877	9.27886	9.52141	9.66357	9.47033	9.46973	9.29239	9.40528	9.26359	9.10153	9.43191	9.47173	9.47396
COX15	219547_at	9.97134	10.1332	9.85728	10.1517	10.0634	10.1791	10.0974	10.2136	10.219	9.91398	9.9969	9.9969	10.0802	10.0537	10.214	10.4214	10.1909	10.3309	10.2032	10.2654	10.0183	10.2367	10.168	10.1123	10.059	10.1626	10.165	9.9904	10.1312	9.9238	9.90924	9.98854	10.01	10.2571	10.1152	10.132	10.3677	9.65004	10.1363	9.99912	10.1385	10.3087	10.1525	10.0506	10.2092	10.2562	10.1476	10.1859
TIMMDC1	223004_s_at	10.187	10.0722	10.2652	10.1342	10.3211	10.4742	10.2345	10.1656	10.4453	10.2716	10.219	10.4246	10.387	10.5437	10.3287	10.2062	10.1614	10.3706	10.4987	10.108	10.4816	10.3226	10.5192	10.1948	10.45	10.219	10.127	10.1718	10.4764	10.2617	10.2434	10.3321	10.4452	10.3148	10.2746	10.36	10.2604	10.4719	10.1785	10.401	10.313	10.5072	10.2252	10.3223	10.2632	10.4409	10.1693	10.3844
LOC100131067	235443_at	9.19948	9.07442	9.05365	8.98154	8.76379	8.50879	8.53968	8.57709	9.42712	8.61206	9.0902	8.88946	8.73236	9.64672	8.93156	9.03622	9.42842	9.30042	9.13286	9.04928	8.59993	8.73641	9.26993	9.19724	9.52883	8.75232	7.83643	9.42874	8.93619	8.92239	9.11444	8.46317	8.33721	8.93947	8.74876	9.48692	8.17728	8.95565	8.635	9.06424	8.71947	9.07405	9.1106	9.0202	8.89038	9.57491	9.51861	8.78298
SCGB3A1	230378_at	6.25629	6.51643	6.33932	6.38831	7.91523	6.02995	6.5532	6.58855	7.48592	6.3756	7.66122	6.61166	6.28957	7.78225	6.54634	7.72584	6.32777	6.68322	6.63107	6.5091	6.129	7.35752	6.52256	6.5274	6.16966	8.13839	6.57103	5.94841	6.14403	6.37645	6.61151	7.47169	6.41686	7.33238	7.13613	6.30109	7.96573	6.57719	6.66661	7.20643	7.20859	6.68917	6.68944	6.44238	6.43778	6.07202	6.31698	6.64091
SLC6A2	216611_s_at	6.07694	6.08085	6.00906	6.10261	6.17832	6.08793	6.11591	6.04114	5.86142	5.78444	5.82285	6.12033	6.09051	6.02849	6.05189	6.01104	6.06583	5.95513	5.97565	6.16021	6.01761	6.03651	5.89998	6.09408	5.80537	6.39086	5.83041	6.15151	6.08329	5.918	5.97031	6.01899	6.05601	5.92234	6.02585	6.00705	5.95251	6.02114	6.24176	5.93247	5.74068	5.97551	5.97128	6.10657	6.19451	5.85866	6.07091	5.989
SOX7	228698_at	5.65698	5.69952	5.21143	5.37428	4.21398	5.28934	5.73713	5.14105	6.93283	5.41728	5.37788	5.8607	5.69136	6.10395	4.86182	5.49946	4.82037	5.30624	6.36861	5.6473	5.36873	5.34497	5.09177	5.4822	5.39735	4.87531	5.35347	5.51853	5.01978	5.84105	5.08038	5.32966	5.60405	5.37557	5.68481	5.03826	4.90478	5.57968	5.58627	5.93232	5.66755	5.69582	5.27518	5.93403	5.55667	5.51763	5.58317	5.46024
GIMAP1	236583_at	11.2621	11.2452	11.143	11.062	11.0662	11.0604	11.237	10.8113	11.341	11.5075	11.4456	11.0293	11.4273	11.3753	11.121	11.0471	11.3007	11.5163	11.0266	10.9057	11.1266	10.8735	11.4401	11.2002	10.9429	11.0218	10.971	11.2482	10.8072	10.8307	11.0997	11.1847	11.0326	11.4063	11.2359	11.2741	10.7929	11.2449	10.8898	11.0691	10.8867	11.1168	11.1114	11.2013	11.4584	11.4383	11.2882	10.988
CCNL1	220046_s_at	10.6512	10.5169	10.4129	10.5494	10.4588	10.6291	10.0844	10.2749	10.9774	10.6191	10.7753	10.6474	10.3836	10.8089	10.307	10.6086	10.4912	9.9149	10.5711	10.6617	10.903	10.8457	10.4447	10.5827	10.9196	10.1613	10.6686	10.9126	10.841	10.5856	10.5064	10.8792	10.3091	10.6128	10.602	10.5409	10.4693	10.7594	10.6563	10.9727	10.9368	10.5853	10.6101	10.6601	10.1253	10.4372	10.033	10.4362
ADNP2	203322_at	9.65149	9.65989	9.82041	9.38419	9.49905	9.62814	9.37507	9.66875	10.0911	9.41628	9.80522	9.91244	9.349	10.205	9.63394	9.7398	9.82463	8.88528	9.79845	9.38688	9.71872	9.65922	9.60256	10.289	9.77002	9.38908	9.29502	10.033	9.54342	9.75117	9.88674	9.98884	9.88458	9.59509	9.6237	9.73565	9.20879	9.74039	9.82036	9.52079	9.95496	9.75439	9.69612	9.82637	9.66233	10.2145	9.63223	9.37199
BC038725	1556507_at	5.98825	5.84439	5.86998	5.74856	6.43675	5.83722	6.04202	6.04506	5.83444	6.15313	6.01158	6.33444	5.9581	5.72026	6.35686	6.39991	6.24106	6.05598	6.24483	6.47746	5.72961	6.20954	5.84765	6.50181	5.87047	6.30477	5.96387	5.78269	5.72915	5.77535	5.86868	5.9726	5.65312	5.86216	5.59492	5.93043	5.84425	6.31803	5.92922	5.79786	5.54846	6.03236	5.96254	6.32085	6.08985	5.91295	5.94953	6.33286
BRD4	202102_s_at	12.3035	12.0665	11.7261	11.7071	11.5297	11.0278	12.2831	11.8455	11.0281	11.5497	11.7221	11.9669	12.0003	11.6566	11.6236	11.7352	11.9631	11.946	11.8739	11.8914	11.6247	11.4063	11.8212	11.8647	11.2312	11.9794	11.5266	11.4933	11.5848	11.6222	11.4631	11.7894	12.3562	11.7036	12.148	11.8576	12.553	11.3561	11.6156	11.616	11.3255	11.4129	11.6012	12.1639	11.9316	11.6386	11.9368	11.9177
CASP10	205467_at	9.91503	9.9391	9.81574	9.70959	9.7357	9.72672	10.1241	9.67061	9.65338	10.1311	9.44444	9.75377	9.52391	9.69506	9.85567	9.92366	9.69401	9.74442	9.83181	9.69872	9.84718	9.63977	9.67182	10.1086	9.75304	9.81624	9.61639	9.66635	10.0691	9.97208	10.0705	9.98149	9.74427	9.73901	9.73616	10.0149	9.41359	9.73706	9.83086	9.7996	9.98999	9.90514	9.8491	9.52944	9.6504	10.0516	10.1225	9.78066
CCND1	208711_s_at	4.55952	4.41222	4.54959	4.50001	4.51784	4.60069	4.93344	4.54327	4.45511	4.59224	4.439	4.70398	4.5891	4.70173	4.69514	4.57458	4.54579	4.78101	4.74804	4.52369	4.80674	4.75755	4.44866	4.6316	4.46322	4.66222	4.55461	4.58678	4.44829	4.60715	4.46191	4.39435	4.6141	4.60964	4.74096	4.81645	4.79537	4.50336	4.61938	4.37211	4.62212	4.56103	4.5752	4.61762	4.50168	4.51915	4.78238	4.58435
ZFP14	232911_at	6.71826	6.5275	6.44915	5.84513	5.99864	6.5922	6.46314	5.67649	6.38637	6.29103	6.57553	6.65141	6.37544	6.9154	7.16603	6.4369	6.48081	7.11766	6.37313	6.33835	6.09329	6.0985	7.0505	6.05798	6.87717	5.55526	6.56874	6.70152	5.89413	6.32114	6.45741	7.14284	6.95532	6.80231	6.12228	6.88499	5.68394	6.35441	6.59691	6.37463	7.19566	6.33462	6.98538	6.19418	6.36178	6.45234	5.65058	6.23168
ZNF131	1557384_at	9.75478	9.35975	9.63079	9.55428	9.18363	9.76855	9.47372	9.44671	10.0626	9.51573	10.0195	9.78497	9.34692	9.9719	9.54811	9.4327	9.74687	9.63876	9.22691	9.66951	9.81532	9.31214	9.56525	9.8771	10.0313	8.91556	9.72203	9.56145	9.37995	9.6967	10.0811	9.93245	9.31739	9.17016	8.90875	9.69166	9.0822	9.86589	9.10464	9.84071	10.0248	9.36819	9.90529	9.23169	9.7249	9.63972	9.42048	9.49048
C11orf93	228338_at	4.34171	4.29566	4.32053	4.05407	4.21677	4.03741	4.22565	4.21882	4.15808	4.32465	4.17766	4.25061	4.45933	4.52092	4.52412	4.24946	4.38216	4.32917	4.10196	4.35285	4.26173	4.14383	4.78012	4.22976	4.08265	4.61402	4.14653	4.18167	4.28285	4.45315	4.26111	4.22628	4.34603	4.47185	4.10013	4.21241	4.45438	4.29987	4.13862	4.42303	4.0357	4.13372	4.27961	4.26357	4.10309	4.51827	4.33487	4.40829
MAP2K3	215499_at	13.2436	12.9721	12.9083	12.8145	12.7067	12.8438	12.9791	12.8923	12.8034	12.8171	12.944	13.1243	12.7162	13.0391	13.0792	12.9427	13.001	12.9632	12.8516	13.001	12.9071	12.8847	12.9269	13.0644	12.9875	12.9427	12.9983	12.9236	12.9117	12.9571	12.8257	12.9507	12.9388	12.962	12.9926	12.998	13.2442	12.8306	12.8773	12.8686	12.9647	12.9117	13.0914	12.9737	12.8673	12.8055	12.8306	12.9016
MUM1L1	229160_at	3.2719	3.35844	3.37218	3.38112	3.32084	3.40955	3.21945	3.46568	3.31398	3.16872	3.37392	3.30648	3.22576	3.23746	3.50303	3.31252	3.33097	3.43113	3.3966	3.19603	3.29371	3.31053	3.30354	3.17754	3.2217	3.46113	3.40073	3.31393	3.33179	3.29762	3.48026	3.1804	3.42793	3.3893	3.26584	3.30987	3.22867	3.24082	3.31825	3.2697	3.32225	3.39536	3.29285	3.33166	3.33121	3.22756	3.28685	3.31506
MYLK2	231792_at	6.59463	7.16921	7.00234	7.28501	7.10758	7.06072	7.05683	7.09698	6.7389	6.92975	6.8665	7.01907	6.99001	6.86099	7.21586	7.21499	7.14111	7.06345	7.16516	7.20117	7.0857	7.36184	6.75235	7.00616	7.0362	7.23967	7.14953	7.00925	7.09177	7.017	6.90529	7.07323	7.15814	6.78446	7.19921	7.03629	7.09917	6.98228	7.14556	7.24323	6.75526	7.34432	6.9419	6.83702	7.03976	6.89772	6.96373	7.11735
ANO9	227393_at	8.77648	8.67182	8.48999	8.32171	8.10587	7.92888	8.69911	8.41333	7.75705	8.83968	8.54017	8.57717	8.70669	7.96713	8.66749	8.27475	8.64584	8.75551	8.0415	8.38201	7.8694	8.13819	8.31299	8.55915	8.14787	8.27774	9.01866	8.20148	8.25326	8.31742	8.29906	8.56348	8.68004	8.37534	8.84429	8.18164	9.17672	8.4201	8.20011	8.23028	7.71665	7.83955	8.63393	8.45063	8.51616	8.14093	8.35847	8.49538
ZMAT2	224782_at	11.3736	11.1565	11.5363	11.1458	11.2319	11.3885	11.4942	10.9406	11.2968	10.9589	11.4801	11.3423	11.2828	11.1775	11.1202	11.2197	11.3427	12.0797	11.4928	11.7276	11.3673	11.3686	11.467	10.5969	11.7614	11.5704	11.3348	11.117	11.17	11.4091	11.0203	11.1737	11.4675	11.0945	11.299	11.4349	11.8787	11.3218	11.0678	11.4584	11.4747	11.6429	11.3011	11.4927	11.8009	11.2598	10.6522	11.6843
ZNF599	243747_at	6.88476	6.47623	6.91255	6.98663	6.30948	7.29651	6.44504	6.53745	8.00142	7.17552	7.26812	7.15786	6.31542	7.90152	6.15489	6.99015	6.64246	5.5737	6.75734	6.88451	7.42741	7.04264	7.13271	7.15218	7.39966	6.624	6.03068	7.41024	5.44932	7.03658	7.11237	7.1356	6.79013	7.02761	6.76958	6.57766	6.8239	6.94473	6.82863	7.2021	7.48037	6.64496	7.48697	6.92284	7.16925	6.72379	6.61235	6.71822
CLDN17	221328_at	4.86553	5.22888	5.04872	5.12647	5.10095	4.95861	5.08509	5.18682	5.04944	5.39677	5.14874	5.1749	5.18403	4.9309	5.40306	5.17209	5.16894	5.32493	5.36308	5.17173	5.35478	5.12584	5.21273	5.33261	5.08003	5.27086	5.20587	5.00777	5.13184	5.03576	5.12273	5.0907	5.08586	5.01252	5.03234	5.08893	5.08053	5.22948	5.06407	5.19557	4.95603	5.2733	5.06176	5.0104	5.12295	4.94494	5.11594	5.14933
HAUS7	211788_s_at	6.57602	6.65158	6.48908	6.83992	6.87879	6.68411	6.60244	6.88092	6.4691	6.84822	6.77089	6.6355	6.73784	6.56481	6.98087	7.02751	6.67051	6.8062	6.59658	6.88415	6.75318	6.93504	6.64183	6.79312	6.76798	6.85811	6.98474	6.73562	6.71144	6.69293	6.51611	6.76516	6.72928	6.51731	7.09874	6.83936	6.97209	6.57643	6.73766	6.7862	6.61011	6.86947	6.50808	6.66971	6.75616	6.44098	6.79272	6.91036
HGS	210428_s_at	8.69319	9.13693	8.63557	8.95126	8.70119	8.491	8.94021	8.88087	7.7413	8.52964	8.32904	8.72911	9.08853	8.20493	8.63442	8.81569	8.72849	8.58339	8.50572	8.73808	8.31336	8.85933	8.45747	8.66035	8.36661	8.80442	9.00605	8.64338	9.07845	8.68451	8.38344	8.53306	8.78142	8.52309	8.77775	8.42825	9.11873	8.73505	8.90739	8.58414	8.22142	8.42429	8.45172	8.46631	8.61868	8.57836	9.33004	8.76173
POC1B	226283_at	8.04183	8.12372	8.18886	7.90905	8.70409	8.82545	8.65999	8.10156	8.74932	8.49633	8.69064	8.55935	8.17537	9.15783	8.53086	8.3776	8.66154	7.89634	8.59524	7.85199	8.52865	8.79619	8.23994	8.64405	8.15164	9.28444	7.81126	8.35499	7.55043	8.47837	8.14544	8.13003	7.9686	8.51204	8.11533	8.7786	8.93181	8.45739	8.28201	8.24048	8.76928	8.80872	8.71867	9.1086	7.68681	7.81999	7.77297	7.75184
SOBP	244279_at	7.78901	7.53497	7.70514	7.9821	8.05972	7.58767	7.46347	8.18172	7.48777	7.79791	8.13258	8.01544	7.80765	7.74338	8.38275	8.37776	7.56287	8.36196	7.77549	8.21963	7.48602	8.12805	7.73154	8.02157	7.8314	7.88811	8.39792	7.63579	7.63406	7.66089	7.91359	7.59972	7.80203	7.69191	8.15839	7.87774	8.27231	7.87141	7.84706	7.91413	7.81518	7.82304	7.7161	7.74507	7.51087	7.44371	7.82894	8.00925
SUPT6H	208830_s_at	9.15522	9.48777	8.94178	9.05737	8.75011	8.41015	9.30771	9.18543	8.39003	8.6809	8.95454	9.12951	9.25169	8.71438	8.84422	9.16413	9.18725	9.11247	8.94604	9.03757	8.50992	8.77964	8.96531	8.95386	8.39635	9.19248	9.009	8.79973	8.93649	8.76283	8.85676	8.82166	9.31671	8.82187	9.26628	9.10906	9.26892	8.67062	9.09123	8.86336	8.38204	8.56449	8.4229	9.1726	9.12541	8.87746	9.48296	9.12674
TXNDC5	221253_s_at	10.844	10.2456	10.5105	11.6488	11.4925	11.5996	11.5389	10.368	12.0726	12.0744	10.1046	10.7359	10.5818	10.2088	9.97901	10.4437	10.5156	10.4463	10.3407	10.7994	10.3901	9.88633	10.8818	10.4378	10.496	10.0152	10.3655	10.2054	12.3287	11.9212	10.8788	10.4408	10.469	10.5807	10.686	10.0841	9.91356	11.1329	10.8227	10.5376	11.2798	10.57	10.4747	10.7483	10.5154	11.0878	11.3706	10.2646
AP4E1	228164_at	9.81828	9.3648	9.71727	9.70337	9.72609	10.1341	9.76563	9.52273	10.2151	9.71065	10.0291	9.59752	9.6608	10.2587	9.57477	10.0067	9.80828	9.07659	9.65925	9.36536	9.98278	10.0412	9.87895	9.86079	9.83907	9.29483	9.13255	10.0092	9.37805	9.6855	10.1911	9.74261	9.77168	9.7893	9.6606	10.1308	9.65513	9.83345	9.72966	9.85403	9.96172	10.0293	9.54025	10.0959	9.3076	10.0046	9.57706	9.70853
DNAJC6	204720_s_at	6.00176	6.25614	6.20394	5.36595	5.53272	7.05995	6.39234	5.48833	6.28033	5.56276	6.07382	7.39564	6.14116	7.35117	4.33245	4.99553	5.71014	5.86736	6.74324	6.18591	6.32155	5.75143	5.89942	5.82973	5.78866	7.52762	5.61515	6.2261	5.20934	6.20893	6.02881	5.00819	5.52812	6.55298	6.03007	6.14605	8.02602	5.64267	4.7389	5.76439	6.74505	5.34361	6.12321	7.69174	3.88225	6.07465	5.17642	5.34289
FYB	227266_s_at	12.271	12.1495	12.3522	12.1556	12.3597	12.4595	12.0428	12.176	12.5423	12.3467	12.3442	12.2885	12.1722	12.4302	12.2593	12.3351	12.3809	11.9336	12.4162	12.1859	12.5108	12.3787	12.406	12.3613	12.2903	12.2185	12.0146	12.362	12.3199	12.4081	12.3357	12.378	12.1967	12.2692	12.2781	12.2984	12.1514	12.3823	12.407	12.4101	12.3986	12.2925	12.2899	12.3844	12.2241	12.2957	12.1011	12.1347
GAP43	216963_s_at	6.47837	6.67772	6.63373	6.61109	6.75144	6.5191	6.6922	6.73228	6.43122	6.84624	6.83408	6.8581	6.48677	6.59434	7.07016	6.82224	6.70895	6.78983	6.55318	6.93653	6.36516	6.71755	6.40703	6.97227	6.49918	6.7247	6.83004	6.51992	6.51301	6.59547	6.54673	6.55718	6.51021	6.53359	6.5192	6.67702	7.23031	6.71489	6.64632	6.63613	6.53582	6.44198	6.87934	6.74329	6.51361	6.44561	6.70159	6.83757
LINC00482	243263_at	6.51705	6.7837	6.63951	6.89185	7.11216	6.55302	6.68322	6.81413	6.43854	6.80855	6.70268	6.82758	6.59673	6.45501	6.98864	6.84517	6.65647	6.86684	6.64293	6.85064	6.57988	6.87524	6.61623	6.94275	6.51565	6.73665	6.81694	6.58598	6.87301	6.42148	6.82847	6.54677	6.66223	6.46522	6.72272	6.87637	6.96695	6.75906	6.72203	6.88952	6.48383	6.71542	6.50474	6.56526	6.45182	6.42674	6.78176	6.84046
TSPAN18	227307_at	9.68681	9.74146	9.56182	8.70997	9.22948	8.39466	9.52473	9.30994	9.13774	9.11916	8.90901	9.55997	9.16178	9.12546	8.94754	8.87189	9.43342	9.40087	9.38009	9.3962	8.89304	8.86304	9.12282	9.07076	9.36002	8.83539	9.10291	8.95163	8.87508	8.85476	9.43092	9.25913	9.48239	9.21182	9.15926	8.9132	9.49102	8.88646	8.80088	9.06432	8.53384	8.6135	9.46836	9.06089	9.91328	8.89949	9.14286	9.42716
VWA5B2	232642_at	6.54194	6.55577	6.50262	6.57736	6.83399	6.37625	6.51398	6.61637	6.4358	6.74533	6.70009	6.82122	6.45631	6.45885	6.67275	6.74814	6.64072	6.78849	6.50392	6.706	6.31507	6.60509	6.41416	6.77921	6.3317	6.50708	6.65598	6.38821	6.45411	6.43958	6.48451	6.53946	6.7359	6.36686	6.61512	6.43871	6.60276	6.65781	6.45908	6.4462	6.32521	6.66791	6.41484	6.60327	6.39024	6.57638	6.53644	6.75163
GMEB1	220938_s_at	7.96114	7.62057	7.66887	8.12381	7.6765	7.76472	7.77211	7.74298	7.452	7.31927	8.04806	7.83744	7.57188	7.70212	7.92901	7.81416	7.68889	7.58754	7.9639	7.73614	7.82862	7.49771	7.64614	7.66934	7.91013	7.52915	7.75584	7.66048	7.85259	8.23737	7.90158	8.00268	7.96105	7.79728	7.66002	7.50702	7.37709	7.86779	7.78954	7.88051	7.71484	8.34492	7.55799	7.81914	7.98429	7.83766	7.99687	7.82598
KCTD6	238077_at	10.0578	10.0665	10.1222	9.89773	10.0304	10.3939	10.1292	9.92257	10.403	10.2109	10.4894	10.2121	10.0698	10.5119	10.2264	10.181	10.1379	9.5262	10.3576	9.82791	10.2686	10.1187	10.231	10.0592	10.188	9.9973	10.4612	10.2353	9.86553	9.96061	10.2572	10.3044	10.0884	10.3382	10.1248	10.2285	9.7486	10.1191	9.98875	10.1187	10.3985	10.2093	10.157	10.2821	9.67377	10.3809	10.1713	9.94124
MYO18A	202039_at	10.4317	10.5827	10.1747	10.2696	9.74362	9.67632	10.4267	10.3465	9.73172	10.0163	10.1248	10.4589	10.4947	9.84835	10.4014	10.3806	10.2803	10.4701	10.1204	10.1112	9.77916	10.0175	10.1515	10.2133	10.0498	10.2451	10.4499	10.1004	10.191	10.0438	10.3994	10.3066	10.3612	10.3925	10.5475	10.0296	10.7558	9.88693	10.0824	10.0612	9.77653	9.95184	10.1117	9.98246	10.2546	10.1608	10.5873	10.2684
CST6	206595_at	6.6064	6.40381	6.4073	6.40149	6.63424	6.3845	6.59353	6.55839	6.41978	6.6332	6.57098	6.9174	6.61176	6.64365	6.77463	6.54471	6.60015	6.81479	6.60298	6.92087	6.33548	6.60572	6.45139	6.6071	6.40883	6.64747	6.5747	6.39352	6.57293	6.39701	6.50893	6.50742	6.59934	6.43492	6.88444	6.60535	7.08625	6.68483	6.54959	6.63196	6.60245	6.87005	6.63601	6.49549	6.38221	6.40123	6.40095	6.62861
NOXRED1	231566_at	5.13104	5.45867	5.02563	5.24685	5.18608	5.27291	5.26014	5.43449	5.39302	5.13405	5.24836	5.07812	5.14458	5.14506	5.48785	5.14067	5.32421	5.40472	5.5609	5.05143	5.3076	5.70008	5.339	5.13428	5.13713	5.52413	5.67733	5.30697	5.36694	5.24713	5.26502	5.05898	5.42113	5.19316	5.08189	5.33094	5.35509	5.33094	5.26574	5.2341	5.25708	5.49731	5.27812	5.13795	5.45397	5.25372	5.29979	5.27226
BC034416	1569171_a_at	5.11588	5.23893	4.86713	5.01979	4.92451	5.16446	5.05994	4.93139	4.97032	4.97626	4.59187	4.91133	4.9549	4.99035	5.31837	5.01002	4.94611	5.29357	5.02622	5.03209	4.80033	5.0225	5.26965	5.15494	5.18566	5.30818	4.99197	4.96908	5.23273	5.03331	5.09564	4.86224	5.1575	5.00332	5.3166	5.07989	5.48884	4.76657	4.94638	5.11571	5.14654	5.14906	5.05155	4.91441	5.07644	4.82305	5.21114	4.95154
TBX4	220634_at	4.73064	4.55236	4.55917	4.59361	4.77121	4.62105	4.40604	4.65166	4.51959	4.5654	4.43487	4.70934	4.60784	4.42628	4.49816	4.57747	4.77109	4.58555	4.47886	4.46605	4.65833	4.65342	4.46025	4.55813	4.6999	4.87084	4.48113	4.79828	4.78754	4.42147	4.59748	4.39225	4.64781	4.64432	4.4751	4.63418	4.69976	4.63912	4.61049	4.60235	4.46675	4.65481	4.51713	4.48862	4.60835	4.41847	4.53177	4.59114
STK17B	205214_at	9.29196	9.05729	9.57992	9.56253	9.49545	10.0939	8.75067	9.24469	9.75367	9.43369	9.68546	8.71407	8.93662	9.35926	8.57125	9.32931	8.94543	9.15633	9.55347	9.56736	9.7755	9.47534	9.38327	9.1516	9.10193	9.20511	8.64528	9.37813	9.54866	9.66169	9.59661	8.97519	8.99548	9.36993	9.20632	9.44864	8.90536	9.49528	9.94855	9.45536	9.32291	9.63556	9.22935	9.41089	9.02013	9.00781	9.04393	9.02372
MAN1A2	1552481_s_at	8.7935	8.74869	8.75294	8.48895	8.57076	8.93243	8.49831	8.58794	9.14946	8.63756	8.81843	8.90258	8.15687	9.33662	8.53157	8.7252	8.86524	8.6145	8.64594	8.44975	8.76048	8.2046	8.58201	9.00829	8.70015	8.55404	8.28773	8.56725	8.57217	8.7786	8.71918	9.04188	8.63244	8.83478	8.40894	8.49475	8.59669	8.71359	8.29956	8.78694	8.81849	8.58426	8.91774	8.75177	8.64532	8.84473	8.62663	8.21862
BAI3	205638_at	2.98655	2.99558	2.92505	3.01662	2.91019	2.95227	2.92692	3.01155	3.00485	2.87558	2.98451	2.94342	2.92905	2.98325	3.07116	3.00632	2.97431	3.16886	2.86309	2.95599	2.91476	3.05211	2.87254	3.07809	2.91341	2.89824	2.78719	3.01356	2.98624	2.9627	2.97442	2.88467	2.96229	3.0215	2.99308	2.88063	2.99659	2.92976	2.79132	2.95345	2.90622	2.97571	2.8814	2.95233	3.03401	2.97479	2.9178	2.9281
CACNA1I	221631_at	8.19759	8.29327	7.95778	7.22604	7.1211	7.08191	7.936	8.21132	7.46303	8.17039	8.11028	8.07857	7.74997	7.78715	7.60114	7.99887	8.29327	8.74001	7.82592	8.34483	7.05194	7.84211	8.39647	6.98373	8.66601	8.00699	8.74454	7.15697	7.57839	7.21588	8.41974	8.10687	8.3712	7.76404	7.8222	6.83937	8.24521	8.02528	7.46496	7.89953	7.917	7.45886	7.74303	8.08113	9.04162	7.95249	7.64089	7.73562
DGCR5	228804_at	6.61358	6.6767	6.63082	6.59846	6.41939	6.5791	6.55022	6.6837	6.35035	6.82119	6.53324	6.51712	6.47577	6.59153	6.98423	6.65149	6.56676	6.74552	6.69665	6.83163	6.55676	6.77129	6.56734	6.63757	6.44601	6.70353	6.62484	6.64476	6.7449	6.65202	6.51101	6.45671	6.71676	6.5235	6.58284	6.6457	6.75123	6.66337	6.64865	6.70441	6.38955	6.63117	6.72942	6.57877	6.4423	6.34804	6.57599	6.70765
E2F4	38707_r_at	9.31758	9.46635	9.18265	9.53897	9.40431	9.15794	9.58121	9.34469	9.13228	9.37827	9.34978	9.46547	9.23502	9.15743	9.60719	9.44417	9.33654	9.50682	9.40128	9.60039	9.31199	9.42075	9.14343	9.55109	9.11217	9.38025	9.58604	9.20689	9.50782	9.35917	9.26958	9.38746	9.47486	9.30461	9.48528	9.30797	9.68186	9.324	9.36797	9.41911	9.06907	9.27541	9.4406	9.36487	9.31773	9.1261	9.51486	9.48969
IRS2	209185_s_at	12.1587	12.2812	11.8328	12.1406	12.0898	12.5142	11.924	12.0979	11.9068	12.1978	11.9555	11.8107	12.0914	12.247	11.5985	12.3174	12.0205	11.3773	12.2023	12.2173	12.2912	12.1472	12.0372	12.3462	12.179	11.9622	11.5291	11.9559	11.9995	12.1814	11.8884	12.1265	12.1282	12.0483	11.936	12.3107	11.5982	12.346	12.6705	12.0606	12.1495	12.1259	12.1832	12.1265	11.746	12.0025	12.1564	12.0502
KCNK13	221325_at	4.78407	5.02345	4.89619	4.74294	4.82689	4.84386	5.02228	4.94476	4.61119	5.06802	4.94285	5.07504	5.02076	4.77078	5.13116	5.03358	4.78131	5.24277	5.18461	4.93108	5.05997	5.14594	4.81133	5.07616	4.99044	4.98696	4.88545	4.79918	4.81678	4.79176	4.98256	4.74929	4.79026	4.66029	4.77725	4.94278	5.09354	4.97432	4.9373	4.92807	4.99852	4.86195	4.80703	5.03229	5.16481	5.03873	4.86269	4.82571
KIAA1551	227152_at	12.4012	12.4365	12.416	12.387	12.4498	12.3172	12.2349	12.3209	12.2221	12.3987	12.4927	12.2199	12.4591	12.2606	12.2868	12.2397	12.3633	12.3446	12.2482	12.3987	12.4177	12.5334	12.2591	12.1939	12.3768	12.3428	12.1211	12.3534	12.4983	12.5693	12.2667	12.4183	12.2744	12.2744	12.2113	12.2241	12.119	12.416	12.5947	12.525	12.3885	12.2738	12.3012	12.2963	12.4333	12.2293	12.2885	12.3551
LCE1B	1560531_at	5.3813	5.40051	5.68205	5.41937	5.46474	5.31067	5.64912	5.45884	5.17875	5.59274	5.46676	5.37752	5.29748	5.3863	5.78105	5.61826	5.39503	5.8855	5.41808	5.75405	5.13659	5.60328	5.2808	5.72728	5.62239	5.3822	5.60023	5.24712	5.35927	5.30111	5.26944	5.37278	5.38514	5.47669	5.51744	5.37057	5.47139	5.44315	4.91749	5.60463	5.24615	5.21932	5.49854	5.67453	5.22308	5.41099	5.33703	5.78843
LHX9	1560253_at	4.70489	4.63011	4.69744	4.90269	4.82402	4.64352	4.61847	4.77448	4.97543	4.96736	5.28487	5.24575	5.08053	4.78251	5.12711	5.04496	5.00433	4.87777	4.9921	4.98535	4.97115	4.93636	5.01324	4.98027	4.6506	5.05758	4.48268	4.78903	4.49598	4.93395	4.83316	4.82026	4.59275	4.65391	4.61502	4.80094	5.08602	4.82596	4.74244	4.83584	4.93666	5.04896	4.85332	5.007	4.91556	4.77521	4.91634	4.91221
LRRC47	212904_at	12.005	12.1786	11.937	11.9573	11.8941	11.9064	12.0814	11.9872	12.0718	11.9853	12.0462	12.0372	12.1344	12.03	11.7899	12.1175	12.0648	12.008	12.0266	11.8646	11.9324	11.7503	12.0148	11.9751	12.1829	11.9697	11.8582	12.0566	11.7065	11.8328	12.0426	11.9946	12.086	12.0872	12.0561	11.9231	11.8476	11.8847	11.8237	11.8847	11.9728	11.9149	12.1238	11.9048	11.8985	12.1629	12.1233	12.1182
RQCD1	213179_at	10.3799	10.3933	10.2769	10.3493	10.5086	10.6362	10.4999	10.3987	10.5663	10.5511	10.2934	10.4381	10.0558	10.5717	10.311	10.3986	10.4813	10.1567	10.4273	10.0619	10.3372	10.3794	10.257	10.6209	10.2291	10.3437	10.5161	10.4984	10.3015	10.2976	10.5141	10.5458	10.4062	10.5888	10.4814	10.5	10.2228	10.465	10.2635	10.3643	10.425	10.4684	10.4924	10.3591	10.3981	10.5888	10.4027	10.4454
SLC16A14	238029_s_at	3.23614	3.59661	4.29437	4.78092	5.43037	5.76285	4.11842	4.34623	6.06007	5.31635	5.34635	4.84714	4.65777	4.59019	3.62088	3.71301	4.88122	4.11537	6.2623	5.18046	4.86644	4.50683	6.39238	4.1628	5.23202	3.94227	3.74824	4.06641	4.37469	6.58832	4.87218	4.49462	4.55929	4.59588	4.49113	4.44081	4.19035	6.76042	5.91279	3.76919	3.85968	5.52706	5.68258	4.80432	5.49356	5.32972	5.59948	5.36366
SLC8A3	1568859_a_at	6.20174	6.46958	6.30081	6.13907	6.38938	6.24753	6.48224	6.41881	5.89664	6.43001	6.27709	6.44992	6.31801	6.16051	6.68445	6.48571	6.42665	6.60087	6.43489	6.59754	6.32593	6.47699	6.29828	6.51746	6.33482	6.40842	6.45936	6.32514	6.48176	6.36933	6.40062	6.30037	6.41879	6.32527	6.395	6.4833	6.54552	6.25304	6.38299	6.21551	6.30251	6.39097	6.524	6.37424	6.41914	6.12605	6.26891	6.46397
STH	1555752_at	5.31841	5.3914	5.06291	5.34313	5.23689	5.17293	5.31394	5.55433	5.18481	5.49872	5.24918	5.39822	5.16812	5.08682	5.19573	5.43492	5.3462	5.4151	5.38424	5.59051	4.81458	5.51779	5.33093	5.36772	5.47229	5.26957	5.42978	5.27585	5.01546	5.14133	5.07623	5.50154	5.19712	5.24963	5.27912	5.28497	5.44372	5.29825	5.1311	5.27151	5.33408	5.28123	5.30958	5.2688	5.37296	5.36	5.04056	5.11174
TRIB3	218145_at	7.37499	7.78987	7.7225	7.88829	7.6829	7.17868	7.54551	7.81245	6.7363	7.89162	7.096	7.3263	7.74961	7.61211	7.57411	6.97725	7.5315	7.37082	7.87204	7.42851	6.69546	7.66553	7.30856	7.51085	6.87301	7.97961	7.50556	7.31634	7.95385	7.52972	7.45803	7.27418	7.24236	7.22665	7.11444	7.1979	7.25759	6.69235	7.30839	7.4112	7.15668	7.18258	7.39879	7.27161	7.7582	7.54163	7.64299	7.75114
SCARF2	239454_at	6.32391	6.76727	6.30753	6.48021	6.67146	6.31221	6.60981	6.7485	6.18675	6.61355	6.37102	6.49292	6.51777	6.40271	6.77716	6.70479	6.57255	6.61799	6.6752	6.74492	6.40052	6.75894	6.3715	6.6671	6.60407	6.58466	6.55518	6.63899	6.63253	6.33821	6.28096	6.56467	6.66911	6.45512	6.70593	6.55306	6.71899	6.6688	6.6463	6.7702	6.41211	6.52014	6.64207	6.33835	6.59217	6.28625	6.63198	6.54743
ITGB4	230704_s_at	5.43365	5.73332	5.4912	5.69215	5.8476	5.63226	5.58868	5.65923	5.41059	5.63127	5.72279	5.59921	5.53253	5.52531	5.53749	5.49257	5.57997	5.54641	5.6624	5.74469	5.3574	5.57472	5.57494	5.70399	5.48824	5.81487	5.62613	5.55914	5.73565	5.39799	5.58525	5.44325	5.65055	5.48827	5.53361	5.58492	5.69688	5.62998	5.67881	5.47951	5.39711	5.64253	5.60037	5.67357	5.56502	5.57341	5.73046	5.64718
CPNE9	239139_at	5.2182	4.718	4.95346	4.99126	5.19744	5.0323	5.44404	5.08186	4.88289	5.49695	4.96499	5.14299	4.91755	4.65537	4.85918	5.04365	5.52432	4.80813	5.01599	5.02239	4.82055	4.97107	4.784	5.00589	4.80403	5.2166	5.03732	4.76451	5.0532	5.01333	4.85215	5.01333	4.90989	4.79379	4.69464	4.9195	5.02564	5.21137	5.13213	5.0848	4.79283	5.2288	4.82594	5.06221	5.12029	4.87262	4.92725	4.98604
EXOSC8	215136_s_at	11.0308	10.715	10.9407	10.8866	11.0324	10.8989	10.9026	10.8117	11.256	11.3522	11.1286	10.9241	11.2077	11.1153	10.5338	10.7307	11.0204	10.9693	11.0138	10.7609	10.8903	10.7073	10.9296	10.9157	11.2398	10.9535	10.4913	10.8625	10.5707	11.0132	11.1306	11.0517	10.701	10.9665	10.7851	10.8368	10.6448	11.1335	10.6059	10.9176	11.1328	11.0693	11.1997	11.0676	10.7911	10.9426	10.626	10.8044
MYC	202431_s_at	8.59715	8.08045	8.73167	7.83589	8.56356	8.63802	8.10415	8.20576	8.56949	8.51225	8.53643	8.34175	8.41317	8.36135	8.12559	8.59332	8.60819	8.63142	8.22862	8.23378	8.65642	7.776	8.8024	8.39995	8.52175	7.97054	7.97925	8.55285	8.15367	8.67958	8.72396	8.71958	8.16611	8.18264	8.09928	8.41653	8.31344	8.4891	8.44462	8.4891	8.52448	8.2271	8.77187	8.42179	8.54747	8.38268	8.58574	8.17255
SWT1	223548_at	8.03155	7.7166	8.32834	8.03419	8.23915	8.73738	8.04839	7.61598	7.89188	8.09946	8.30452	7.68978	8.17906	8.17978	8.30452	7.99618	8.58374	8.82948	8.25333	7.78156	8.23463	8.07213	7.83276	7.7795	8.30298	8.76904	8.16046	8.14235	8.01934	8.38524	7.68495	8.00903	8.38863	7.69618	8.34089	8.28277	8.58121	8.12335	8.24476	8.35391	8.30872	8.43085	7.79906	8.68336	8.13189	7.94611	8.17054	8.21137
SYTL4	227703_s_at	7.58061	6.61857	6.75116	6.22738	6.65528	6.32242	7.83878	6.99726	6.09929	5.16566	6.39513	6.52588	6.45795	4.75969	6.14138	6.11115	6.74965	6.15752	5.89649	7.38436	6.73191	6.6349	5.65381	6.94196	6.76209	7.89443	6.58689	5.92903	7.18446	6.45273	6.53841	5.74774	7.01423	6.75084	6.89314	6.757	6.26101	5.72496	7.63047	5.6443	6.53527	6.33015	5.81275	7.02827	6.30017	5.49606	6.18299	6.4981
FAM167A	226614_s_at	6.09639	5.97016	7.11946	5.59797	5.78695	7.06789	6.06293	7.34596	6.22538	7.79939	6.5478	5.65319	5.72977	7.32288	7.84571	6.14735	5.62172	6.88637	5.98027	6.94813	7.01816	6.7974	7.18426	6.69501	7.33751	6.05474	6.86468	6.8677	6.95539	6.7931	6.29876	6.1848	7.17039	7.59866	7.38879	7.35729	6.39793	7.3116	5.78142	5.24879	6.40776	7.22951	8.41979	7.73118	5.45239	8.0024	7.68327	6.67629
S100A1	205334_at	6.65678	6.83067	6.48519	6.72875	6.81781	6.40063	6.60851	6.70593	6.51023	6.73184	6.71041	6.86607	6.5796	6.40855	7.01149	6.76523	6.83342	6.97795	6.69482	6.94825	6.49787	6.71914	6.4635	6.88422	6.68569	6.73236	6.71175	6.63545	6.5313	6.70074	6.59962	6.58	6.84646	6.39831	6.725	6.60032	7.08431	6.70742	6.9329	6.68594	6.47348	6.78848	6.73345	6.71389	6.58289	6.57062	6.79217	6.69993
PNPLA2	39854_r_at	10.765	10.8386	10.4342	10.4591	10.4403	10.2358	10.864	10.5772	9.6465	10.5674	10.2703	10.7118	10.765	10.2988	10.5308	10.5715	10.6302	10.5827	10.4743	10.7447	10.3501	10.4732	10.3393	10.5438	10.0832	10.717	10.429	10.2898	10.6907	10.4055	10.2623	10.3207	10.7582	10.3394	10.7601	10.6608	10.7893	10.5213	10.6645	10.4034	10.0732	10.2684	10.6089	10.7128	10.4975	10.1601	10.6301	10.8077
SCAPER	215848_at	8.20185	7.39821	9.00927	8.71262	7.50947	8.18556	7.87444	7.41031	7.24911	8.90988	7.29743	8.36412	8.31048	7.45934	7.26974	8.06996	8.26254	8.29613	7.173	7.14725	8.72904	8.52227	7.33667	8.23116	7.22694	7.25714	7.32994	8.26507	8.34255	7.82371	7.95139	7.3745	7.49795	8.21232	8.0056	7.41721	6.89595	8.15789	8.48382	8.32794	8.36552	7.24047	6.92428	7.3283	8.74758	8.06865	8.53842	7.68085
ZNF219	219314_s_at	7.72106	7.9352	7.66671	7.77406	8.05606	7.48736	8.10439	7.93912	7.31416	7.91956	7.48109	7.8932	8.03295	7.49102	7.9281	7.58604	7.72425	8.07001	7.61688	7.94737	7.54014	7.64088	7.64072	7.79571	7.45097	8.09944	8.0572	7.42032	8.00708	7.61506	7.86781	7.56139	7.71644	7.72506	7.85874	7.5833	8.01234	7.89112	8.04845	7.85125	7.42241	7.88654	7.57605	7.97414	7.9389	7.56356	8.14649	7.87412
BC005081	223633_s_at	6.84401	6.66102	6.70609	6.85043	6.81368	6.7605	6.89443	6.94093	6.57964	6.81461	6.73198	6.84203	6.53981	6.51151	6.94572	6.87006	6.73724	7.12329	6.89343	7.01245	6.78283	6.81082	6.7002	7.00104	6.75351	6.81673	6.79077	6.74244	6.76921	6.79016	6.67127	6.54146	6.75984	6.71687	6.91618	6.90275	6.92063	6.74617	6.59482	6.70253	6.78885	6.91602	6.63817	6.59069	6.69496	6.64095	7.03217	6.66301
C14orf180	1558420_at	6.68989	6.98549	6.87828	6.98699	7.09498	6.86391	7.22614	7.14807	6.64297	7.40565	7.15433	7.17679	6.85481	6.8105	7.40587	7.26495	7.00918	7.25363	7.27409	7.30335	6.80456	7.1735	6.93589	7.34764	6.90217	6.97934	7.3142	7.03213	6.84373	6.86567	6.76437	7.12335	7.10058	6.79065	7.13341	6.83174	7.31512	7.32274	7.05497	6.96365	6.89408	6.92363	7.06836	7.46653	6.93895	6.4639	6.53168	7.5875
C1QTNF2	223749_at	4.63987	4.58248	4.51751	4.62883	4.64611	4.61851	4.69075	4.68674	4.61175	4.61421	4.59986	4.63408	4.65517	4.36699	4.55406	4.51215	4.60882	4.50106	4.70706	4.66704	4.682	4.64611	4.93141	4.48141	4.58608	4.72196	4.57752	4.66277	4.56867	4.6352	4.67015	4.66805	4.51658	4.51969	4.52671	4.78425	4.7423	4.66073	4.53399	4.44427	4.53311	4.57451	4.64274	4.6352	4.75316	4.57824	4.70248	4.65951
CPLX3	222927_s_at	6.60085	6.75529	6.82117	6.65827	6.47589	6.56538	6.74461	6.7131	6.4685	6.77011	6.73435	6.73741	6.47959	6.44662	6.98964	6.88294	6.42166	6.8757	6.66257	6.9252	6.42631	6.85521	6.49471	6.99599	6.68971	6.7848	6.81845	6.45391	6.49133	6.53188	6.51103	6.55878	6.60841	6.5512	6.72181	6.63343	6.95315	6.60547	6.61488	6.66635	6.41547	6.5582	6.64441	6.62454	6.55878	6.39198	6.69426	6.78555
DZIP1	204556_s_at	4.17601	4.03136	4.17223	4.22933	4.09187	4.11157	4.27429	3.94225	4.16605	4.18038	4.32208	4.09711	4.12819	3.86127	4.34585	3.98257	4.15192	4.52974	4.15869	3.95751	4.32444	4.17421	4.08859	4.25701	4.07455	4.18948	4.26637	4.30461	3.98545	3.95433	4.07449	3.94787	4.08481	4.19386	4.22928	4.29591	4.26032	4.29545	4.14145	3.97659	4.0894	4.04926	4.09514	4.05286	3.91753	4.02118	4.20005	4.17667
GDF2	221136_at	5.66737	5.65445	5.60892	5.70454	5.86231	5.42877	5.71862	5.73667	5.36927	5.79675	5.72225	5.64187	5.44922	5.65806	5.82848	5.76391	5.62696	5.93639	5.69802	5.63647	5.36481	5.7425	5.2204	5.78627	5.5261	5.59112	5.78621	5.57051	5.35487	5.54762	5.58784	5.50675	5.62796	5.44089	5.67361	5.61848	5.76972	5.8053	5.61108	5.58094	5.47232	5.57314	5.68342	5.90966	5.54596	5.28068	5.52193	5.78805
LOC100506776	239237_at	11.2134	10.725	11.1719	11.2268	10.7566	10.6611	10.6683	10.5063	11.4654	11.0379	11.5082	11.7458	10.8951	11.5438	11.0394	10.9006	11.3071	10.7592	10.8894	10.8207	11.031	10.4811	11.2178	11.1241	11.5105	10.5297	10.9812	11.7139	10.5868	11.0946	11.2655	11.2372	11.0418	11.3236	11.1786	11.2544	9.80115	10.9511	10.4686	11.1142	11.6006	11.0664	11.1508	11.3613	10.9806	11.3021	10.541	11.0871
TMEM56	234980_at	4.01138	4.15689	4.86886	3.75233	4.76381	7.14392	4.07848	4.37435	3.92637	4.56424	3.81512	4.26318	4.56706	5.15248	4.14153	3.77675	3.82931	3.96356	4.49184	3.75444	4.44723	4.57659	4.54287	4.34301	4.18197	5.0125	4.30293	3.93618	4.83259	3.86327	4.24248	3.93574	3.88039	5.39092	4.89148	4.4608	4.89594	4.06316	4.03103	4.17777	4.69957	4.30851	4.12768	5.02512	3.94978	3.72501	3.85322	4.2694
WDR7	212880_at	8.40267	8.19745	8.40816	8.33465	8.64058	8.41079	8.58825	8.34687	8.7063	8.49724	8.74547	7.86552	8.9332	8.67376	8.29309	8.46877	8.62516	8.13364	8.87318	7.77917	8.35019	8.50455	8.35664	8.61538	7.97516	8.89597	8.25435	8.69064	7.97898	8.41289	8.04613	8.14381	8.61901	8.39333	8.20679	8.57485	8.49819	8.38182	8.47173	8.12753	8.68763	8.66626	7.95837	8.88527	8.17922	8.27654	8.27765	7.77385
ZKSCAN5	203731_s_at	7.95803	8.41393	8.22923	8.24877	8.23814	8.2699	8.48412	8.47458	8.06747	8.23368	8.05296	8.30335	8.19075	8.0132	8.10355	8.37153	8.3905	8.46826	8.26319	7.98855	8.04755	8.2998	8.32883	8.21173	7.96297	8.22021	8.42467	8.04953	8.34552	8.0497	7.96943	8.21414	8.33972	8.00786	8.44567	8.35585	8.52964	8.15104	8.1201	8.17295	7.99106	7.90837	8.12321	8.32242	8.31324	8.07199	8.48491	8.30449
TEX13A	236848_s_at	5.43746	5.31329	5.27731	5.45933	5.32073	5.22224	5.51263	5.34097	5.0398	5.51509	5.57371	5.40779	5.38492	5.24934	5.51644	5.23245	5.29143	5.4228	5.28501	5.05437	4.92816	5.14358	5.25902	5.29073	5.13547	5.2524	5.27057	5.30709	5.17684	5.11766	5.48839	5.17684	5.27072	5.11885	5.02916	5.17684	5.35517	5.26923	5.29119	5.20293	4.96248	5.10268	5.20435	5.57538	5.15485	5.03225	5.20498	5.46092
SYN1	1553264_a_at	6.55438	6.67764	6.44583	6.50041	6.88188	6.39874	6.91323	6.81939	6.34998	6.73855	6.68253	6.83979	6.53819	6.51676	6.8229	6.73787	6.68664	6.88101	6.67363	6.96878	6.46079	6.69262	6.23961	6.79911	6.37622	6.76564	6.88101	6.48384	6.43448	6.35325	6.5018	6.59635	6.65675	6.43216	6.93125	6.56799	6.83728	6.82101	6.69986	6.72335	6.3698	6.51351	6.70256	6.89182	6.49934	6.42588	6.62471	6.87918
ANKRD13B	227720_at	7.30484	7.97897	7.65928	7.25868	7.15322	6.85755	7.93717	7.30716	6.79497	7.43089	7.14671	7.56348	7.58458	6.94755	7.71013	6.92855	7.65907	7.50918	6.99658	6.94333	6.84522	7.15306	7.34516	6.98253	7.56188	7.26964	7.69964	7.73104	6.81686	7.37709	7.57656	6.8732	7.48285	7.5724	7.58418	7.30108	7.25876	7.35768	7.07805	7.07091	7.08976	6.52877	6.98335	7.15476	6.99971	7.36888	7.41118	6.92803
CBFA2T2	207625_s_at	10.6514	10.4607	10.1097	10.4069	10.1624	10.0402	10.2723	10.241	10.3094	10.2793	10.398	10.6329	10.4185	10.6314	10.2545	10.2294	10.5237	10.0322	10.2795	10.006	10.4151	9.9723	10.3189	10.571	10.5612	9.94606	10.1211	10.5216	10.1338	10.1753	10.3531	10.8054	10.5109	10.3445	10.1017	10.2179	10.1575	10.1459	10.2896	10.2197	10.6634	10.3747	10.4254	10.4153	10.0275	10.3447	10.2267	10.378
EML4	223068_at	11.6815	11.4211	11.4336	11.1871	11.4402	11.6193	11.4261	11.3404	11.7141	11.4792	11.7228	11.2953	11.1662	11.7927	11.2742	11.2814	11.6454	11.4006	11.6028	11.456	11.5241	11.3017	11.5398	11.5961	11.6371	11.2162	11.2946	11.3583	11.2382	11.3161	11.5417	11.8065	11.4145	11.4795	11.3506	11.4703	11.2153	11.5873	11.4607	11.5883	11.6712	11.285	11.7043	11.6296	11.5561	11.6349	11.1257	11.3116
GCLC	202922_at	9.33518	8.8931	9.12969	8.24387	9.27847	9.61063	9.23889	8.9903	9.5957	8.91886	9.32604	10.0984	8.66114	10.2088	9.16304	9.61213	9.14542	9.13974	9.41184	9.11339	9.22205	9.05301	9.01759	9.50002	9.24797	9.48102	8.60677	9.02436	8.73501	8.85618	9.49833	9.23016	9.53634	8.99434	8.60066	9.81982	10.0949	8.99911	8.69799	9.06557	9.56475	9.46509	8.63497	10.1553	8.83298	8.7561	8.60934	8.93085
DDX17	208718_at	13.5489	13.5084	13.4924	13.529	13.4184	13.5224	13.2786	13.5254	13.64	13.4954	13.6179	13.4853	13.4989	13.5923	13.5157	13.4826	13.519	13.2251	13.4738	13.4586	13.5602	13.5642	13.4354	13.5844	13.5422	13.3572	13.3995	13.5823	13.5526	13.4807	13.4903	13.6399	13.3745	13.5474	13.4448	13.4146	13.351	13.5173	13.603	13.5823	13.5942	13.4426	13.5969	13.4382	13.3745	13.372	13.4201	13.4601
CAV1	212097_at	4.62235	4.8766	5.296	6.94784	5.68041	6.96486	5.49698	5.21228	7.68845	7.07927	4.12106	5.64142	5.12732	5.08441	5.32579	4.76266	5.42283	4.79851	4.73645	4.67415	5.63806	5.64526	5.78118	5.19409	4.75434	4.63265	4.30159	5.89508	7.15787	6.86408	5.74171	4.98652	5.05223	5.48401	5.01771	5.03167	4.79513	5.86722	6.80094	5.22027	5.37359	5.53812	4.47604	5.06744	4.80146	5.98267	5.64285	4.38936
NRSN1	239293_at	4.84333	4.90008	4.77419	5.00239	4.8549	4.97907	5.03035	4.75016	4.89517	4.8732	4.55048	4.84423	4.98166	4.99774	4.90769	4.79703	5.21229	4.8646	5.00835	5.1007	4.79445	4.89899	5.04745	4.96074	4.55003	4.81715	5.13863	4.79853	4.9319	4.79365	4.65413	5.11225	5.02591	4.8226	5.00032	4.74218	4.68209	4.69352	4.81006	4.8861	4.87267	4.9629	4.94558	4.98674	4.75896	4.78852	4.90078	4.86504
C15orf62	1569064_at	6.56937	6.73571	6.69512	6.57393	6.82389	6.37424	7.07774	6.80323	6.5376	6.73803	6.52733	6.84403	6.86543	6.54872	6.83411	6.9178	6.83704	6.90904	6.6922	6.58667	6.5844	6.95862	6.61736	6.72758	6.505	6.73426	6.82037	6.66996	6.61445	6.71182	6.55687	6.66585	6.7996	6.61988	6.83077	6.70814	6.92148	6.58916	6.70954	6.79132	6.73006	6.69226	6.36732	6.8008	6.65984	6.7503	6.84383	6.85849
IGJ	212592_at	11.2027	10.3885	10.9992	11.9225	11.9936	12.1451	11.9299	10.3417	12.4545	12.2934	11.0841	10.9214	10.6214	11.2276	10.7669	10.4812	10.9721	11.2443	10.7759	11.3542	10.8474	10.4754	11.6891	10.9077	11.5169	10.3035	11.1862	10.7575	11.7338	12.2246	11.6592	10.9889	10.73	11.0399	11.0199	10.6717	10.3494	11.8805	11.3892	10.8617	11.8143	11.0754	11.2494	11.2061	10.6393	11.1676	11.541	10.3055
MED25	1553993_s_at	10.2653	11.0149	10.2178	10.6613	9.96278	9.78819	10.5633	10.5958	9.37162	10.3402	9.91907	10.3028	10.5232	10.1075	10.3892	10.4775	10.3057	10.3432	10.3436	10.7774	10.0623	10.6407	10.1317	10.4645	9.71159	10.9279	10.244	10.4136	10.3919	10.2156	10.1043	9.99665	10.5185	10.4036	10.5704	10.368	10.8766	10.3379	10.5678	10.6588	9.70183	9.86934	10.1829	10.3706	10.5381	10.0614	10.4886	10.4775
TSGA13	1553641_a_at	4.68432	4.66291	4.74748	4.77504	4.72656	4.65628	4.66514	4.65273	4.60977	4.9355	4.73216	4.78164	4.55941	4.81677	4.84481	4.81528	4.61964	4.78495	4.65734	4.98904	4.39241	4.79208	4.4394	4.86018	4.81293	4.93702	4.82199	4.60288	4.54645	4.58388	4.7949	4.7147	4.63009	4.673	4.77172	4.66415	4.80048	4.80445	4.74049	4.72416	4.54707	4.83108	4.67335	4.70394	4.7371	4.55175	4.48894	4.71267
ADAMTS9-AS2	1559296_at	3.54082	3.44764	3.32888	3.58733	3.70279	3.38785	3.43469	3.66778	3.60773	3.48776	3.47795	3.56824	3.55718	3.46665	3.56698	3.52048	3.66816	3.71422	3.61714	3.48812	3.54217	3.44858	3.58025	3.74414	3.69147	3.5847	3.56865	3.42368	3.38025	3.54027	3.72652	3.3785	3.50421	3.47814	3.55107	3.63266	3.59143	3.56667	3.23308	3.44272	3.43559	3.60569	3.40383	3.67737	3.66122	3.40978	3.51645	3.63925
ADCY6	209195_s_at	4.38556	4.37109	4.32603	4.04095	4.35328	4.27079	4.34585	4.42692	3.85501	4.53463	4.1976	4.35768	4.44457	4.36263	4.29942	4.31961	4.33176	4.29327	4.35148	4.33421	4.17673	4.48539	4.18463	4.39578	3.82934	4.50125	4.40812	4.22088	4.23016	3.98271	4.28876	4.11963	4.31028	4.44771	4.27291	4.1526	4.4544	4.36516	4.14623	4.19018	4.48847	4.13853	4.19104	4.41242	4.51003	4.09638	4.38234	4.32902
BC043540	1560764_at	5.6044	5.60868	5.54776	5.67282	5.89137	5.74489	5.84861	5.68269	5.53918	5.64636	5.40577	5.64746	5.72391	5.60044	5.73986	5.70236	5.74981	5.82183	5.74399	6.05463	5.84443	5.60451	5.60058	5.65216	5.70988	5.87116	5.65712	5.65736	5.78343	5.6787	5.68902	5.55969	5.82317	5.64874	5.73766	5.69146	5.73179	5.50497	5.81971	5.65455	5.798	5.66459	5.59151	5.68902	5.72993	5.68145	5.7516	5.73553
C1orf64	229381_at	5.97764	6.31478	5.92447	6.00947	5.98672	5.94135	6.17948	5.96656	5.72115	5.9938	6.09359	6.29437	5.96914	5.88596	6.37031	6.15652	6.10469	6.13175	6.19736	6.27318	5.72039	6.07824	5.80386	6.30401	5.92951	6.21602	5.89717	5.97531	5.58601	5.93313	5.99407	5.84792	6.16695	5.82073	5.92571	5.96535	6.0049	6.07815	6.09516	5.86961	5.69113	6.05283	6.03912	6.22678	5.87834	5.70104	6.02794	5.98899
LRRN4	1553169_at	4.57618	4.18373	4.002	4.05645	4.18862	4.33599	4.74727	4.48237	4.30054	4.79088	4.43481	4.68841	4.25133	4.40984	4.83421	4.31165	4.44405	4.82445	4.46359	4.72617	4.4747	4.45167	4.53644	4.96457	4.4004	4.716	4.32789	4.28082	4.115	4.42199	4.31987	4.33725	4.48695	4.14949	4.45267	4.66112	4.50312	4.36898	4.146	4.41659	4.62331	4.78098	4.52512	4.82277	4.40209	4.27073	4.29863	4.69676
MLF1	204784_s_at	4.86182	5.25923	6.24191	5.29652	4.9564	4.88734	5.37177	5.10501	5.06373	5.97072	5.13819	5.13223	5.29177	6.078	5.08759	5.28461	5.30314	5.42321	5.50144	5.683	4.86391	5.92766	5.69168	5.07131	6.09256	5.8922	5.93357	5.31477	5.35388	4.48634	5.09256	5.28071	5.36427	5.09039	5.39523	4.87141	5.6338	5.50394	4.73945	5.28854	5.84464	5.22436	4.99664	5.3775	6.08411	5.51166	5.45174	5.23332
PECAM1	208982_at	13.233	13.4847	13.0347	13.5279	13.3133	13.4553	13.3819	13.1994	12.8724	13.0107	13.3159	13.3257	13.3625	13.2279	13.3462	13.4022	13.0347	12.8276	13.3681	13.2922	13.4624	13.1544	13.1944	13.3897	13.2428	13.1657	13.2303	13.3606	13.3455	13.451	13.1829	13.3606	13.2936	13.4154	13.3903	13.3741	13.1677	13.2875	13.4412	13.3954	13.2418	13.2679	13.3903	12.9276	13.2144	13.2507	13.201	13.2542
RIMS1	231986_at	4.84951	4.63904	4.66049	4.67848	4.68071	4.87497	4.90293	4.83908	4.62994	4.60701	4.80275	4.90186	4.60864	4.79193	4.79478	4.777	4.84036	4.74861	4.88885	4.65903	4.94465	4.70313	4.70882	5.13906	4.58332	4.93988	4.82209	4.7047	4.56929	4.72094	4.64175	4.79995	4.84045	4.83066	4.63141	4.63632	4.69609	4.61164	4.80362	4.66544	4.68449	4.50267	4.88124	4.73288	4.59829	4.89251	5.02797	4.73698
SRSF5	212266_s_at	12.631	12.2808	12.4623	12.5187	12.3582	12.2775	12.3957	12.4527	12.5812	12.5686	12.5899	12.5853	12.4456	12.4869	12.4045	12.4007	12.6372	12.3364	12.4125	12.3788	12.4912	12.3386	12.5223	12.6267	12.6726	12.1709	12.6259	12.6155	12.4182	12.4693	12.6293	12.7541	12.4152	12.5376	12.4944	12.4911	12.4379	12.6452	12.4054	12.5408	12.6143	12.3313	12.5762	12.4693	12.3676	12.4351	12.3741	12.3642
TP73	1554379_a_at	7.43594	7.60815	7.27569	7.40344	7.41302	7.14693	7.52233	7.51171	7.01732	7.50795	7.496	7.48069	7.05802	7.23307	7.87518	7.63983	7.39374	7.78927	7.46508	7.84045	7.20506	7.62849	7.2157	7.5692	7.27613	7.54369	7.44585	7.01877	7.37926	7.32596	7.20113	7.20227	7.49871	7.22268	7.51906	7.36968	7.75245	7.54314	7.32928	7.49922	7.18835	7.38202	7.46592	7.46719	7.28738	7.16875	7.38508	7.45291
ZBTB37	231547_at	7.35199	7.13508	7.66841	7.85405	7.83907	7.47641	7.50519	7.87265	7.49225	7.15921	7.68016	7.77001	7.24368	7.74338	7.65181	7.74554	7.34875	7.72321	7.50536	7.64937	7.82518	7.72451	7.67325	7.44305	7.92335	7.21709	7.26111	7.23242	7.70295	7.83213	7.72122	7.45938	7.06851	7.90565	7.89486	7.92673	7.4382	7.54403	7.84828	7.55089	7.54287	7.46936	7.50927	7.53839	7.78581	7.98059	7.5328	7.82043
HKDC1	227614_at	6.74029	7.57764	7.49303	6.00044	7.3054	6.88853	7.61206	7.70777	7.74597	7.78458	6.95751	7.9416	8.02465	7.41295	6.74909	7.60875	7.69132	7.82773	7.53563	7.51286	8.00699	6.94281	7.62207	7.66913	8.05743	7.68069	7.75063	7.38375	7.2874	7.6139	8.41929	6.57414	7.08534	7.56408	7.85887	7.70867	7.10847	7.33584	7.91344	7.16108	7.96127	7.49763	8.41112	7.35693	7.48445	7.69607	7.66051	7.70485
AX748015	1564383_s_at	5.88828	7.33989	5.74561	6.18407	5.7785	5.68698	5.50525	5.75134	5.57864	6.40874	6.55893	6.0425	6.45129	5.10136	5.60576	6.18486	4.56132	6.82921	6.22896	5.77062	5.77062	5.99951	6.03402	6.37256	5.77134	5.79118	5.85117	6.82823	5.13539	5.69844	5.5452	5.73328	6.81776	7.12185	6.82919	5.58901	5.56944	5.78259	5.44448	5.3667	6.10395	6.59525	6.2344	5.9348	5.92238	6.36973	6.34652	6.248
C1orf216	212791_at	8.37154	8.77463	8.53155	8.98488	8.52993	7.80539	8.95189	8.50089	8.31949	8.49434	8.407	8.80112	8.89142	8.7621	8.62323	8.82513	8.75498	8.67627	8.78201	8.16497	7.97606	8.82158	8.56003	8.28525	8.46743	8.92332	8.53213	8.70276	8.39957	8.51972	8.29674	8.56643	8.59916	8.82634	8.87397	8.6978	8.83566	8.48047	7.99194	8.16003	8.50416	8.58435	8.14925	8.55833	8.83882	8.95135	8.74594	9.07428
CDC25C	205167_s_at	5.41064	5.43895	5.10107	5.53103	5.35999	5.75175	5.31606	5.3316	5.57191	5.62919	5.30599	5.25251	5.05387	5.57336	5.26333	5.26804	5.78066	5.09582	5.25924	5.37029	4.82846	5.05653	5.3745	5.34457	5.10471	5.11776	5.28491	5.34058	5.73191	5.30838	5.21225	5.11912	5.01478	5.14052	4.90721	5.38938	5.93387	5.45673	5.08927	5.14789	5.16464	5.00978	5.32988	5.20418	5.34105	5.27766	5.2961	5.16339
CELF2	202157_s_at	13.2287	13.2814	13.1838	13.1472	13.129	13.1936	12.9639	13.2325	13.2501	13.1232	13.2727	13.2267	12.9412	13.2267	13.1182	13.2099	13.198	12.8396	13.1367	13.198	13.3305	13.1958	13.1401	13.277	13.2411	13.0737	13.1858	13.2118	13.2177	13.2431	13.2214	13.3277	13.0737	13.1858	13.1014	13.1382	12.96	13.1531	13.3065	13.2515	13.2915	13.1567	13.2805	13.0461	13.0572	13.1333	13.1139	13.1288
HRG	206226_at	4.27598	4.25727	4.59539	4.11872	4.30704	4.2998	4.07758	4.36382	4.14365	4.06107	4.41118	4.43226	4.32994	4.31225	4.39466	4.48065	4.32645	4.5055	4.23857	4.32359	4.36581	4.16819	4.29951	4.43965	4.24682	4.29479	4.2607	4.26648	4.15656	4.197	4.29621	4.26393	4.42155	4.25438	4.24765	4.19071	4.05406	4.42754	4.29205	4.11603	4.26357	4.24748	4.31605	4.45963	4.44134	4.16298	4.09728	4.49171
LOC100287177	1569086_at	5.5902	6.37132	6.52016	6.43733	6.54932	6.21017	6.08156	6.33334	6.28412	6.70282	6.71441	6.79586	5.82923	6.65679	6.40923	6.22673	5.80867	6.76363	6.39131	6.46748	6.72322	6.33334	6.55423	6.31543	6.39938	6.83273	5.99402	6.23066	6.48329	6.69885	6.233	6.63928	6.22266	5.82162	6.40914	6.48279	6.24035	6.51543	6.72241	6.02707	6.46336	6.61574	6.31997	5.89723	6.23869	6.44514	6.77876	6.21794
SNRK	209481_at	11.8093	11.9247	11.9408	11.9011	12.0713	12.22	11.8909	11.9995	12.1949	11.977	12.2156	11.7478	12.0934	12.3261	11.7075	11.9324	12.0189	11.5883	12.2097	11.5662	12.219	12.0813	11.8993	12.0466	11.9695	12.0256	11.2893	12.034	11.6484	12.0434	11.8278	12.1089	11.8529	11.9591	11.8234	12.0511	11.4271	12.0486	12.2118	12.0552	12.1683	12.1722	11.9518	12.2129	11.7442	11.9664	11.8436	11.5382
FNBP4	212232_at	12.0945	11.5123	11.7093	11.7174	11.5543	11.6999	11.3581	11.7069	12.1861	11.7938	11.9592	11.8945	11.4268	12.1697	11.8065	11.6183	11.8469	11.274	11.6301	11.6145	11.7725	11.4414	11.7736	11.9604	11.996	11.3186	11.7755	11.873	11.4947	11.6221	11.968	12.0176	11.6422	11.8907	11.8029	11.6859	11.6172	11.8812	11.4518	11.8245	12.0414	11.6427	11.8552	11.9119	11.5373	11.7535	11.3428	11.7285
OR1F1	221402_at	5.1776	5.32047	5.36512	5.21792	5.30701	5.08471	5.29089	5.2617	5.04729	5.14584	5.27205	5.51011	4.83637	5.3272	5.3982	5.2723	5.30532	5.42123	5.28623	5.45623	5.02072	5.39757	5.16973	5.32408	5.52961	5.28214	5.34183	5.15962	5.27853	5.2539	5.28845	5.09685	5.34341	5.15496	5.23718	5.09068	5.30477	5.36866	5.32581	5.16421	5.1694	5.30127	5.2337	5.21086	5.36997	5.32745	5.20123	5.23694
CES4A	228903_at	7.48645	7.50569	7.27692	7.11036	7.1189	7.1819	7.25209	7.77085	7.06211	7.45475	7.39298	7.35913	7.26272	6.43185	7.37145	7.26121	7.37981	7.4732	7.2454	7.37127	7.24974	7.20256	7.51817	7.48513	7.55113	6.76765	8.16919	7.05814	7.25521	6.73748	7.49013	7.49057	7.45561	7.3745	7.34727	7.06505	7.66997	7.74163	7.32747	7.40478	6.55744	6.69959	7.10993	7.03465	7.8275	7.3597	7.29776	7.40392
DLX1	242138_at	3.85835	3.92429	3.86715	4.29863	4.1294	3.90501	4.33711	4.01833	3.9228	3.88121	4.01501	4.11547	4.10071	4.13396	4.35958	4.11105	4.06822	4.10164	4.08169	3.9664	3.87753	3.97585	4.14935	4.33737	3.98122	3.98952	4.01905	3.92854	3.84927	4.0018	4.06965	4.00828	4.38307	3.91355	3.94168	4.1147	3.93564	3.9333	3.934	4.0637	3.94796	3.94808	4.00464	4.16493	4.69379	3.99862	3.88014	4.09762
PTHLH	206300_s_at	3.70521	3.7248	3.579	3.67918	3.55242	3.62918	3.53775	3.61852	3.60925	3.66575	3.68768	3.56375	3.74365	3.70822	3.81139	3.65667	3.83126	3.68463	3.78257	3.65751	3.69159	3.68418	3.61312	3.6453	3.57869	3.65917	3.68102	3.76758	3.6569	3.60222	3.61524	3.64524	3.68552	3.64043	3.57039	3.54638	3.78723	3.62108	3.68593	3.61657	3.69138	3.80525	3.65344	3.67898	3.72906	3.67122	3.53523	3.6075
MID2	208384_s_at	6.46383	6.16035	6.42515	6.44925	5.5534	5.81151	6.56421	6.29105	6.68403	7.19026	5.66356	6.37963	6.65562	6.49715	6.43786	5.54394	6.6	6.5808	6.02373	6.27698	5.76094	5.8508	6.53353	5.69821	6.31814	6.49521	6.15855	6.10041	6.10104	6.11618	6.40546	5.66686	6.62544	6.14391	5.87525	6.16575	6.78997	5.81759	5.78413	6.11411	6.08697	6.15697	5.76333	6.51313	6.90077	6.10366	6.42023	6.51453
PPP1R12B	201957_at	8.79711	9.05067	9.35607	9.59329	9.71043	9.35679	8.36725	8.4867	7.85649	8.77734	8.76034	8.23373	8.88043	8.88236	8.57445	8.88352	8.53534	7.83947	8.65965	8.44651	8.99778	9.42446	8.57115	8.61551	9.05937	8.8662	8.75334	9.27422	9.32406	9.32842	8.31485	8.94923	9.1133	8.73306	8.637	9.40675	8.28039	8.90163	9.73462	9.63792	8.88845	8.88263	8.91924	8.76274	9.1105	8.80993	9.41199	9.03717
TNKS	202561_at	10.7529	10.3459	10.3106	10.4571	10.4107	10.5483	10.2823	10.6866	10.909	10.571	10.906	10.6337	10.4635	10.7572	10.5284	10.366	10.6213	9.97004	10.3767	10.1484	10.5371	10.3088	10.6436	10.6881	10.6202	10.3623	10.3985	10.8207	10.0991	10.4174	10.6717	10.6614	10.5673	10.6874	10.562	10.6717	10.2092	10.4938	10.2256	10.3038	10.7301	10.2456	10.3484	10.6135	10.2129	10.8124	10.5102	10.3002
CCDC129	234027_at	5.78293	5.67752	5.57708	5.61774	5.67206	5.61959	5.74087	5.79694	5.38346	5.75343	5.38581	5.9515	5.6862	5.56585	5.85382	5.66751	5.69841	5.7947	5.91392	5.88193	5.58016	5.72558	5.67059	5.8983	5.65891	5.62989	5.67588	5.67539	5.49759	5.51971	5.67735	5.81059	5.95595	5.70447	5.96994	5.6048	5.78297	5.67721	5.66734	5.70399	5.4868	5.77036	5.6836	5.70773	5.56237	5.38163	5.5476	5.65893
NECAP1	209300_s_at	9.11684	9.11233	9.08664	9.04239	9.506	9.34402	9.05735	8.88936	9.54994	9.23079	9.18455	9.04721	9.19114	9.76091	9.02664	9.26895	9.05735	8.29242	9.59176	8.90979	9.58907	9.26772	8.97673	9.26283	9.34197	9.60922	8.81831	9.312	9.20808	9.40414	9.26765	9.3712	9.1482	9.25769	9.12662	9.16496	8.81094	9.32242	9.41028	9.575	9.48086	9.2599	9.37621	9.28665	8.55276	9.19471	9.20994	9.21747
NEB	233781_s_at	7.95203	7.60167	7.63123	8.32787	7.48709	6.87953	7.18808	7.58396	8.37863	7.51058	7.85846	7.18242	7.67249	8.29116	7.67153	7.91339	7.86389	7.78562	7.88932	7.92195	7.94699	7.30333	7.70714	7.88411	8.10908	7.58921	7.80848	8.07013	7.87886	7.97007	8.45317	8.12477	7.7067	7.50776	7.35943	7.83604	8.26299	7.74782	7.9542	7.82685	8.30533	7.73605	7.98127	8.17524	7.14448	7.9696	7.20793	7.6325
NSUN2	223076_s_at	11.0623	10.8607	10.8512	10.68	10.6527	10.7989	10.7236	10.8264	11.0402	10.7893	10.9961	10.9883	10.776	11.1281	10.7935	10.8631	11.0089	10.721	10.8036	10.6016	10.705	10.484	10.8554	11.1134	11.0165	10.503	10.6652	10.9327	10.6734	10.6589	10.9087	11.1043	10.7813	10.8776	10.806	10.6456	10.6283	11.034	10.5513	10.685	10.9999	10.7229	11.0728	10.8916	10.6529	10.8105	10.8603	10.8721
PNPLA4	209740_s_at	5.81567	6.00749	5.76899	5.18713	5.32132	6.8072	5.80766	5.48377	6.96662	6.62854	6.64303	7.02087	6.47236	6.0212	5.23105	6.30761	6.54021	5.19766	6.08927	5.49814	6.84034	5.82165	6.84873	5.99838	6.57179	5.72282	5.57167	7.04177	6.09083	6.19249	5.62633	6.65814	4.5136	6.9287	6.77316	6.93462	5.01834	5.7644	5.78364	6.05897	6.92534	6.5556	5.85103	6.75396	5.8267	6.15429	6.75753	5.21618
TRIM3	213885_at	8.4195	8.39566	8.05179	8.40151	8.23517	8.04868	8.22181	8.29702	7.66492	8.05959	7.84652	8.13273	8.3948	7.97702	8.43774	8.54235	8.25085	8.55213	8.22025	8.2279	7.97205	8.41743	8.20459	8.27213	8.3049	8.23855	8.50493	8.43558	7.98637	8.23442	8.42338	8.06484	8.09442	8.38506	8.65199	8.20265	8.58323	8.31605	7.93272	8.05819	7.62283	7.97891	8.11587	8.04056	8.26651	8.15124	8.26603	8.45708
NT5M	219708_at	8.52512	8.59234	7.47028	8.13108	8.10361	7.60098	8.414	8.44691	7.19001	8.37645	7.54342	8.81194	8.40982	8.62012	8.53077	8.18952	8.23307	9.77305	7.9036	8.88928	7.76758	7.99816	7.75872	8.23104	7.93337	8.64531	8.59316	8.25912	8.33835	7.85142	7.97371	7.6171	9.35684	8.26036	8.72772	8.45716	8.94896	8.39805	8.09369	8.0645	7.91681	7.83082	7.65704	9.27424	8.27332	8.65276	7.95066	8.0428
GABARAPL2	209046_s_at	11.2517	11.2159	11.646	11.4848	11.6122	11.7724	11.4793	11.4547	11.4268	11.4744	11.4132	11.4093	11.3272	11.4069	11.5049	11.3854	11.3764	11.3887	11.8077	11.5406	11.6088	11.6138	11.3947	11.4726	11.3059	11.4811	11.3625	11.5104	11.5637	11.6474	11.3479	11.3515	11.4186	11.4195	11.4229	11.4926	11.7849	11.4424	11.5776	11.553	11.4765	11.4879	11.5162	11.633	11.4215	11.4872	11.4307	11.477
ARHGEF37	241380_at	6.59896	6.47332	6.38688	6.6481	6.67524	6.68481	6.56154	6.62097	6.28679	6.62033	6.35903	6.58575	6.36001	6.22173	6.76172	6.91498	6.49371	6.88526	6.55418	6.79526	6.23384	6.52661	6.44555	6.68023	6.43761	6.45377	6.58672	6.43938	6.38479	6.38771	6.34367	6.35088	6.57304	6.42339	6.7228	6.51712	6.87217	6.6994	6.57974	6.53702	6.29324	6.61422	6.5311	6.61797	6.36615	6.0871	6.47736	6.44562
DNAAF3	230033_at	4.80972	4.71101	5.18326	5.11282	5.88684	4.70037	5.08154	5.40986	4.69582	5.13816	5.51005	5.00992	4.78332	5.06527	5.08231	5.04252	5.03858	5.12529	5.08628	5.46219	4.92296	5.49281	5.0271	5.08903	4.74334	5.6924	4.99129	4.85071	5.20151	5.60493	5.08556	4.85757	4.99317	4.94298	5.03616	5.2847	5.15946	5.03408	5.07061	4.36104	5.17851	4.8826	4.90907	5.75434	5.25694	4.83667	5.01339	5.17636
MYOC	210155_at	4.95329	5.02588	4.94973	4.98965	5.17926	4.92663	5.15163	5.03285	5.02765	5.08172	5.15234	4.74376	5.03232	4.88859	5.13857	4.98883	4.96136	5.19124	5.29516	5.17818	4.8997	5.07203	4.72557	5.11015	4.77781	5.28269	5.01736	5.02934	5.11813	4.9533	4.9834	4.96126	4.85931	4.8889	5.32877	5.08822	5.05318	5.00319	4.96799	4.88704	5.09921	4.89567	4.979	4.97636	4.83427	4.9387	5.00388	5.25498
AK311497	224646_x_at	7.91697	7.88161	7.849	7.61531	7.24172	7.24446	7.59117	8.0794	7.86482	7.26187	7.67159	7.0851	7.82055	7.32702	7.76884	7.0386	8.00773	7.11587	8.36627	7.54385	7.66596	8.48844	7.9429	7.04936	7.40669	7.48249	8.5657	8.19206	7.72465	7.27063	7.73683	7.5316	8.17658	7.14907	7.75239	7.49498	9.21349	7.30008	7.38987	8.37609	7.09186	7.05225	7.90438	7.93166	7.48063	7.25729	7.34833	7.4698
ANP32A	201051_at	12.5026	12.6054	12.578	12.5765	12.5188	12.6161	12.3417	12.558	12.6716	12.5116	12.7098	12.5427	12.4144	12.6729	12.5341	12.5671	12.5806	12.4292	12.6	12.5977	12.7098	12.6069	12.5685	12.6729	12.6351	12.4505	12.7106	12.6047	12.6368	12.6153	12.6025	12.6558	12.6057	12.5844	12.4997	12.5792	12.4927	12.5827	12.6696	12.6616	12.593	12.6665	12.6301	12.3548	12.701	12.5792	12.6741	12.6191
C8orf48	236634_at	3.12572	3.21265	3.3073	3.29056	3.19682	3.16365	3.29433	3.34012	3.22399	3.36181	3.39129	3.30163	3.28256	3.27952	3.23864	3.32591	3.3342	3.30441	3.21435	3.45572	3.36113	3.20751	3.19047	3.27026	3.28129	3.29327	3.55243	3.19783	3.12446	3.28878	3.21412	3.2945	3.27196	3.25803	3.22895	3.3899	3.30955	3.26386	3.11554	3.19313	3.27498	3.28287	3.26727	3.3054	3.30364	3.3477	3.23608	3.31127
CEBPD	203973_s_at	11.5475	11.853	11.8297	12.0221	12.2068	12.1775	11.4706	11.838	11.2865	11.9825	11.6395	11.7146	11.9072	11.5121	11.563	11.9204	11.635	11.343	11.8984	11.8984	12.1452	12.0689	11.871	11.7298	11.47	11.9897	11.7035	11.7266	12.2413	12.1622	11.8095	11.7425	11.7575	11.8167	11.7763	11.9063	11.1354	12.0016	12.7347	12.025	11.4835	11.9356	11.8566	11.6587	11.6823	11.9103	12.0827	11.5776
GIMAP6	219777_at	11.7721	11.337	11.5437	11.531	11.5356	11.4905	11.4816	11.3165	11.9215	11.6221	11.7097	11.8056	11.4343	11.8037	11.6026	11.6141	11.5334	11.4571	11.4517	11.4068	11.5725	11.3934	11.7259	11.6474	11.6226	11.3853	11.4432	11.5972	11.1864	11.5325	11.7486	11.6052	11.4338	11.5937	11.5316	11.5468	11.2869	11.5494	11.4452	11.5062	11.6855	11.6316	11.6666	11.6301	11.4237	11.6758	11.5283	11.4247
GNB5	204000_at	10.3466	10.3928	10.2034	10.2899	10.2653	9.75853	10.6092	10.3441	9.84894	10.4868	10.2265	10.1828	10.524	10.5323	10.5813	9.91467	10.3869	10.6182	10.0606	10.3148	9.91857	10.2506	10.1107	10.0463	10.4653	10.6442	10.9409	10.2677	9.8174	10.1842	10.3957	9.85713	10.1379	10.6299	10.4591	10.3841	10.2835	10.3053	9.97433	9.92598	10.1628	9.95317	10.1086	10.6006	10.4104	10.2394	9.94561	10.4275
ITGBL1	214927_at	4.43868	4.32036	4.48262	4.9321	4.41719	4.11016	4.65359	4.38201	4.20644	4.38935	4.4778	4.53902	4.50124	4.55086	4.49323	4.50098	4.55299	4.7027	4.60556	4.34102	4.39264	4.47432	4.17302	4.55957	4.16309	4.6495	5.10454	4.57157	4.08834	4.40869	4.30566	4.37423	4.50917	4.47167	4.36452	4.26933	4.90614	4.36857	3.99724	4.86829	4.1277	4.05243	4.8865	4.57806	4.40712	4.38113	4.47799	4.78336
MC1R	205458_at	6.57632	7.12453	6.89594	6.82212	6.73859	6.42785	6.9583	7.17712	6.46656	6.88702	6.83464	6.84849	6.90035	6.78817	7.08656	6.85008	6.82978	6.98487	6.75934	7.18835	6.26115	6.90562	6.62094	6.91939	6.373	7.06762	7.05871	6.65848	6.49692	6.45686	6.69746	6.88364	6.88694	6.5978	6.94442	6.60518	6.97524	6.86566	6.91473	6.67317	6.46523	6.48809	6.77062	6.62889	6.91501	6.96049	6.99301	6.8717
RAD51L3-RFFL	1552651_a_at	7.06534	7.68711	7.24837	7.37272	7.70285	7.79987	7.85352	7.53543	6.6939	7.65156	7.19948	7.3028	7.81167	6.97549	7.51009	7.32836	7.37835	7.73322	7.72707	7.29974	7.80362	7.92116	7.37272	7.49027	7.33034	7.71568	7.51409	7.26708	7.9754	7.14266	7.18558	7.74648	7.89779	7.53221	7.75213	7.34045	7.985	7.46157	7.49223	7.33399	7.08098	7.32542	7.33975	7.73032	7.59633	6.9407	7.59825	7.82414
SGMS2	242963_at	8.51377	8.00026	7.15555	8.16363	7.97744	8.92731	7.44679	7.51434	7.60022	7.92769	6.99859	7.93023	8.21704	7.73777	7.58409	9.07131	8.33502	7.4913	8.2312	7.66537	8.94383	8.49134	8.70378	8.4405	7.51002	8.40316	8.44613	7.5677	8.61916	7.87587	8.70489	8.21867	8.32087	8.1527	7.87381	8.23731	6.84468	7.72887	8.79764	8.14332	8.11866	8.60208	8.43151	7.93243	7.04215	11.3958	8.01257	8.62417
TSHZ3	223393_s_at	9.91184	10.0331	9.60512	10.1827	10.4851	10.4126	9.74172	10.0977	9.2299	9.91526	9.54864	9.47543	9.98442	9.86602	10.2203	9.95676	9.95734	9.1375	10.3044	9.94769	9.87945	10.0609	9.49783	10.012	8.83993	10.0426	10.1756	10.3206	10.5757	10.0795	9.7854	9.48719	9.76674	9.54559	9.54017	10.1419	9.67979	9.67394	10.4333	10.1205	9.84547	9.89977	9.06382	9.87219	10.2294	9.76737	9.794	9.36163
ITGB5	201125_s_at	10.0269	9.54258	8.71773	9.62682	9.52629	8.0492	10.0949	9.66459	8.06179	8.28804	9.42334	9.51544	9.534	9.73661	9.72033	9.15801	9.3575	9.14496	9.0114	10.2684	9.44317	9.69628	9.17762	9.13257	9.15269	10.1579	9.95056	9.81252	9.79194	9.08948	8.77427	8.53498	9.86171	10.0423	10.2141	10.0307	9.87311	9.22282	9.65737	9.0393	9.35072	9.14668	9.01137	9.69939	9.45375	9.12267	9.03706	9.0152
ANGPT4	221134_at	5.51585	5.48552	5.08279	5.56302	5.5622	5.3695	5.55947	5.58112	5.29467	5.62876	5.65507	5.44691	5.47989	5.06759	5.6807	5.34396	5.49958	5.56984	5.49057	5.517	5.32584	5.49987	5.22188	5.52917	5.5879	5.6271	5.45979	5.54036	5.26813	5.4471	5.3607	5.35926	5.31459	5.37206	5.56517	5.53922	5.4729	5.55938	5.54655	5.25972	5.33125	5.33808	5.5851	5.4113	5.57558	5.25244	5.55194	5.59108
BC079832	223932_at	6.05778	6.18583	6.31647	6.14996	6.36889	6.42155	6.25566	6.43394	6.00059	6.15854	6.0878	6.08294	6.08527	6.08459	6.33058	6.26101	6.22632	6.44537	6.33584	6.41962	6.26982	6.25728	6.23743	6.24282	6.40607	6.2675	6.53478	6.03151	5.99575	6.15887	6.22013	6.08474	6.35263	6.25125	6.35818	6.30187	6.36921	6.27716	6.32765	6.29975	6.19915	6.07803	6.20785	6.40783	6.32905	6.21242	6.07044	6.27029
C6orf58	238385_at	4.30229	4.23072	4.37823	4.42126	4.31376	4.24879	4.32653	4.35991	4.24107	4.40235	4.29898	4.28406	4.26378	4.54287	4.1945	4.42389	4.33777	4.48398	4.22331	4.29141	4.32022	4.36639	4.33914	4.19801	4.36801	4.3323	4.36267	4.29694	4.45868	4.34304	4.23501	4.24645	4.2824	4.26513	4.46274	4.58664	4.33154	4.36851	4.33082	4.26274	4.32584	4.35291	4.32548	4.37983	4.2015	4.47008	4.19673	4.29922
GMEB2	44146_at	10.7357	10.9881	10.6343	10.7765	10.7056	10.6204	10.5373	10.9144	10.5351	10.3876	10.5249	10.8823	10.5653	10.6704	10.6074	10.751	10.4762	10.569	10.7048	10.774	10.5989	10.7202	10.7418	10.7542	10.7899	10.4451	10.7168	10.7573	10.7921	10.6666	10.6542	10.8825	10.7882	10.7066	10.6547	10.5992	10.8086	10.6653	10.7305	10.6889	10.5051	10.6843	10.8472	10.5325	10.6824	10.817	10.9045	10.8776
GPR125	210473_s_at	4.95562	4.8623	5.2419	4.35915	4.48824	4.9386	4.48458	4.25075	5.753	4.66254	4.322	4.41174	5.28025	4.73737	4.60701	4.81392	4.71698	4.65424	5.07536	4.18311	4.64429	3.92349	4.81107	5.19844	5.00603	4.77116	4.14619	4.69005	4.59333	4.58134	4.30305	4.99855	3.70523	4.53568	4.37212	4.71042	4.49525	4.50413	4.69864	5.24031	6.00559	5.13732	4.50466	5.1904	4.70399	4.83753	5.46834	4.68767
GPRASP2	228027_at	7.91661	7.55735	7.45641	7.08755	7.70804	7.30911	6.79312	7.81407	8.5416	8.01849	7.54856	7.46378	7.56583	7.91725	7.4554	7.46094	7.10504	7.67428	7.10871	7.50037	7.51273	6.94544	7.81691	7.93371	7.42631	7.22084	6.54565	7.24523	7.06204	7.64407	7.30382	7.31334	6.62256	6.99165	6.96752	7.24758	6.84778	7.8164	7.03147	7.65689	8.12427	7.33111	6.72079	8.10043	7.51245	7.93696	7.44909	7.27605
MAP3K7	206854_s_at	9.95438	9.80141	10.0013	9.76214	10.0651	10.2373	9.8357	9.78701	10.3934	9.87972	10.1959	9.94954	9.64194	10.4237	9.69623	9.94845	10.0074	9.39568	10.1436	9.56282	10.3267	10.0643	10.0272	10.1037	10.1069	9.70841	9.55676	10.1068	9.70639	9.95913	9.87361	10.109	9.96583	9.92194	9.88705	9.66823	9.67923	9.97348	10.0038	9.83072	10.2381	10.1903	10.101	10.0291	9.96398	9.89993	9.79398	9.7071
RNF207	201610_at	6.68498	6.95105	6.68532	6.72068	6.46804	5.78587	6.65222	6.91185	6.68246	6.74628	7.75784	6.9488	6.71088	6.8699	7.43059	7.54014	7.49369	7.37434	6.6943	7.16801	7.09654	7.10693	7.52084	6.58101	7.09168	6.37356	8.02484	6.16198	6.82713	7.05603	6.22035	7.45415	7.84235	6.41029	6.21072	6.17787	7.43469	6.73765	6.82698	7.11073	6.50903	7.159	6.73165	6.92389	7.07486	6.83916	6.07398	6.68316
SIX2	206511_s_at	5.32328	5.63861	5.06629	5.39955	5.38089	5.09344	5.25405	5.30105	4.94811	5.431	5.33887	5.38248	5.18522	5.0546	5.36051	5.45125	5.28737	5.82514	5.7789	5.36914	5.25467	5.79528	5.56703	5.55542	5.29701	5.56343	5.52357	5.27174	4.94541	5.25292	5.1386	4.99446	5.12739	5.19723	5.12437	5.12343	5.13849	5.20607	5.37098	5.00799	4.99141	5.25111	5.34968	5.56688	5.17103	5.23378	5.26828	5.53749
SLC25A21	220474_at	3.08527	3.01245	3.11778	2.92661	2.88343	3.00841	2.95976	2.84598	3.25696	3.12936	2.84218	3.00431	3.03204	3.00257	3.12046	2.98384	3.03591	3.1739	3.05923	2.90809	3.03942	2.97322	3.01322	3.15058	2.98091	2.99431	2.97391	3.10032	2.98073	2.9665	2.98484	2.95417	3.00536	2.90503	2.98889	3.10474	3.23982	3.00565	2.98213	3.00436	3.01742	2.89753	2.99929	3.0008	3.12269	3.13567	3.01165	3.17587
SORCS1	228194_s_at	4.08171	4.17355	3.92937	4.29523	4.09505	4.10651	4.20756	4.33436	4.15294	4.08336	3.84993	3.95921	4.04473	4.10259	4.07601	4.08671	4.18633	4.16007	4.09568	4.02367	4.00162	4.21393	3.95141	4.0263	4.09885	4.08714	4.19483	4.07761	4.03207	3.9737	4.20095	4.0509	4.0662	4.10791	4.36617	3.98764	3.87545	3.9857	4.10656	4.14459	3.93661	4.10904	4.02205	4.08791	4.06923	4.07204	4.22916	4.06064
TMEM169	228981_at	7.75468	7.35697	8.26992	7.91233	8.02426	8.36266	7.5053	7.68808	8.29745	7.46035	8.38134	7.25335	7.88025	7.90617	7.33243	7.92505	7.58833	7.50641	7.77173	8.00651	8.21651	7.246	7.97178	7.70412	9.18172	7.44898	8.13648	7.90441	7.84829	8.20811	7.68483	8.15496	7.83026	7.59685	7.42136	8.27348	7.91821	7.66026	8.2151	7.71688	8.42597	8.18696	8.12954	7.31821	8.18008	8.07392	7.9963	7.91709
WNT7B	238105_x_at	6.69087	6.57225	6.50403	6.58378	6.74346	6.49874	6.50035	6.39153	6.26897	6.77091	6.58824	6.67352	6.46338	6.44638	6.71437	6.69919	6.68923	6.83597	6.56764	6.70425	6.43961	6.68383	6.59717	6.55999	6.77455	6.6222	6.62851	6.45957	6.78074	6.57288	6.47073	6.618	6.83645	6.42056	6.82437	6.42399	6.82321	6.6451	6.62113	6.58522	6.2989	6.43448	6.61167	6.50969	6.5699	6.59512	6.53723	6.73565
AL050000	213739_at	7.58031	7.59983	7.23815	7.26523	7.31371	7.35538	6.99672	7.75606	7.37067	7.28819	7.20044	7.45043	7.29646	7.79205	6.71493	6.94978	7.75738	6.98961	7.30687	6.93708	8.07541	6.95094	6.54918	7.37614	7.49383	6.72213	6.7743	7.08796	7.36818	7.5283	7.62068	7.3894	7.4677	7.45507	7.1758	7.12582	6.72116	7.64395	7.60761	7.52846	7.74311	7.44045	7.10869	7.66766	6.98696	7.48952	7.62046	7.24023
CEP170B	213242_x_at	6.72943	6.87358	6.48284	6.46556	6.61699	6.30194	7.21131	6.90482	6.64648	6.79082	6.4654	6.77556	6.94836	6.48199	6.64902	6.44503	7.10361	6.79459	6.62739	6.55545	6.85557	6.52986	6.44702	7.00422	6.4838	6.49898	6.69912	6.5029	6.49797	6.37206	6.60234	6.6979	6.50031	6.66501	6.61242	6.44266	6.70073	6.70952	6.68698	6.38932	6.38626	6.44353	6.60804	6.83148	6.80806	6.41288	6.37023	6.94399
SNX22	235460_at	8.11571	8.43274	8.29273	8.3532	7.81331	7.89681	8.76509	8.42178	7.83423	8.50177	8.29576	7.93162	8.15121	7.84793	8.8778	8.06936	8.71625	8.9196	8.14529	8.27049	7.74548	7.99179	7.9741	8.37345	8.02925	8.46583	7.98514	8.34116	8.18469	7.85683	8.57025	8.2203	8.05145	8.34678	8.6496	7.83628	9.06766	8.18184	7.96809	7.90681	7.86601	8.21602	8.23559	8.28278	8.10538	8.12446	8.46006	8.38319
SPACA4	231054_at	5.97057	5.95367	5.95961	5.87357	6.05913	5.82779	6.25624	6.06303	5.91804	5.78198	5.97556	6.04752	5.88767	5.97354	6.04603	6.0139	5.87048	5.99503	5.98735	6.08303	5.76135	5.9919	5.80634	5.91268	5.93556	6.153	6.02975	5.83203	5.97041	5.95935	5.9459	5.94133	6.13061	6.02395	5.95015	5.86405	6.09519	5.88587	6.05259	5.91288	5.84018	6.05541	5.9485	5.92531	5.93232	5.71813	5.78996	5.93455
ZKSCAN3	235840_at	7.70667	7.93218	7.29879	7.40112	7.768	7.47284	7.68622	7.69944	8.11456	7.69911	7.5706	8.72773	7.48694	8.29638	7.49456	7.89904	8.0205	6.97203	8.00364	6.7669	7.83679	7.55377	8.10566	8.15892	7.52127	7.86181	7.19063	7.79196	7.30103	7.89945	8.4336	8.03946	7.33002	7.90209	7.86302	7.34717	7.67019	7.56058	7.86569	7.89078	8.40171	8.3054	8.11759	7.47002	7.74452	7.87615	7.78526	6.80537
BCDIN3D-AS1	244543_s_at	6.9316	7.26035	7.3139	7.13742	7.01947	7.55491	7.22155	7.19516	7.30294	7.18835	7.19195	7.28228	7.16166	7.08469	7.07063	7.40152	7.71885	7.32314	7.28697	7.19238	7.23075	7.17403	6.75748	7.11765	7.44228	7.84114	7.22155	7.28705	7.14291	7.4297	7.35122	7.28198	7.14261	7.38383	7.29838	7.06987	6.89223	7.48118	7.07415	7.07223	7.1503	7.31682	7.06542	7.1368	6.89257	7.29285	6.88025	7.63576
GALNT10	212256_at	11.0962	11.1228	10.6982	10.9202	10.4554	10.4966	11.1064	10.8381	10.6967	10.5796	10.6851	11.1271	10.7924	11.0017	10.9151	10.7145	10.9327	10.8467	10.7793	10.8723	10.7979	10.6372	10.8902	10.799	11.0612	10.7599	10.991	10.9362	10.5669	10.7543	10.6909	10.752	11.0856	10.7495	10.7377	10.8236	11.1737	10.6235	10.5774	10.879	10.8449	10.7461	10.8417	11.0263	10.7406	11.1117	10.8541	11.0534
GGA1	50277_at	10.2084	10.3771	9.99536	10.2008	10.0024	9.8647	10.3802	10.4374	9.89828	10.3069	10.1707	10.2654	10.6725	9.92309	10.3285	10.1183	10.4985	10.5918	10.5652	10.3929	9.86336	10.2471	10.1948	10.1139	9.81942	10.3593	10.2662	10.1465	10.3055	10.0665	10.1923	10.12	10.3937	10.3445	10.5601	9.97688	10.3356	10.2982	9.98831	10.1212	9.98535	10.082	10.4711	9.93744	10.6386	10.1256	10.3564	10.1677
LINC00460	1558930_at	3.24183	3.39575	3.34921	3.38649	3.36579	3.49005	3.15835	3.34144	3.42447	3.37051	3.50425	3.41469	3.17046	3.35534	3.54435	3.46549	3.38963	3.50671	3.39334	3.48853	3.39439	3.369	3.3853	3.39808	3.21032	3.40682	3.40231	3.40529	3.27279	3.26445	3.32471	3.19125	3.34044	3.35433	3.15647	3.32422	3.27934	3.38545	3.3347	3.15232	3.32101	3.51776	3.40209	3.42035	3.27967	3.28967	3.23981	3.45243
OR51B5	1570516_s_at	5.35815	5.57197	5.21588	5.38699	5.32158	5.19671	5.40873	5.27491	5.39875	5.19795	5.11888	5.23299	5.37087	5.18974	5.26987	5.28567	5.37983	5.2284	5.28001	5.15495	5.49147	5.30927	5.30788	5.30885	5.45919	5.43454	5.52744	5.13987	5.21394	5.27224	5.11792	5.22968	5.29733	5.27364	5.38052	5.32434	5.283	5.11644	5.14361	5.34685	5.29494	5.34375	5.24481	5.36897	5.23853	5.16015	5.37316	5.20961
ANKRD33B	231963_at	7.31459	6.8888	6.74792	7.12683	7.29412	6.63221	6.7186	7.15306	6.78634	6.66883	7.48019	6.83906	6.50821	7.38895	7.0641	6.6801	6.81081	7.06927	7.53599	7.09988	7.62002	7.35136	6.85404	6.812	6.65238	7.79039	7.74285	6.8211	7.23694	6.98891	7.02233	6.73785	6.57472	6.72749	6.88467	6.62069	7.44666	7.74761	7.5638	7.04623	6.80681	7.16757	6.32534	6.93869	7.08666	6.93277	7.67443	7.75112
MYH10	212372_at	6.75881	6.40069	6.25883	6.27363	6.63295	6.59534	5.96892	6.3412	6.64671	6.0154	6.4681	6.18507	6.41905	7.12304	5.16159	5.96712	6.82399	5.40091	6.63446	6.60705	7.26102	6.86232	6.37619	6.9369	6.99602	5.89167	5.80312	6.11749	6.09814	7.4932	6.49713	6.30315	5.74624	6.83486	6.32393	6.4635	5.27028	6.69294	6.76051	6.79345	7.31188	6.49897	6.35152	6.46891	6.12956	6.18461	6.36008	5.23776
GATC	201698_s_at	11.807	11.6107	11.826	11.9324	11.8349	12.1314	11.7393	11.8337	12.0135	11.7806	11.9012	11.9132	11.4791	11.8478	11.9017	11.7675	11.7558	11.9236	11.7574	11.8106	11.8947	11.8162	11.9337	11.8223	11.817	11.455	11.9937	11.9153	11.8669	11.832	11.9317	11.9214	11.828	11.9868	11.8981	11.8227	11.7933	11.9725	11.7158	11.8581	11.8981	11.8793	11.9811	11.765	11.9002	11.9686	11.7952	11.8191
ENO2	201313_at	10.8083	10.5432	10.4549	10.1832	10.6526	9.98047	10.5336	10.491	10.3028	10.6617	10.7045	10.6139	10.6327	10.6338	10.6222	10.1299	10.6521	10.8614	10.2929	10.4875	9.95885	9.98904	10.472	10.5045	10.7703	10.4569	10.9502	10.6409	9.85822	10.1012	10.6462	10.4926	10.5555	10.6008	10.4798	10.3701	10.5093	10.466	10.0046	10.1944	11.0154	9.92074	10.4248	10.5591	10.4745	10.4803	10.1342	10.6078
ATP6V0C	36994_at	12.5525	12.1115	11.8936	11.8983	11.8422	12.0336	12.4368	12.1079	11.3551	11.9001	11.9472	12.3635	11.9531	12.0981	12.3262	12.0575	12.1974	12.3518	12.0645	12.3819	11.9701	11.8202	12.0353	12.2224	11.9666	12.1616	12.0294	11.808	11.9917	12.0787	12.0334	12.1127	12.3851	12.0629	12.1808	12.1027	12.4965	11.6277	11.9533	12.2363	12.022	11.9954	12.3031	12.3165	12.0846	11.9528	12.1995	12.297
SLA	203760_s_at	10.8018	10.8503	11.1719	11.4579	11.5081	11.1792	10.8447	10.9664	10.9394	10.9054	11.1058	10.9259	10.7092	10.5726	11.1398	11.017	10.9502	10.9144	11.1025	11.2787	11.4185	11.2669	10.9655	10.6579	11.257	10.7553	11.0779	11.0642	11.6538	11.4377	11.175	11.0423	11.2026	10.8175	10.89	10.9351	10.715	11.1287	11.7978	11.3403	10.8519	10.9462	11.2611	10.689	11.3207	11.288	11.2635	11.0864
C7orf31	229146_at	8.71663	8.82026	8.72223	8.50901	8.77721	8.37521	9.04399	8.83002	8.85898	8.91387	8.78924	8.74878	9.30688	8.77382	8.19239	8.82855	8.78983	8.96982	8.8749	8.82175	8.86609	7.99115	8.67523	8.78889	8.7668	8.81769	7.93182	8.68908	8.31854	8.5254	9.41536	8.75243	8.83207	8.89059	8.48179	8.45558	7.89987	8.59878	8.57942	8.89936	9.04749	8.86439	8.37021	9.04973	8.33376	9.08007	8.69408	8.73502
SHISA7	238136_at	6.92981	6.6713	6.21742	6.10888	6.39567	6.1654	7.17049	6.43923	6.07045	6.40773	6.51194	6.87918	6.62669	6.57817	6.57049	6.65174	6.42443	6.81925	6.42632	6.91789	6.35432	6.15238	6.71594	6.79991	6.60882	7.13143	6.40113	6.28456	6.29098	6.3975	6.31295	6.66061	6.61629	6.40787	6.70249	6.89076	7.27326	6.4273	6.36045	6.88899	6.42361	6.04807	6.57887	6.48022	6.59629	6.45054	6.43941	6.72772
FANCD2	242560_at	10.2053	10.067	10.298	9.96827	10.4021	9.76402	10.2099	10.2929	10.114	10.2472	10.3038	9.9815	10.2499	10.6261	10.1518	10.1063	10.23	10.0752	10.2855	10.1444	9.95699	10.3004	10.3861	10.4105	10.5474	10.0054	9.97746	10.2542	10.0341	10.0213	10.4626	10.348	10.1963	10.0785	9.76302	9.97696	10.2855	10.5291	10.33	10.1608	9.75706	10.4631	10.4681	9.97677	10.0579	10.1928	10.3787	10.551
GINS2	221521_s_at	6.32611	6.58114	6.25543	6.98087	7.5784	7.07776	6.78245	5.77259	7.86721	7.5384	5.6653	6.65931	6.25462	6.43764	5.79887	6.501	6.86436	7.15859	6.35257	7.11196	6.15064	6.36688	6.52452	6.50721	6.25363	6.00057	6.7826	6.47792	7.62691	6.68837	6.7536	6.5644	5.77398	6.96225	6.76777	6.14779	6.17074	6.9872	6.04679	6.71985	6.12051	6.71059	6.30178	6.43254	5.65187	7.01428	7.48051	6.37903
SRSF1	211784_s_at	13.3643	13.2199	13.2269	13.2542	13.1688	13.2091	13.1645	13.2091	13.2789	13.2293	13.3212	13.2113	13.2019	13.2685	13.191	13.2588	13.2415	13.1822	13.0933	13.0601	13.2733	13.2789	13.2662	13.244	13.3241	13.0985	13.2342	13.3115	13.1433	13.1718	13.269	13.325	13.2001	13.265	13.2017	13.269	13.1339	13.234	13.1357	13.265	13.2556	13.1947	13.2614	13.2435	13.1433	13.2595	13.121	13.1821
MATN1	206905_s_at	6.3612	6.362	6.32788	6.57101	6.62235	6.3007	6.40794	6.46157	6.13117	6.4688	6.43732	6.34174	6.5453	6.38047	6.66	6.69729	6.58051	6.61883	6.51741	6.84687	6.43123	6.54201	6.34032	6.74057	6.49886	6.51619	6.34982	6.4596	6.55136	6.40658	6.43981	6.32258	6.46413	6.34762	6.3513	6.28029	6.50005	6.39986	6.49705	6.44897	6.18638	6.63128	6.5575	6.4542	6.46598	6.2531	6.40046	6.67131
XIAP	225858_s_at	10.7923	10.827	10.86	10.7122	10.7189	10.5004	10.7764	10.839	10.6466	10.65	10.7744	10.7395	10.6914	10.372	11.0574	10.7054	10.6263	10.5083	10.404	10.595	10.511	10.7113	10.6257	10.6764	10.4218	10.6874	10.8937	10.8507	10.6568	10.8032	10.7365	10.6042	10.8522	10.7935	10.7483	10.775	10.6871	10.6315	10.6866	10.4321	10.4013	10.2002	10.481	10.5289	10.8281	10.6532	10.6734	10.8739
GRAMD3	218706_s_at	8.69194	7.73459	8.1197	8.00721	8.19454	8.40773	8.14885	8.23147	8.82379	8.36395	8.25164	8.24133	7.99089	8.26985	8.15656	7.77011	8.29651	7.91225	7.84497	8.82231	8.66312	7.80558	8.40871	7.70704	8.84321	7.90474	7.18852	8.29066	7.79733	8.31706	8.25151	7.72961	7.9585	8.38484	8.42634	8.34751	7.85046	8.09962	7.96994	8.11875	8.74966	8.25608	8.40998	8.34084	7.99946	8.65642	7.64305	7.99156
NUPL2	204003_s_at	9.94503	9.55788	10.0479	9.97271	9.55166	9.93241	9.70657	9.67919	10.0629	10.1876	9.97958	10.0847	10.0507	10.271	10.2039	10.0359	10.1025	9.49621	9.79044	9.7047	10.102	9.90683	9.96194	10.0134	10.2562	9.69129	9.9916	9.86818	9.77693	9.88729	10.095	10.1569	9.69723	10.0137	9.89077	9.91363	9.47383	10.2712	9.57251	9.89893	10.5143	9.82715	10.2247	10.074	9.69788	10.0119	9.70173	9.75165
PMS2P5	239699_s_at	6.77922	6.15603	6.291	6.74798	6.78568	6.64498	6.65208	6.77765	7.16678	7.09868	6.90147	7.22285	6.75244	7.12332	6.69471	6.63953	6.8967	6.7413	6.85292	6.55427	7.45707	6.21334	6.51718	6.98232	6.85473	6.71483	6.40593	6.81652	6.36996	6.56864	6.67165	7.02948	6.34054	6.76299	6.48408	6.70092	5.61545	7.07008	6.40928	6.7149	6.86107	7.23138	6.93558	6.8801	6.65906	6.87205	6.30881	6.58454
AK092451	1560412_at	6.05852	6.1048	5.88013	6.16344	5.99761	5.80354	6.03649	6.14295	5.66425	5.92656	6.02565	5.98809	5.984	5.74237	6.2998	6.20795	5.94027	6.35092	6.08057	6.28638	6.0616	6.15101	6.12391	5.87601	6.08877	6.05301	6.00367	5.8678	5.96513	6.12664	6.01959	6.13906	6.20481	5.84569	6.2386	6.11769	6.12271	5.94703	5.80901	5.99247	6.03723	6.06808	5.86705	5.98802	6.04398	5.8101	5.74042	6.10176
CCDC39	233326_at	4.61472	4.01499	4.38083	4.16465	4.19107	4.9459	4.10583	4.42671	4.54619	4.67621	4.50239	4.40737	4.37435	4.97086	4.32569	4.32663	4.47293	4.55263	4.02519	4.28971	4.94504	4.43173	4.63632	4.28603	5.01083	4.47403	3.91401	4.86021	4.53821	4.68564	4.68543	4.4446	3.9902	4.39652	4.50184	4.56034	4.6081	5.2763	4.21781	4.71862	4.95985	4.40666	4.67644	4.60654	4.05871	4.64312	4.06677	4.39947
LOC100652770	1556835_s_at	4.84467	4.84862	4.69804	4.8653	4.73282	4.6807	5.17372	5.00707	4.83749	5.2814	4.93592	5.08024	4.86931	4.85427	5.03409	5.08297	4.98349	4.94635	4.91483	5.09631	4.67071	5.13025	5.16223	5.2129	5.00734	5.25844	5.03975	4.79994	4.82477	4.92846	4.76829	4.72124	4.82936	4.72999	5.09465	4.84883	5.23358	4.78331	4.75287	4.94711	4.88182	5.05701	4.92964	4.92535	5.19993	4.81487	4.74365	5.1299
LPPR3	220798_x_at	7.06976	7.36384	7.23025	7.15534	7.38375	7.05969	7.32865	7.43807	6.69586	7.43168	7.37919	7.48361	7.13663	7.08814	7.67007	7.67556	7.29859	7.48285	7.03554	7.67728	6.77698	7.25243	6.88802	7.37768	6.76782	7.42386	7.05756	6.95824	6.84491	7.06025	7.24925	7.31381	7.40042	7.06599	7.18014	7.10653	7.48519	7.17244	7.30114	7.28815	6.7781	7.0169	7.3302	7.60966	7.15285	6.77475	7.21059	7.33106
TLX2	211049_at	6.23105	6.19171	5.95801	6.19689	6.56383	6.09643	6.21006	6.27321	5.878	6.32887	6.10383	6.29214	6.02594	6.10109	6.49549	6.33979	6.2648	6.19582	6.15628	6.4678	6.08016	6.44199	6.10826	6.20904	6.2467	6.53093	6.23328	6.11195	6.39172	6.16034	6.12304	6.23363	6.26885	6.03664	6.6254	6.42742	6.44956	6.12416	6.17319	6.33115	6.16627	6.26457	6.17546	5.85956	6.18993	5.92397	6.1659	6.1997
DEFB129	233160_at	2.95257	2.95224	3.00683	2.9736	3.09706	2.96039	2.97728	3.08855	2.84453	2.99171	2.9204	2.99017	2.89129	2.90733	3.45569	2.98895	2.96094	2.8877	2.83635	3.03864	2.98532	2.82657	2.77199	3.00964	2.85679	3.00877	2.91286	2.91	2.8301	2.84374	2.76218	2.90151	2.97881	2.8877	2.88593	2.94995	2.96183	2.95386	2.99561	2.73449	2.89561	2.92234	2.97479	2.87242	2.94663	2.96492	3.00012	2.86902
FOXH1	226792_s_at	9.71081	9.62063	9.14145	9.16302	8.90018	8.79342	9.34864	9.24077	8.49291	9.60433	9.12857	9.424	9.45702	8.69505	9.37646	9.15928	9.43164	9.73598	9.07097	9.06285	8.61378	9.19497	8.70094	9.58166	8.93653	9.28173	9.85321	9.02683	9.21244	9.04455	9.45654	9.38919	9.62012	9.30112	9.66694	8.94357	10.1323	9.34455	8.99547	8.78172	8.56445	8.53221	9.43881	9.20695	9.44155	9.0374	9.2858	9.41687
KIF1A	225482_at	6.4072	6.67146	6.63928	6.63196	6.68337	6.62805	6.66631	6.67726	6.34891	6.70769	6.6243	6.82735	6.5127	6.43192	6.99524	6.7789	6.59814	6.76908	6.5576	6.74844	6.63681	6.77443	6.64775	6.7412	6.6147	6.58381	6.6412	6.51538	6.69765	6.61125	6.56395	6.58016	6.83464	6.58277	6.87466	6.59764	6.81646	6.59682	6.67528	6.71346	6.65808	6.56448	6.59339	6.58538	6.6412	6.38019	6.50123	6.72559
KRT35	216921_s_at	4.19636	4.40538	4.44763	4.2989	4.3461	4.48497	4.2312	4.64004	4.47426	4.84674	4.47099	4.5708	4.20593	4.37902	4.65413	4.44733	4.51286	4.49105	4.669	4.51076	4.20099	4.3968	4.4457	4.72086	4.27179	4.44234	4.40829	4.35643	4.235	4.31989	4.21934	4.47398	4.30129	4.47134	4.26971	4.26576	4.74026	4.55531	4.33369	4.41541	4.36648	4.25249	4.55511	4.59697	4.44265	4.08707	4.23178	4.48833
MAT1A	205813_s_at	6.0231	6.04795	6.00728	5.82173	5.86534	5.68718	6.1737	6.02214	5.56584	6.31251	5.88341	6.14289	5.73556	5.9745	6.15273	6.13731	6.0474	6.08701	5.99327	6.23536	5.61731	6.04651	5.70474	6.22868	5.90822	6.13034	6.10631	5.79249	5.70987	5.8228	5.71758	5.97335	5.75052	5.67555	6.00077	5.98652	5.95985	6.05592	5.82267	5.98233	5.80822	5.88661	5.9275	6.17724	5.90603	5.76699	5.96927	6.17506
MFAP3L	205442_at	9.57203	8.71541	8.69758	8.54732	9.72107	9.04912	9.61955	9.03605	8.41857	8.73342	9.32739	9.01938	9.52394	9.78263	8.88413	8.31708	9.00318	8.14685	9.20142	9.59431	9.27977	9.82004	8.40844	9.14767	8.15304	10.3023	9.47321	9.19237	8.42638	8.94392	8.66674	8.12143	9.08731	9.57955	9.28916	9.73892	9.83254	9.89936	9.34511	8.71401	8.88661	8.78232	8.7834	9.76241	9.07596	8.58181	8.45959	8.20776
PLVAP	221529_s_at	9.09451	7.73978	7.3819	7.44219	7.51478	7.44131	8.77677	7.28437	7.24934	7.73457	7.57267	7.76335	8.15056	7.11693	7.70052	7.80715	8.27224	8.07748	7.67587	7.68792	7.73912	7.42827	7.8775	7.93511	7.21986	8.1716	7.1567	7.32325	7.11827	7.71022	7.14562	7.40609	8.01159	7.88203	8.12875	8.1081	8.76767	7.94751	7.62998	7.06442	7.31573	7.81719	8.17889	7.81615	7.83946	7.21158	8.12102	8.64975
SPRR4	1552620_at	5.11748	5.33086	5.19606	4.95631	4.92072	5.21081	5.31359	5.06146	5.09097	5.22822	5.26853	5.18053	5.28535	5.17967	5.34868	5.22775	5.19561	5.49615	5.38233	5.43522	5.16331	5.30012	5.29276	5.27062	5.10625	5.26146	5.40419	5.12366	5.28195	4.94453	4.99672	5.35941	5.20184	5.03843	5.27657	5.05574	5.42378	5.08426	5.01554	5.11505	5.09035	5.3867	5.09684	5.29694	5.24783	5.15789	5.10568	5.43913
ZNF248	213269_at	10.6433	10.3377	10.1631	9.94686	9.98679	10.121	10.2559	10.0851	10.6929	10.5208	10.3789	10.5334	10.4777	10.3354	10.081	10.2455	10.2436	10.484	10.1409	9.80708	10.1303	9.75282	10.249	10.4941	11.0158	10.0946	10.1204	10.4234	9.76025	10.1785	10.3679	10.4369	10.2228	10.3588	10.3031	10.3721	9.87748	10.1142	9.87285	10.1674	10.5003	9.94803	10.6884	10.627	10.3823	10.3147	10.2296	10.2394
ZNF32-AS3	1557881_at	3.56027	3.41583	3.54238	3.51808	3.80789	3.31652	3.5677	3.54185	3.52296	3.71419	3.56477	3.52428	3.59873	3.48259	3.57131	3.45556	3.3986	3.50744	3.58956	3.53534	3.56277	3.42604	3.52626	3.57096	3.61896	3.52615	3.58703	3.49638	3.37769	3.40481	3.55347	3.46309	3.54737	3.48705	3.61409	3.641	3.57062	3.43265	3.39017	3.47947	3.45156	3.4559	3.56688	3.62339	3.52602	3.44716	3.54229	3.49638
PI4KB	206138_s_at	9.64281	9.85614	9.69537	9.74045	9.44042	9.66297	9.81157	9.61759	9.28885	9.4293	9.46785	9.72276	9.7527	9.45128	9.94394	9.7256	9.79444	9.7052	9.69212	9.92874	9.63598	9.69966	9.45677	9.94213	9.61156	9.67147	10.0608	9.64059	9.90846	9.61512	9.42796	9.49778	9.83841	9.77227	9.71252	9.62965	10.036	9.59684	9.73918	9.70747	9.38562	9.66183	9.75289	9.48736	9.9353	9.72486	9.94593	10.0251
ITGB3	204627_s_at	10.1784	9.13229	8.15782	9.53985	9.34588	7.50488	9.85241	9.10658	7.39628	7.1553	9.48813	8.95483	9.00809	9.36363	9.19174	8.8759	8.37877	7.55856	8.44429	9.44188	8.77074	9.14379	8.58041	7.64267	8.21672	9.93599	9.90564	9.65486	9.28667	7.59543	8.17589	7.90954	9.14873	9.85296	9.69815	9.63643	9.16828	9.01776	9.15365	8.04596	8.45443	7.22569	7.30004	9.64582	8.99031	8.14492	8.03672	8.3378
RBFOX3	235468_at	4.60808	4.59556	4.51389	4.63584	4.5785	4.27385	4.64379	4.45951	4.58714	4.40324	4.40641	4.70999	4.72292	4.28897	4.58567	4.55337	4.7466	4.73082	4.55055	4.57989	4.63475	4.51081	4.53265	4.78508	4.61952	4.84082	4.60531	4.46993	4.48238	4.46504	4.6608	4.30433	4.60372	4.51377	4.78534	4.44878	4.53993	4.44832	4.45716	4.47028	4.63578	4.82022	4.4727	4.49169	4.49815	4.41842	4.68604	4.59392
TFAP2D	233987_at	4.29931	4.31144	4.14171	4.22611	4.24194	4.27436	4.41528	4.38059	4.10768	4.28826	4.24138	4.09826	4.15091	4.2021	4.50564	4.60709	4.2021	4.41795	4.02778	4.35284	4.24931	4.54454	4.25401	4.40627	4.01476	4.57331	4.46346	4.14385	3.9933	4.11212	4.10443	4.18378	4.39254	4.10621	4.56347	4.3686	4.74358	4.33282	4.24313	4.20254	4.23315	4.24222	4.33258	4.26763	4.19997	4.33988	4.21729	4.47038
UTS2R	1553262_a_at	6.92758	7.24988	6.8241	7.12175	7.07542	7.03426	7.20153	7.20842	6.80382	7.2613	7.06736	7.13471	6.94732	6.9907	7.43369	7.32841	7.11209	7.46675	7.20103	7.36518	7.00286	7.3316	7.135	7.05536	7.27559	7.2077	7.16647	6.9788	7.20862	6.95745	6.91367	7.0337	7.13184	6.98786	7.29526	7.11999	7.41959	7.10091	7.12758	7.02073	6.97041	7.0628	7.13573	7.09863	7.15362	6.8588	7.14016	7.26858
DLX2	215685_s_at	4.90267	4.88798	4.95548	5.13073	5.01868	4.98132	4.97664	4.90433	4.64824	5.06431	4.92549	4.95315	4.85554	4.87254	5.06797	4.97927	4.89822	5.01624	4.93416	4.96858	4.88405	4.87615	4.58292	4.89198	4.80457	5.29855	5.0824	4.8397	4.6882	4.97059	4.9506	4.86951	5.14875	4.77144	5.0918	5.00128	5.12058	4.99549	5.05436	4.92472	4.98923	4.88657	4.79335	5.01673	4.96543	4.73098	5.02095	4.92506
MANEAL	226132_s_at	6.45271	6.35951	6.8254	6.60682	5.95165	6.52438	6.62966	6.06868	6.47274	6.48874	6.43247	7.11234	6.32907	6.71931	6.65074	6.25017	6.78584	6.46591	6.04732	6.23942	6.07176	6.49734	6.44007	6.58496	6.19077	6.54238	6.96117	7.22962	6.23338	6.36375	6.65862	5.95338	6.53417	6.47506	6.28785	6.30235	6.36159	6.32979	6.07417	6.30752	6.12075	6.21398	6.4679	6.48781	6.19272	6.72512	6.24558	7.26757
DTWD1	229984_at	5.62046	5.14626	5.81889	5.12171	5.34173	6.22833	5.05824	5.26684	5.58326	5.50492	5.71067	5.28146	5.66893	5.23066	5.46939	5.21939	5.20159	5.29675	6.17727	5.67326	5.62931	5.04844	5.50047	5.01663	5.04484	5.00317	5.3895	5.52555	4.85942	6.18433	5.70061	5.52413	4.96296	6.35374	5.65963	5.29714	5.18507	5.45532	5.23197	6.19559	6.21857	5.68921	5.53705	5.73669	5.58291	6.25488	5.46485	5.14856
FBN2	203184_at	9.2822	8.52648	8.49239	9.29366	9.21363	10.0419	8.92249	8.5333	8.00887	9.11227	8.95277	9.437	8.72682	8.5889	8.12324	9.25705	10.1159	8.24359	9.12995	8.92448	9.01487	9.31626	8.69916	8.63909	8.00243	10.0244	8.90989	8.48383	9.84462	8.24073	8.39745	8.22854	9.91696	8.90667	9.10079	9.15253	8.89318	8.68645	9.89134	8.92001	8.60936	9.27418	7.70355	8.7636	8.39691	8.14033	9.34377	8.70749
KHNYN	212355_at	10.83	10.3523	10.1297	10.0555	10.2296	10.2545	10.3927	10.1814	9.82525	10.2632	10.3877	10.1524	10.4518	9.94608	10.121	10.2672	10.428	10.583	10.3363	9.92737	10.1691	10.3767	10.01	10.1904	10.0325	10.5235	10.2299	10.0942	10.0256	10.1382	10.16	9.88847	10.361	10.3085	10.3296	10.2904	10.7008	10.522	10.2686	10.4873	10.0411	10.347	10.1064	10.2739	10.6134	10.2196	10.3481	10.5904
NUCB1	200649_at	11.2714	11.2178	10.7163	10.5971	10.8817	10.3838	11.1318	10.876	10.3	10.5832	10.6915	11.103	11.1512	10.2408	10.9485	11.1261	10.8438	11.1018	10.7202	10.8981	10.5	10.6973	10.859	10.8256	10.6546	11.2158	10.696	10.6874	10.8943	10.7605	10.3199	10.1037	11.1846	10.6947	11.1407	10.7399	11.4106	10.4598	10.8817	10.9588	10.4732	10.8804	10.8162	10.8416	11.0479	10.9053	11.2409	11.2405
AKT2	225471_s_at	10.5876	10.2271	10.3136	10.4762	10.3778	10.2281	10.6329	10.4251	9.93676	10.3316	10.2178	10.615	10.3806	10.3638	10.7353	10.5826	10.5498	10.7504	10.3423	10.7025	10.4815	10.4001	10.4368	10.4736	10.423	10.6035	10.5279	10.4499	10.4826	10.3937	10.3214	10.3861	10.8605	10.5246	10.6645	10.5579	10.7948	10.2832	10.4184	10.5365	10.2416	10.409	10.5145	10.334	10.5784	10.4272	10.6341	10.6816
BCL2L13	217955_at	10.2942	9.75495	9.61461	9.38028	9.53504	9.82308	10.1005	9.73659	9.85205	9.77427	9.69972	10.3144	9.94707	10.0842	9.84407	10.0885	10.1498	9.73569	10.0146	9.91087	10.1028	9.54892	10.101	9.91161	9.63373	9.90189	9.50413	9.7498	9.68821	9.70689	9.66496	9.76154	10.0853	9.87162	9.85124	10.2211	10.2632	9.64719	9.72495	9.46871	9.98554	9.89581	9.84749	10.093	9.85572	9.66558	9.9043	10.1011
CIC	212784_at	9.40371	9.91897	9.25113	9.52951	9.53588	9.03977	9.33158	9.60356	8.95173	9.04674	9.05773	9.46324	9.4591	9.1643	9.26353	9.45143	9.4594	9.1652	9.43123	9.25093	9.27392	9.4105	9.44444	9.33884	8.96175	9.58102	9.66407	9.14803	9.63664	9.34058	9.14359	9.30496	9.35647	9.34806	9.48885	8.94769	9.51409	9.07276	9.45389	9.50986	8.9837	9.28473	9.35289	9.27861	9.31574	9.29943	9.62435	9.33163
CPZ	211062_s_at	5.71811	5.85227	5.94329	5.86997	5.89538	5.77737	5.92566	6.08878	5.65219	5.88614	5.85186	5.88033	5.70534	5.65092	6.09825	5.75949	5.80852	6.22454	5.94405	5.92645	5.51918	5.76141	5.73243	5.89622	5.89194	5.79428	5.67925	5.69911	5.81196	5.79167	5.67852	5.74406	5.8415	5.821	5.74363	5.68875	5.91251	5.86027	5.83107	5.84665	5.51087	5.78103	5.73736	5.90752	5.72846	5.60348	5.85646	6.05522
DGUOK	209549_s_at	11.0174	11.0605	11.1763	11.0533	10.9751	10.8979	11.0208	10.9517	11.1487	11.1544	10.9493	11.1824	11.0456	10.9376	11.0947	11.0517	10.9701	11.1837	11.0766	10.9493	11.1725	10.9709	11.2613	11.2245	11.1333	10.9431	11.1583	11.0996	11.308	11.1683	11.1588	11.0898	10.9221	11.1225	11.0705	11.1147	11.0716	11.0789	10.9168	11.0632	11.1539	11.0906	11.2359	10.9678	11.2412	11.2676	11.1963	11.124
DHH	1552730_at	4.91409	4.81392	4.69708	4.79168	4.77781	4.87957	4.96874	4.87384	4.51622	4.95454	4.77994	4.87229	4.75299	4.6169	4.90496	4.89313	4.9827	5.12712	4.87967	4.89517	4.91278	5.18481	4.85222	4.90212	4.86513	4.96982	4.82422	4.845	4.96335	4.79163	4.82886	4.84	4.90066	4.90294	4.89085	4.82738	4.91537	4.93951	4.89091	4.80547	4.71168	4.9947	4.85499	4.93436	4.83748	4.65968	5.06448	4.83514
KIAA1199	212942_s_at	4.41338	3.78062	4.13587	4.05088	4.35065	4.15939	3.97514	3.97238	3.85395	3.877	3.90579	4.05649	4.18501	4.2774	3.98439	3.8535	4.00624	3.61369	3.68207	4.02167	3.90914	3.7885	4.17116	4.01928	4.02471	4.20135	4.48117	4.01054	3.99239	3.6089	4.0084	3.72822	4.09103	3.92488	3.95987	3.91123	4.37512	3.80534	4.00328	4.14613	3.93852	3.93437	3.99919	4.0841	3.67336	3.55618	3.63343	4.04505
LINC00301	1554765_a_at	4.02112	3.8251	4.06613	3.95238	4.37233	3.96598	4.14622	4.33665	3.91946	3.87191	3.95513	4.07482	4.29154	3.94257	4.00078	3.90192	4.00885	4.58041	4.04402	3.68721	3.84534	3.89677	4.29783	3.95327	3.73497	4.03726	3.93444	3.92792	3.84663	3.77721	3.86361	3.79793	3.96957	3.95533	3.95462	4.11167	3.93962	4.01765	4.10286	4.08676	3.80624	3.91275	4.05156	4.19018	3.99734	3.77975	4.2198	4.07871
PIGF	205077_s_at	11.4287	11.5164	11.5431	11.4654	11.5149	11.6849	11.5546	11.4598	11.814	11.9268	11.6219	11.4498	11.8607	11.6859	11.5096	11.6131	11.6676	11.5866	11.8339	11.5069	11.8547	11.6456	11.6447	11.5546	11.8624	11.7084	11.4953	11.5915	11.6491	11.6569	11.6496	11.5337	11.3814	11.5897	11.551	11.5497	11.3518	11.7436	11.5666	11.7139	11.8657	11.8332	11.6051	11.7615	11.5563	11.7315	11.3714	11.6185
POGZ	212153_at	11.1054	10.8985	10.9456	11.0217	10.5374	10.7463	10.6463	10.6636	10.853	10.5976	10.9071	10.8168	10.632	10.9029	10.7798	10.7449	10.7011	10.2585	10.6241	10.5516	10.7192	10.6159	10.6873	11.0012	10.9211	10.5097	10.7747	11.0807	10.7124	10.6486	10.7242	10.9006	10.7653	10.6186	10.5775	10.7586	10.7589	10.8441	10.9212	10.767	10.7792	10.3821	10.8455	10.8388	10.8671	10.9904	10.8064	10.787
PSMF1	201053_s_at	12.1284	11.775	11.6182	11.3031	11.3242	11.4894	12.1365	11.4484	11.6144	11.8244	11.7831	12.0851	11.7256	11.7663	11.8813	11.732	12.1611	11.9616	11.6815	11.8921	11.5889	11.5568	11.7708	12.0878	12.0174	11.8348	11.7436	11.7769	11.3916	11.7769	11.4185	11.8182	12.1102	11.8357	11.9003	12.0807	12.4535	11.4264	11.5335	11.678	11.7545	11.9498	11.8089	11.9498	11.4802	11.3906	11.7759	11.9959
SLC30A1	228181_at	7.28079	7.63671	7.48168	7.71706	7.84334	8.80435	7.55528	7.44088	7.53994	7.39183	7.5845	7.38052	7.60102	7.81994	7.3226	7.98635	7.08349	6.79685	7.88438	6.92473	8.41268	7.92621	7.59885	7.26397	7.60046	7.6929	7.20953	7.33242	7.93008	7.62009	7.88811	7.27563	7.68075	8.23824	7.86944	7.99514	6.9402	7.82745	8.48853	7.76509	7.81007	8.22469	7.19948	7.55449	7.24352	7.22257	7.97733	6.9936
TRIM52	1568594_s_at	9.863	9.81432	10.0774	9.96645	9.79972	10.1527	9.6255	9.91676	10.2489	9.6736	10.2477	10.0317	9.50372	10.4294	9.96533	9.74324	10.1925	10.0261	9.91639	10.0879	10.1238	10.0335	10.1492	10.1963	10.6563	9.62449	10.1337	9.99348	10.003	10.0536	10.1361	10.1863	9.65672	10.0311	9.94687	9.77473	9.9329	9.97638	9.73701	9.98536	10.4759	10.0308	10.3273	9.91963	9.92279	10.1357	9.66136	10.0115
PASK	216945_x_at	10.8583	10.2413	11.2788	10.1372	10.5685	11.2415	11.1544	11.2019	11.7165	10.8979	10.7986	11.0094	10.8008	11.1797	11.0424	11.1505	11.3412	10.7853	10.9601	11.3854	9.98993	10.0018	11.4233	10.8354	11.5389	10.7137	11.0858	11.4821	9.65052	11.0544	11.4699	11.6187	11.0158	11.066	11.0387	10.631	11.4514	11.5147	10.9836	10.7849	11.2208	10.7801	11.6593	10.9688	10.7875	11.3203	11.1224	10.9792
LOC440900	230797_s_at	4.96648	4.70539	4.5855	4.71246	4.77814	4.74773	5.11606	4.78966	4.53193	4.75945	4.29763	4.85141	4.71446	4.85642	4.80144	4.57096	4.96221	4.75013	4.67076	4.80529	4.74742	4.61242	4.83165	4.71819	4.68607	4.89714	4.71379	4.52558	4.73735	4.6364	4.85341	4.72076	4.88899	4.60513	4.92075	4.88366	4.97851	4.70532	4.86368	4.63906	4.74742	4.87202	4.73774	4.87059	4.68738	4.49113	4.74276	4.79947
TPP2	203375_s_at	10.3352	10.0681	10.1646	9.98532	10.1448	10.374	10.0546	9.94735	10.7764	10.3447	10.2785	10.4218	10.2798	10.5986	10.1996	10.2999	10.3336	9.97642	10.1277	10.1071	10.1349	10.1523	10.3695	10.5687	10.312	10.0521	9.70549	10.3712	9.65553	10.0806	10.3205	10.445	9.9684	10.2824	10.1512	10.3479	9.79315	10.541	10.1655	10.1939	10.445	10.3679	10.1441	10.2331	9.86713	10.3024	9.95668	9.91169
C17orf51	238167_at	8.24062	8.11014	8.08126	8.27786	8.52223	8.16567	8.41981	8.36607	8.00696	8.47311	8.33048	8.20422	8.24142	8.23823	8.68926	8.44633	8.15715	8.63778	8.31854	8.75376	8.09425	8.39579	8.30036	8.56394	8.18236	8.37895	8.36514	8.12815	8.16064	8.07311	8.20331	8.29971	8.24265	8.03372	8.73448	8.17383	8.46052	8.35263	8.27105	8.31176	8.07403	8.44293	8.25063	8.2102	8.20692	8.03341	8.26442	8.44809
AKAP8L	215741_x_at	7.91895	7.74237	7.791	7.85888	7.9423	7.60606	7.98913	7.89717	7.41729	7.87516	7.79666	7.91111	7.71114	7.62026	8.17393	7.96923	7.77168	7.90569	7.8655	8.0079	7.64016	7.97068	7.68695	7.88439	7.72449	7.85745	7.8446	7.69417	7.97526	7.75628	7.65534	7.85515	8.16937	7.59362	8.19154	7.79095	8.22356	7.72252	7.83384	7.81491	7.58203	7.75011	7.76758	7.69481	7.92645	7.55855	7.86341	7.96908
DMWD	33768_at	7.85102	7.8101	7.615	7.74702	7.23742	7.16541	8.29034	7.73298	7.40233	7.55453	7.60048	8.06644	7.76258	7.71859	7.7902	7.38571	7.99757	8.16179	7.30701	7.52407	6.74097	7.32192	7.64019	7.29936	7.48134	7.63779	7.58496	7.69604	7.554	7.51889	7.44948	7.76469	7.54902	7.91595	8.16672	7.28744	7.73923	7.41853	7.12456	7.49522	7.3586	7.26295	7.51481	7.73592	7.53572	7.62021	7.50126	8.07
FBXW4	221519_at	10.5115	10.0348	9.72825	9.79777	9.71851	9.51787	10.1016	9.89536	9.65233	9.91563	9.81137	10.2614	10.0598	10.0319	10.1695	9.72201	9.84703	10.2292	9.84341	9.86033	9.47964	9.65865	10.0745	10.268	9.94842	9.91089	9.93787	9.81842	9.72609	9.70315	9.95989	9.88093	10.2356	10.0273	9.99808	9.96461	10.5304	9.76412	9.51995	9.83045	9.74798	9.67729	9.86558	10.0313	10.2721	9.76473	9.9277	10.1921
UBL4A	221746_at	9.12718	9.32257	8.93974	9.01539	9.1583	8.77822	9.36705	9.18671	8.68815	9.23407	8.9287	9.20727	9.28827	9.15906	9.28917	9.10373	9.15791	9.28532	9.30259	9.38088	8.85997	9.08495	9.00661	9.21601	8.83057	9.35097	9.15955	9.11974	9.21452	9.0069	9.11077	8.93685	9.19494	9.2807	9.40777	9.0653	9.13507	9.16024	9.07905	9.05196	8.96532	8.98565	9.17517	9.07252	9.26728	9.02134	9.12631	9.20652
MED14	202610_s_at	8.89516	8.60865	8.32044	8.52545	8.56044	8.80283	8.50546	8.59631	8.88263	8.54372	8.75558	8.77772	8.24106	8.7565	8.61569	8.62388	8.71698	7.92618	8.46412	7.81415	8.76956	8.51491	8.20638	8.80611	8.40981	8.42069	8.30078	8.44955	8.21621	8.73656	8.82141	8.58634	8.4593	8.59491	8.43317	8.40685	7.95077	8.54019	8.85671	8.70262	8.90903	8.72313	8.74447	8.60051	8.1822	8.22571	8.45402	8.54449
UBE2V1	201002_s_at	11.8941	11.7643	11.4936	11.5556	11.4677	11.4135	11.8658	11.6841	11.4566	11.7506	11.5683	11.9143	11.7643	11.7404	11.7208	11.782	11.8044	11.8692	11.5532	11.9316	11.3776	11.4154	11.6271	11.7854	11.5181	11.778	11.5904	11.6513	11.4329	11.6005	11.7774	11.6976	11.7735	11.6443	11.5898	11.7807	12.1544	11.5349	11.3869	11.611	11.4112	11.5654	11.8292	11.7148	11.6674	11.6045	11.7687	11.8347
LOC100499405	236394_at	6.60148	6.61465	6.94197	7.46056	5.7705	5.76431	6.11925	5.88179	5.98388	6.32847	6.72837	6.99301	5.58345	6.5549	5.81365	5.50013	6.30266	6.06412	6.19364	5.35051	6.55433	4.56751	6.37234	6.04512	5.82507	6.01152	6.54529	6.20664	6.42162	6.48544	6.52934	6.63074	6.7254	6.5604	6.32118	6.31661	4.99758	6.48259	6.28488	7.10538	6.6075	4.72369	7.24266	6.67944	5.96868	6.66332	5.61726	7.54774
AX747376	1560779_a_at	5.53374	4.23196	4.63692	4.75523	4.25829	4.50594	4.41459	4.40559	5.59367	5.10262	5.19547	4.96231	5.17183	4.64687	4.54354	4.57922	4.2279	5.27019	5.06647	4.67571	5.50267	4.09718	6.20153	4.31609	5.00983	4.91857	4.93429	5.1984	5.11678	5.06184	4.57527	5.62224	5.09031	4.80809	4.97648	4.32155	4.56336	4.06279	4.47676	4.28582	5.04542	5.96311	5.56285	4.81107	4.86491	5.26659	4.42075	4.91723
CFB	211920_at	5.49279	5.20826	5.15531	5.33163	5.51046	5.2411	5.35771	5.45569	5.07322	5.46483	5.29607	5.46351	5.21328	5.28835	5.60259	5.52229	5.22848	5.48136	5.36492	5.46719	5.22257	5.15024	5.10914	5.42781	5.15826	5.45739	5.44802	5.27246	5.19687	5.33216	5.39887	5.22698	5.57559	5.17764	5.46927	5.44263	5.48601	5.36107	5.34095	5.51278	5.24744	5.25351	5.3915	5.47147	5.34153	5.22297	5.28054	5.34326
UNQ6975	1562601_at	5.31891	5.42313	5.43685	5.49229	5.48061	5.45258	5.63728	5.55775	5.27449	5.61094	5.48912	5.57037	5.32684	5.52221	5.77261	5.54373	5.41876	5.76235	5.3095	5.6346	5.1765	5.73995	5.40054	5.6237	5.31603	5.59478	5.39191	5.35891	5.46374	5.32396	5.4581	5.53691	5.42219	5.34919	5.75241	5.48019	5.45217	5.48319	5.3626	5.49593	5.19725	5.44295	5.44533	5.49619	5.41647	5.34813	5.34906	5.90149
GJB6	231771_at	4.43751	4.2649	4.97069	5.08402	6.49506	7.46863	6.46034	5.87213	5.36635	4.39091	4.54026	4.38903	5.18448	5.78481	5.1699	6.0719	5.84309	6.33494	6.06618	5.07105	4.85038	5.06952	5.33166	6.20511	5.40414	5.58455	5.17588	4.56405	5.21521	4.47084	6.08312	5.43531	5.48912	5.35799	5.18627	4.45525	4.77068	4.64302	5.6515	4.75365	6.18606	5.86225	4.78427	5.38856	8.10088	4.59136	5.43752	4.82926
LTBP2	204682_at	8.87375	8.60347	8.14539	7.71559	8.23626	8.65582	9.65664	7.7396	7.41595	8.10776	8.01198	8.85875	7.83548	7.14636	8.05985	8.69508	9.32025	8.53308	9.50063	8.03344	7.5588	8.30865	7.98185	8.3574	8.21685	8.91841	8.30162	8.14424	7.67565	8.60707	7.06574	8.40668	9.60048	8.05251	8.64133	8.95113	9.77853	8.05804	8.16773	8.14849	7.69278	8.60674	8.43541	9.25682	8.99186	7.73694	8.48349	9.29954
ANO2	220111_s_at	3.61384	3.53349	3.60982	3.55843	4.15045	3.61713	4.03302	4.02138	3.69686	3.57535	3.72508	3.50792	4.19511	3.81877	3.62966	3.5731	3.58295	3.51599	3.49577	3.53232	3.24877	3.65103	3.77654	3.52791	3.60315	4.15646	4.21898	3.55782	3.54284	3.47138	3.70523	3.52336	3.61601	3.56266	3.62014	3.62577	3.63304	3.4753	3.58891	3.62062	3.68862	3.58168	3.89245	3.72221	3.50506	3.52975	3.6856	3.96517
TMTC4	225666_at	8.76432	8.5836	9.03166	8.73923	8.81155	9.5098	8.69608	9.03702	10.0585	9.35546	9.20836	9.22247	8.75729	10.329	8.76177	8.91823	9.2924	8.52355	9.35672	8.83682	9.26034	8.94818	9.72022	9.4393	9.32966	9.14869	8.31377	9.30259	8.62013	9.27863	9.10333	9.18154	8.6641	9.23975	9.25518	8.91396	8.25301	9.53498	8.56268	8.98389	9.92438	9.54789	9.24855	9.51091	8.47119	9.14012	9.24576	8.94211
C21orf67	1555393_s_at	5.99808	6.41106	6.18068	6.38931	6.24342	6.19233	6.42156	6.50618	6.28407	6.59	6.59458	6.49581	6.19395	6.09752	6.4336	6.36191	6.22331	6.27656	6.51036	6.68002	6.2657	6.27311	6.33253	6.60148	6.13419	6.37714	6.47103	6.10512	6.15304	5.95569	6.24254	6.22899	6.1612	6.29418	6.20867	6.27721	6.67216	6.28856	6.37545	6.19827	5.99379	6.24207	6.43181	6.21497	6.09294	6.19013	6.26781	6.38614
CHST3	208252_s_at	5.52127	5.47566	5.37407	5.38759	5.50029	5.48621	5.45431	5.57325	5.35973	5.50298	5.47476	5.61727	5.53136	5.29724	5.7987	5.64143	5.4046	5.3905	5.44771	5.49751	5.33913	5.62665	5.42633	5.57931	5.41114	5.7347	5.64625	5.37435	5.33669	5.32308	5.46956	5.56679	5.34171	5.554	5.54066	5.501	5.49367	5.65336	5.38493	5.38541	5.46041	5.37826	5.51606	5.71884	5.42336	5.1338	5.30542	5.54957
COLGALT2	237382_at	5.39473	5.35534	5.02911	4.79712	5.09578	4.54708	5.23784	5.60647	5.23575	5.02455	5.72625	5.62854	4.79853	5.20219	5.30234	5.26671	5.06865	5.44721	5.22122	4.5103	5.09248	5.12923	5.48809	5.39348	5.22982	5.22508	5.44467	5.04163	5.14991	4.9219	4.86984	5.011	5.23324	4.92895	4.98976	5.00186	5.2399	5.1057	5.19406	4.9951	5.08315	5.27392	5.14148	5.26246	5.26346	5.07397	5.11285	5.32882
FMOD	202709_at	4.38568	4.68897	4.53955	4.58996	4.43715	4.56687	4.67416	4.73465	4.42963	4.7607	4.72905	4.70373	4.52721	4.46443	4.74756	4.64978	4.94591	4.95486	4.83924	4.67174	4.46022	4.65188	4.56147	4.58683	4.68057	4.64697	4.83795	4.55341	4.52967	4.7652	4.60497	4.79542	4.52762	4.49815	4.57788	4.52785	4.78536	4.52727	4.61863	4.6553	4.75895	4.38801	4.61722	4.76758	4.67994	4.61247	4.65926	4.75063
KIFC3	209661_at	7.08516	6.85524	6.7382	6.98222	7.07172	6.75009	7.06777	6.86878	6.5047	6.84631	6.72987	7.05527	6.88095	6.65393	7.04743	6.94439	6.71192	6.94527	6.75808	7.08277	6.6241	7.03693	6.71247	6.86583	6.57408	7.18802	6.89295	6.83661	6.90048	6.80008	6.72375	6.56078	7.07204	6.83197	7.13027	6.94859	7.0625	7.07439	6.95543	6.87577	6.69043	6.87447	6.82082	6.9742	6.82335	6.64635	7.20194	6.8197
N4BP2L2	202259_s_at	8.50031	8.2606	8.98191	8.18211	8.70846	9.56587	7.94692	8.23111	9.65524	9.1859	9.3778	7.9991	8.82942	9.38254	8.58733	8.81868	8.6349	8.38337	9.24596	8.4456	9.24885	9.18076	8.66741	9.18729	8.80942	9.11579	8.43896	8.79578	8.18237	8.83176	9.28837	8.75508	8.23282	9.03311	8.96114	8.7884	7.92767	9.11504	8.97937	8.77276	9.2064	9.3202	8.9593	9.24506	8.15959	8.53471	8.07368	8.51204
PCNXL3	227858_at	6.74301	6.9247	6.87028	6.63301	6.64348	6.54109	6.5297	6.26248	6.2719	6.58663	6.33279	6.79882	6.43415	6.14204	6.7423	6.74115	6.79134	6.7076	6.85597	6.8015	6.44546	6.6649	6.40239	6.79111	6.73897	6.58513	6.90457	6.48625	6.93968	6.7158	6.57125	6.18078	6.75475	6.59519	6.72718	6.69568	7.11625	6.66614	6.67877	6.66224	6.34259	6.6157	6.54997	6.52466	6.80307	6.55335	6.90154	6.75609
PLA2G2E	221389_at	6.08596	6.12108	6.13166	6.23858	6.06507	6.17673	6.40731	6.09958	5.95486	6.05571	6.10696	5.81643	6.04845	5.85407	6.18828	6.30214	6.03093	6.06956	6.19269	6.36852	5.88743	6.13981	5.97177	6.06644	5.93416	6.11601	6.11414	6.02849	6.08735	6.02387	5.8964	5.91315	6.10715	6.10377	6.19013	6.01577	6.24071	6.06942	6.06915	6.07738	6.04079	6.11253	5.9686	6.06002	6.05825	5.98898	6.09372	6.08875
PON3	213695_at	4.25053	4.41895	4.4384	4.5863	4.32775	4.30671	4.51262	4.44972	4.30964	4.30039	4.49578	4.40269	4.23105	4.29293	4.49514	4.47835	4.60273	4.50079	4.3858	4.55183	4.42481	4.14126	4.4417	4.66659	4.48329	4.42594	4.40043	4.26121	4.21697	4.42325	4.33566	4.32911	4.3622	4.48677	4.42105	4.43118	4.58157	4.30587	4.4193	4.4007	4.2855	4.43207	4.37929	4.53145	4.45512	4.35715	4.3711	4.50243
TIMP2	231579_s_at	12.5744	12.5668	12.4587	12.6111	12.5256	12.4542	12.2156	12.4526	12.433	12.2921	12.5145	12.3744	12.3917	12.2402	12.1846	12.701	12.3375	11.9791	12.5939	12.4854	12.8143	12.4746	12.2709	12.4793	12.4526	12.3406	12.2921	12.4259	12.6276	12.5398	12.3679	12.563	12.526	12.4029	12.3029	12.4167	12.174	12.3983	12.6885	12.6086	12.4014	12.4668	12.4475	12.3672	12.3933	12.4713	12.711	12.4357
ZKSCAN1	214670_at	9.08243	8.57279	8.66146	8.57628	8.57215	8.7386	8.43827	8.91018	8.67398	8.08595	8.67398	8.65589	8.31268	8.54181	8.45732	8.82209	8.67663	8.41192	8.44803	8.5427	8.37398	8.58306	8.44637	8.70008	8.69519	8.27931	8.59887	8.66121	8.74455	8.72654	8.51353	8.93232	8.53661	8.73047	8.53363	8.51944	8.72756	8.54202	8.63837	8.64517	8.77682	8.65354	8.74182	8.60242	8.84252	8.83514	8.60846	8.80887
RBPMS2	228802_at	9.87218	7.50729	6.12974	7.51358	7.08305	5.50069	8.40342	7.34014	7.04584	5.81031	6.94234	9.39479	7.22274	7.53007	6.84423	5.92717	6.19074	6.71784	6.74464	8.02663	6.31375	7.51414	6.25025	5.84284	7.04546	8.66272	9.83379	9.37711	6.49547	6.51299	7.92207	6.66138	6.18045	8.93954	8.52069	6.68652	5.75422	6.49799	6.78097	6.04374	6.37476	6.79451	6.26632	9.99529	6.62486	6.42705	6.53085	7.07326
C6orf170	232038_at	4.61642	4.53083	4.98894	4.55137	4.56967	4.72855	4.19694	4.26865	5.77488	5.15015	4.84545	4.61322	4.70891	5.39872	4.52257	4.86411	4.68393	4.04488	4.60765	4.50491	5.0667	4.34685	4.99336	4.77949	4.8424	4.34165	4.09333	4.64143	4.35505	5.24909	4.70281	4.95772	3.82009	4.72617	4.30813	5.53967	4.62742	4.74638	4.52874	4.65564	5.6176	5.25267	4.46629	5.21688	4.68333	4.77366	4.26103	3.62336
AX746830	234782_at	5.7239	5.59105	5.38052	5.51141	5.6379	5.39484	5.13045	5.48628	5.2432	5.5831	5.51168	5.74508	5.38485	5.3602	5.62154	5.70698	5.57044	5.71287	5.30129	5.57525	5.47809	5.45759	5.58297	5.58198	5.51394	5.6891	5.4344	5.62663	5.41694	5.44405	5.60812	5.37058	5.69302	5.32479	5.51124	5.51685	5.67581	5.52836	5.35237	5.39676	5.15849	5.44941	5.60772	5.56977	5.498	5.52853	5.33904	5.63525
ARHGAP12	207606_s_at	7.32005	6.88957	7.70871	7.33835	7.63106	8.77011	7.02117	7.38052	8.48306	7.99821	8.08702	7.41627	7.61593	8.6433	6.8115	7.07399	7.78302	6.36863	7.65195	6.68544	8.714	7.6307	7.35959	7.11198	7.92844	7.56595	6.61087	8.02184	6.76881	7.4179	7.35382	7.75575	6.64972	7.67103	7.45986	8.1139	6.69563	7.70791	8.07349	8.17117	8.52822	8.29035	7.85968	8.2841	6.87736	7.40791	6.86961	6.86692
RPS27L	238935_at	7.79666	8.15033	8.418	8.12951	8.46233	8.8619	8.85361	7.57189	8.96073	9.40444	8.59002	8.83656	8.85404	9.24661	8.88911	7.97378	9.03833	8.00666	9.22235	6.88272	8.75765	9.2517	9.19017	9.02189	9.32338	9.22404	9.36676	8.85116	8.45318	8.53963	9.02065	8.07569	8.75355	7.94087	8.56057	8.47146	8.71427	8.42229	8.8501	8.70029	9.21224	9.18118	8.55806	8.49822	8.46752	6.75512	8.34762	8.36296
MYO9A	219027_s_at	7.97254	7.77333	7.68859	7.75874	7.63911	7.60042	8.06979	7.71684	7.92763	7.72718	7.85996	8.07939	7.82546	8.01294	7.95465	7.71294	7.87064	8.01636	7.7284	7.80153	7.67049	7.28279	7.71911	7.88945	7.80942	7.8747	7.74405	7.94128	7.85746	7.55798	7.85781	7.83227	8.01004	7.85983	7.86679	7.83368	7.66288	7.52988	7.76088	7.65816	7.68271	7.43057	7.81156	7.84466	7.97983	7.85511	8.03549	7.77443
CLDND2	231162_at	6.55622	6.81452	6.72845	7.06186	6.35674	6.38971	6.80483	6.37829	6.52603	6.60384	6.70595	7.02814	6.78844	6.9069	6.6661	6.55924	6.71325	6.61799	6.43495	6.72027	6.20593	6.82071	6.54446	6.86092	6.60424	6.84248	6.72551	6.59617	6.54632	6.4747	6.6184	6.58111	6.56472	6.52555	6.57367	6.50655	6.56039	6.66837	6.49487	6.54697	6.3636	6.69688	6.57816	6.74408	6.48743	6.45495	6.68291	6.85061
CAPN1	200752_s_at	9.49892	9.65246	9.38941	9.69142	9.41979	8.81554	9.71737	9.62034	8.74115	9.11146	9.10278	9.41082	9.67152	9.1901	9.49255	9.53521	9.49182	9.35427	9.43254	9.66197	9.23587	9.30951	9.52809	9.35828	8.89306	9.73222	9.45771	9.28631	9.55655	9.25409	8.93973	9.1131	9.35848	9.45852	9.79058	9.27942	9.5899	9.10282	9.53463	9.4416	8.92613	9.29805	9.33598	9.33754	9.2946	9.28241	9.84007	9.77953
DRAXIN	1554340_a_at	4.81103	5.22066	5.27466	5.24131	4.85902	5.2117	5.28613	4.673	5.5258	4.99381	4.61819	5.09182	5.44755	5.16367	5.01765	5.02604	5.23279	4.82304	5.16918	5.1281	5.20311	5.15437	5.35074	5.23641	5.58872	4.82351	5.32842	4.9614	5.12027	5.18688	4.67691	5.11096	5.31691	5.09571	4.91519	5.14377	4.74867	4.74566	5.0239	4.98102	5.07248	5.61159	5.2359	5.19184	4.74607	5.35742	5.11024	5.47868
HSF2	209657_s_at	9.9618	9.24984	9.65453	9.34308	9.2318	9.50176	9.44303	9.45755	10.4404	9.86206	9.71328	9.71328	9.44671	10.1463	9.38586	9.60865	9.76932	9.51944	9.60337	9.62035	9.90986	9.16858	10.0043	9.89079	10.0861	9.37669	9.31281	9.53044	8.82294	9.70895	9.6445	9.61995	9.32971	9.71305	9.63177	9.66672	9.38978	9.78199	9.43152	9.45247	9.97732	9.91268	9.68175	10.0293	9.57844	9.84526	9.2686	9.77645
KIF1C	209244_s_at	8.10024	8.34275	8.12771	8.07656	8.28931	7.9954	8.18124	8.09719	7.83215	8.0061	8.05985	8.08807	8.19895	7.63633	8.33162	8.27216	7.93672	8.26527	7.92597	8.16008	7.9838	8.12771	7.89192	8.16633	7.81746	8.22377	8.24191	7.98301	8.03958	7.89285	7.91425	7.75087	8.19759	7.86903	8.265	7.90114	8.24193	8.00964	8.16301	8.01668	7.57083	8.10153	7.98651	7.94786	8.0625	7.92132	8.37121	8.09507
AX747652	1556432_at	7.94733	7.54761	7.71557	7.68629	7.34441	7.40055	7.38162	7.54233	7.67399	7.65474	7.9874	7.83866	7.46446	7.78099	7.4349	7.60229	7.69873	7.78882	7.1206	7.95315	7.77136	7.33942	8.1203	7.72993	8.39406	6.99576	8.3987	8.10204	7.7692	8.32069	7.96016	8.45901	7.29715	8.20129	7.83898	7.69844	7.98623	7.7793	7.60978	8.07725	7.85543	7.70427	8.2562	7.00091	6.76803	8.22261	7.62737	7.21519
FANCM	234733_s_at	6.4666	6.03109	6.05506	6.12791	6.26139	6.55759	6.78997	5.81505	6.70782	6.61761	6.53958	5.96366	6.56396	6.86257	5.49843	6.43302	6.42999	5.99125	6.57782	5.06599	6.21585	6.15872	6.85027	6.2264	6.61665	6.16192	4.94059	6.28003	5.53991	5.84717	6.63174	6.00406	5.6098	6.8679	5.96741	6.55201	5.591	6.58738	5.80316	6.31244	7.02473	7.13777	5.35589	6.61013	5.63431	6.90611	6.07395	5.79497
SPPL3	224639_at	10.4833	10.2363	10.1998	10.2282	10.0213	10.2439	10.1241	10.3849	10.2119	10.1034	10.1022	10.1393	10.0652	10.5327	10.2807	10.337	10.3593	9.80708	10.4091	9.98204	10.3084	10.1501	10.389	10.1574	10.1343	9.89375	10.1556	10.4469	10.16	10.0933	10.275	10.3701	10.0283	10.3274	10.3155	10.0793	10.0882	10.0336	10.4976	10.4775	10.4433	10.292	10.1272	9.99928	10.1561	10.2827	10.0338	10.2296
TRAFD1	242497_at	12.5726	12.0951	12.3811	12.6113	12.476	12.5335	12.1498	12.4907	12.7919	12.1363	12.4879	12.4632	12.1032	12.3939	12.444	12.6608	12.3441	12.1283	12.3625	12.3371	12.5718	12.3928	12.1719	12.329	12.4753	11.944	12.3452	12.4836	12.8996	12.3146	12.5434	12.3931	12.5024	12.3904	12.3621	12.3884	12.2969	12.5626	12.3884	12.4442	12.4844	12.2837	12.3913	12.3146	12.4217	12.5761	12.3913	12.4197
ZC3H11A	205788_s_at	12.6825	12.5697	12.8019	12.6045	12.678	12.8155	12.4098	12.669	12.9478	12.7041	12.795	12.6299	12.5562	12.8361	12.6528	12.7154	12.725	12.3476	12.6681	12.6356	12.8229	12.7631	12.7286	12.6582	12.8549	12.5453	12.6197	12.9152	12.6989	12.6812	12.8115	12.7861	12.5241	12.7349	12.6665	12.7262	12.4917	12.8401	12.7581	12.7478	12.922	12.706	12.6951	12.794	12.5434	12.7169	12.514	12.6427
ZC3H4	213390_at	12.6531	12.5737	12.5324	12.6101	12.5181	12.3668	12.5057	12.623	12.6886	12.3357	12.5795	12.6531	12.396	12.6886	12.5129	12.566	12.629	12.2764	12.5425	12.4302	12.5876	12.3487	12.5257	12.6938	12.3911	12.374	12.3161	12.6332	12.2219	12.4287	12.5899	12.6835	12.4953	12.5813	12.5322	12.415	12.4611	12.4354	12.5496	12.4297	12.538	12.4205	12.5597	12.4997	12.3125	12.5505	12.6431	12.5651
AK091593	1556046_a_at	4.6519	4.63279	4.66553	4.87007	4.753	4.76223	4.78633	4.76398	4.60158	4.71544	4.60293	4.75306	4.58138	4.78809	4.71734	4.87729	5.15327	4.96719	4.85683	4.66641	4.74321	4.89814	4.66676	4.75906	4.82717	4.71847	4.53814	4.8385	4.76365	4.63762	4.66905	4.62484	4.93038	4.61189	4.88332	4.75876	4.76844	4.65055	4.77438	4.70191	4.67487	4.71902	4.75206	4.79555	4.64288	4.64573	4.84757	4.69607
CDC42SE2	224709_s_at	12.9046	12.7306	12.9151	12.6042	12.9936	12.9994	12.7216	12.8386	13.1613	12.9475	12.9021	13.0151	12.6768	13.1253	12.8837	12.8297	12.9169	12.6792	12.8773	12.5942	12.9188	12.7947	12.979	13.0352	12.8727	12.6693	12.7672	13.008	12.6478	12.8919	12.9008	12.9302	12.7648	12.9854	12.9107	12.9239	12.6526	13.0274	12.9051	12.9094	13.0124	12.8804	12.8863	12.9519	12.7614	12.9489	12.7673	12.7603
GNG7	206896_s_at	8.14968	8.66169	8.57127	8.7066	9.31886	8.29178	9.06376	8.4092	8.61694	9.4494	7.97323	8.15527	8.59555	8.11239	8.33959	8.58329	8.34938	8.45329	8.68124	7.80391	8.45602	8.48578	8.24449	8.73179	8.33539	9.03173	7.81017	8.73299	9.07822	8.78559	8.7882	8.27034	8.3961	8.60919	9.01551	8.0136	8.52247	8.67188	8.98118	8.12386	8.5005	8.66112	8.59423	8.46589	8.32718	8.91174	9.38772	8.6187
MAP4	212566_at	11.1589	11.0204	10.8785	10.8398	10.3147	10.0612	10.9994	10.6953	10.3289	10.4966	10.7578	10.8438	11.0157	10.8235	10.686	10.8516	11.0576	10.8119	10.7019	10.6699	10.554	10.3529	10.7872	10.8054	10.3624	10.6119	10.7353	11.0448	10.4381	10.2139	10.6689	10.8614	11.1227	10.7932	10.7502	10.5019	11.2456	10.1255	10.2741	10.5222	10.4984	10.4018	10.5557	10.7208	10.8842	10.8947	10.9156	10.8102
AK023507	232746_at	8.79628	8.92362	8.70019	9.15216	7.93014	8.34317	8.60997	8.53837	8.39633	8.59635	8.69942	8.93731	8.54897	8.62254	8.52547	7.72509	8.06244	8.95149	8.42149	8.75876	8.71294	8.33524	8.80029	8.75771	8.61502	8.14398	9.33087	8.95205	8.29808	8.83652	8.77778	9.11878	8.67702	8.58908	8.43818	8.8578	8.07538	8.51991	8.0596	7.78204	8.36006	8.66562	8.62006	8.34353	9.06969	8.99806	8.6524	9.20785
SPTBN4	224145_s_at	7.61286	7.71358	7.56613	7.75371	7.958	7.51812	7.8816	7.91797	7.43862	7.88236	7.74126	7.78148	7.60334	7.56983	7.89666	7.95003	7.5759	7.73973	7.75828	8.07047	7.46652	7.79213	7.56913	7.82569	7.37739	7.89348	7.75187	7.67011	7.67759	7.72395	7.59159	7.60924	7.90278	7.48244	7.9384	7.67619	7.95466	7.93541	7.93202	7.74654	7.53314	7.64258	7.64855	7.70548	7.49844	7.3561	7.64428	7.96543
FAM84A	228319_at	6.36726	6.21664	6.14206	6.12951	6.48644	5.88984	6.50919	6.29655	5.9089	6.27091	6.17233	6.13876	6.08073	5.82463	6.2848	6.26552	6.12852	6.59921	6.24817	6.29204	5.86489	6.24482	6.17624	6.24291	6.11981	6.33979	6.19492	6.09326	6.31595	6.17946	6.15584	5.88698	6.35295	6.17628	6.56478	6.23554	6.53957	6.20406	6.19804	6.32364	6.12658	6.22994	6.04954	6.15659	6.18141	6.14008	6.53127	6.0687
ADD1	208030_s_at	12.1509	11.8639	11.7576	11.8468	11.7035	11.6333	12.0667	11.819	11.6906	11.3698	11.7661	12.0699	11.6272	11.8144	11.7904	11.9524	11.9594	11.8487	11.83	11.8255	11.8124	11.6991	11.8058	11.8673	11.6588	11.8475	11.7269	11.9323	11.7643	11.6736	11.7957	11.8786	12.037	11.9474	11.8423	11.8904	12.2323	11.497	11.7803	11.7229	11.7268	11.775	11.8461	12.0206	11.771	11.9097	12.0326	11.9613
CCNK	225824_at	12.0639	12.085	11.9162	12.0563	11.7964	11.8272	11.866	12.0294	12.0446	11.7772	11.874	11.9981	11.8279	12.0041	11.9835	11.9966	11.9721	11.6824	11.8121	11.9373	11.9054	11.8808	11.9119	12.0302	11.8071	11.7836	11.8822	12.0831	11.9648	12.262	12.1307	12.0158	11.953	11.9327	11.9456	11.9023	11.733	11.8609	11.8796	11.8949	11.865	11.7386	11.9671	11.7469	11.9231	12.0178	12.0325	11.9771
M1AP	1552849_at	5.82578	5.64152	6.61936	6.09931	5.95166	6.83154	5.49557	5.89305	5.57696	4.75213	5.70666	5.96307	5.7605	6.12942	4.80938	5.96108	5.18137	5.17085	5.08226	6.56823	5.72075	6.34491	5.92625	5.9272	6.00107	5.69885	7.13517	6.2209	6.96091	6.90091	5.41988	5.74932	5.30407	6.124	6.11237	6.37721	4.88326	6.09276	5.75415	6.34504	6.67903	6.82444	7.30498	5.20724	4.96214	5.81755	6.95789	6.05301
MGAT5B	238445_x_at	6.40843	6.30999	6.0378	6.17397	6.40172	6.17688	6.39985	6.27722	5.92448	5.91325	6.29678	6.20991	6.05385	5.94046	6.1497	6.08002	6.09015	6.37633	5.85384	6.11134	6.04274	6.18505	6.14252	6.12079	5.94861	6.38097	6.10272	6.17069	6.16195	5.92493	6.04156	6.12321	6.31719	5.94576	6.00978	5.99719	6.1251	6.29341	6.2231	6.09165	5.87817	6.00243	6.17857	6.49084	6.15519	6.02255	5.91263	6.28667
MVK	36907_at	7.45931	7.56132	7.41227	7.44653	7.61602	7.43582	7.76032	7.60574	7.33004	7.81554	7.64998	7.81401	7.55762	7.56608	7.94812	7.76919	7.5573	7.80488	7.60497	7.80771	7.30206	7.67862	7.57056	8.0186	7.54989	7.78617	7.66328	7.44128	7.51466	7.40334	7.48428	7.65504	7.551	7.40996	7.78861	7.57825	7.63254	7.51612	7.60181	7.55214	7.33211	7.55999	7.61423	7.70749	7.56739	7.21321	7.65307	7.91297
SAMD14	213866_at	6.58326	6.83852	6.62998	6.92206	7.12696	6.4414	7.36894	6.9656	6.35246	6.92856	6.81874	6.93534	6.78404	6.93971	7.07922	6.81466	6.62014	6.85807	7.20581	7.16891	6.55725	6.75451	6.61323	6.7516	6.98541	7.11337	7.16688	6.88363	6.88411	6.7546	6.68028	6.50611	6.8466	6.87009	7.32664	6.91899	6.94903	7.04702	6.77545	6.4231	6.60672	6.67883	6.55993	7.06979	6.85191	6.39289	6.65346	6.9343
SRY	207893_at	3.79154	3.6573	3.95078	3.73021	3.8024	3.80978	4.00243	3.66484	3.72869	3.98666	3.7883	3.93967	3.54848	3.81256	3.99401	3.80057	3.69914	3.96937	3.81404	3.78998	3.74405	3.90399	3.76621	3.78425	3.74781	3.82029	3.99554	3.68498	3.68362	3.80666	3.77469	3.63842	3.69593	3.99574	3.69515	3.69593	4.12435	3.74294	3.79133	3.6812	3.62897	3.94106	3.73835	3.94364	3.69975	3.69017	3.8685	3.89063
MDH1B	238721_at	4.78138	4.75148	5.00682	4.79683	4.5493	4.60327	4.51848	4.78077	5.04994	4.92606	4.67255	4.68444	4.64297	4.90467	4.79668	4.78677	5.06603	5.01216	4.82931	4.55641	4.70433	4.83425	4.65376	4.92696	4.9079	4.46335	4.81674	5.04204	4.51573	4.63375	4.66731	4.61618	4.71953	4.69307	4.68989	4.63582	5.01565	4.76124	4.43752	4.86472	4.52969	4.61144	4.55841	4.74742	4.836	4.80476	4.67612	4.7701
FAM160A1	242687_at	5.77511	6.21128	6.95682	5.58366	5.26672	5.74294	5.92633	5.82578	6.02791	5.51241	5.78144	5.89445	6.07467	5.99416	6.09801	6.44403	5.03089	5.87885	6.07327	5.29368	7.26434	5.74361	6.05795	6.2734	5.99227	6.58413	5.78136	5.8235	6.49395	6.30398	7.11862	6.09068	5.86164	6.53211	6.21114	5.42722	5.86025	5.91765	6.51436	5.72829	6.55077	6.03798	5.75307	5.20854	5.27607	5.50169	6.56245	5.37107
PRDX2	39729_at	11.8922	12.0426	12.0177	11.5317	11.5912	11.8212	12.311	11.7929	11.3298	12.2959	11.882	12.4969	12.2164	11.7386	12.3609	11.9249	12.2018	12.5009	11.8847	12.0291	11.6064	11.5912	11.9326	11.9859	11.8097	12.2641	11.6145	11.8068	11.4239	11.9702	11.9958	11.8821	12.2538	11.8655	12.1664	12.1396	12.6808	11.4665	11.5936	11.8286	11.5975	11.8484	12.1811	12.422	12.0295	11.9841	12.0275	12.3172
SCNN1A	215026_x_at	6.93436	6.8987	6.85544	6.88525	7.14029	6.62738	7.0567	7.08005	6.7706	7.08329	6.763	7.02639	6.65287	6.83467	7.25664	7.03868	6.80788	7.27582	6.84557	7.23708	6.96099	6.98137	6.81756	6.98863	6.96007	7.02751	6.94584	6.8116	6.85791	6.9325	6.83291	6.90619	7.17108	6.83134	7.32079	6.86872	7.34144	6.68758	6.99027	7.01061	6.82773	6.96883	6.72591	6.7954	6.76235	6.7203	6.82032	7.10244
B3GNT4	221240_s_at	5.63892	5.84753	5.78973	5.95801	5.79987	5.74695	5.87765	5.92501	5.45347	5.80536	5.64129	5.67716	5.92617	5.61978	5.79408	5.87902	6.00216	5.93447	5.82906	5.81721	5.98779	5.87471	5.67066	5.84215	5.69429	5.89194	5.65212	5.60553	5.77894	5.8002	5.72757	5.74791	5.91713	5.68868	5.8907	5.60257	5.82584	5.68014	5.80984	5.75533	5.66185	5.79118	5.78821	5.69677	5.83398	5.91441	5.74846	5.93747
TMEM183A	212165_at	10.4144	10.3967	10.6599	10.2383	10.5109	10.8125	10.9613	10.247	10.0866	10.7248	10.185	10.6534	10.6747	10.5781	10.7119	10.5736	10.5907	11.013	10.8469	10.7277	10.7416	10.6632	10.6083	10.5089	10.4207	11.0093	10.34	10.5806	10.6751	10.6772	10.3459	10.3803	10.9094	10.5413	10.7318	10.8697	11.2782	10.7345	10.4471	10.71	10.5672	10.7303	10.7031	10.9505	10.5738	10.5163	10.6402	10.7577
SDHC	215088_s_at	11.6682	11.4229	11.7091	11.795	11.6904	11.8672	11.6414	11.619	11.7378	11.7811	11.5985	11.9619	11.6691	11.7394	11.7995	11.7531	11.6572	11.643	11.7259	11.5989	11.6177	11.5357	11.7581	11.8146	11.6642	11.5258	11.7055	11.7936	11.5775	11.6969	11.8585	11.7444	11.7643	11.8363	11.7245	11.787	11.5716	11.6902	11.6595	11.6679	11.6164	11.7707	11.6379	11.5653	11.684	11.7816	11.8701	11.8172
AF161365	233217_at	11.7316	11.8908	12.4141	11.4682	11.351	10.5541	11.4737	12.7782	11.7054	11.7346	11.5354	12.0754	11.7549	12.0808	12.5345	11.7663	11.5746	11.5847	12.3658	11.7557	11.0863	12.8532	12.4425	11.9971	12.0323	11.7739	10.2114	12.0921	12.9579	12.5385	11.8407	12.1979	12.1284	12.193	12.1303	12.3378	11.9922	12.3797	12.5132	12.2127	11.201	11.8148	12.574	11.3651	11.1323	10.8054	11.5304	12.1151
HCAR1	224131_at	4.11099	4.02764	4.07522	3.83732	3.90357	4.09492	4.19425	4.20026	4.02944	4.25235	4.04218	4.20524	4.19053	4.13499	4.2263	4.19665	4.50181	4.09679	4.07127	4.31518	4.10568	4.00171	4.15937	4.13269	4.1678	4.24778	4.16133	4.11581	3.99745	4.05374	4.06289	4.00583	4.12747	4.225	4.02731	4.16396	4.18402	3.97595	4.14054	4.0278	4.1579	4.03717	4.26615	4.24031	4.22661	3.99431	3.91384	4.21277
PDGFRA	1554828_at	4.52603	4.69688	4.36426	4.70385	4.54151	4.54092	4.80401	4.53047	4.73766	4.69504	4.55186	4.42734	4.5954	4.45436	4.53251	4.58825	4.67802	4.58803	4.53239	4.71645	4.56396	4.74796	4.57034	4.53061	5.18788	4.55088	4.32514	4.76782	4.76696	4.7688	4.68655	4.48464	4.5914	4.64981	4.80158	4.60115	4.45657	4.56316	4.70593	4.60668	4.61124	4.71853	4.49434	4.45465	4.68744	4.83369	5.13926	4.43392
SLC35B3	222691_at	9.81213	9.85076	9.94104	9.95052	10.4059	10.4107	10.3196	10.1404	10.6225	10.7242	10.3475	9.94602	10.3137	10.5327	10.0553	9.97015	10.2185	9.83943	10.6565	9.59543	10.569	10.1419	10.052	10.1136	10.1236	10.2697	9.52914	10.3809	10.3302	10.1949	9.80158	10.1918	10.0341	10.1775	10.2383	10.5911	9.87666	10.4707	10.448	9.91409	10.3764	10.6005	10.4361	10.6804	9.8983	10.3586	10.1839	9.69332
AAGAB	202851_at	8.5602	8.12869	8.0786	8.47699	8.39235	8.09654	8.47868	8.46144	8.18014	8.39813	8.38688	8.41274	8.24489	8.6245	8.2625	8.12921	8.47003	8.74468	8.34563	8.57825	8.33181	8.21466	8.09481	8.37015	8.71184	8.2986	8.68478	8.22011	8.45568	8.12304	8.44459	8.55323	8.52085	8.07722	8.50665	8.30985	8.68092	8.44734	7.93063	8.64133	7.99974	7.98994	8.45023	8.35616	8.54135	8.35699	8.01007	8.38905
CEPT1	219375_at	11.1251	11.0052	11.0593	10.7442	10.7752	10.8053	10.9975	11.0386	11.1905	11.2302	11.3633	11.1566	10.9971	11.2271	11.0468	10.8211	11.0302	11.2288	10.8597	11.0421	10.9413	10.6767	11.0523	11.1371	11.3795	10.9194	10.6701	11.039	10.6797	11.0653	11.3753	11.1946	10.7771	10.9077	10.8475	11.0511	10.7529	11.0912	10.6771	10.9633	11.2299	11.1518	11.1432	11.2509	11.0656	11.0686	10.7551	11.1017
FBXO44	223517_at	7.43951	8.31216	7.86519	7.53495	7.72008	7.36707	8.09142	7.65305	7.49233	8.12904	7.69596	7.8764	8.2127	7.52556	8.18994	7.67741	7.79583	8.20584	7.72678	7.83258	7.27669	7.47955	7.6673	7.93482	7.41713	8.01397	8.15402	7.84061	7.41774	7.78734	7.70688	7.63449	7.80872	7.69025	8.142	7.76393	8.10404	7.47743	7.35397	7.7047	7.51539	7.59006	7.85921	7.99137	8.0032	7.90025	7.9102	8.02379
AK025664	218152_at	9.58053	9.49581	9.79999	9.45656	9.47867	9.74599	9.25401	9.43932	10.0423	9.47017	9.80725	9.8708	9.40753	10.0599	9.54966	9.52737	9.69016	8.9852	9.42619	8.92951	9.57963	9.2753	9.66555	9.96708	9.45528	9.13669	8.91513	9.84233	8.9476	9.39388	9.57625	9.67781	9.21995	9.66163	9.50055	9.70194	9.25845	9.56605	9.39388	9.50508	9.86028	9.55665	9.57782	9.72736	8.98518	9.48204	9.53177	9.58466
CDH15	206328_at	6.55759	6.49024	6.37037	6.50189	6.85712	6.31769	6.71164	6.5968	6.20119	6.48357	6.54058	6.65324	6.32136	6.27645	6.62228	6.62433	6.48169	6.83166	6.45007	6.73521	6.29354	6.52069	6.30084	6.83348	6.20641	6.49684	6.55397	6.35448	6.50235	6.46904	6.34976	6.30975	6.5681	6.18543	6.59009	6.47201	6.82339	6.55361	6.56566	6.48675	6.34909	6.39217	6.41428	6.58455	6.46515	6.30403	6.60572	6.69054
LCMT2	204012_s_at	8.536	8.18059	8.22831	7.82364	8.33434	8.20532	8.75133	8.26774	8.52806	8.6515	8.40397	8.83117	8.50031	8.49588	8.49488	8.19044	8.37214	7.87327	8.61214	7.99844	8.33601	7.90833	8.58333	8.4341	8.55412	8.21432	8.05566	8.28994	8.06438	8.41235	8.28364	8.53399	8.25824	8.31506	8.13332	8.14146	8.14473	8.37746	8.3723	8.47677	8.44283	8.58983	8.70918	8.64262	8.0663	8.39464	8.53199	8.05219
NEUROD1	1556057_s_at	3.44088	3.23114	3.34519	3.24914	3.32507	3.15335	3.49008	3.5032	3.48578	3.4639	3.46052	3.38946	3.37019	3.52976	3.6722	3.46264	3.35938	3.62221	3.5383	3.33609	3.32759	3.28649	3.48948	3.29082	3.51445	3.51115	3.63545	3.323	3.42897	3.46992	3.30755	3.36375	3.24387	3.3485	3.42928	3.31549	3.75614	3.28651	3.22249	3.76668	3.39535	3.54252	3.24585	3.34554	3.53387	3.37623	3.3849	3.48806
ZIC1	234716_at	6.86991	6.56714	6.46185	6.64128	6.77305	6.56277	6.771	6.68949	6.33122	6.83428	6.59997	6.77583	6.6659	6.61184	6.87061	6.88933	6.69862	7.01339	6.69415	7.13033	6.54239	6.66655	6.71641	7.02855	6.49771	6.65758	6.57126	6.4989	6.71379	6.64703	6.75589	6.49811	6.74526	6.57179	6.80587	6.61136	6.84763	6.84076	6.74036	6.66253	6.6028	6.64075	6.67316	6.66313	6.84671	6.56981	6.79295	6.84134
PWWP2A	226720_at	9.03568	9.07773	9.30937	9.03627	9.3445	9.47286	9.16327	9.33861	9.46507	9.24282	9.56814	9.0234	9.12397	9.52264	8.92731	9.27366	9.32087	8.57264	9.36724	9.17841	9.69029	9.29164	9.24396	9.39101	9.11019	9.12666	8.73795	9.2466	9.11506	9.33346	8.83851	9.36221	8.84945	9.23343	9.1962	9.45335	8.79326	9.16121	9.32471	9.31066	9.63575	9.34583	9.35362	9.43365	8.97417	8.94585	9.21293	8.99465
MTPAP	222794_x_at	8.62242	8.76933	8.6835	8.39911	8.71301	8.72801	8.95035	8.73978	9.23097	9.14479	8.99338	8.95302	9.00409	9.08064	8.29356	8.87924	8.7525	7.92013	8.92694	8.46595	8.81582	8.89375	9.19013	8.97954	8.6483	8.69981	8.1599	8.83155	8.55265	8.67781	8.89761	8.76224	8.63421	9.1437	8.90826	8.53819	8.67871	9.03916	8.79552	8.53983	9.01727	9.1365	8.70794	8.91348	8.17239	8.88214	8.7917	8.58741
FBXO9	210638_s_at	12.4215	11.8859	11.8602	11.5397	11.6593	11.8717	12.8646	11.7463	11.2565	12.2369	12.1248	12.4048	12.1666	12.0587	12.2785	12.0208	12.5772	12.6417	12.1571	12.1172	12.159	11.8966	12.2311	12.3924	12.2321	12.438	11.6876	11.9709	11.588	12.2308	11.6404	12.2019	12.5838	12.2815	12.3654	12.7179	12.8382	11.9924	11.6972	12.1106	11.7757	12.3339	11.9924	12.7349	11.7317	11.7288	11.9089	12.2516
H19	224348_s_at	7.48961	7.41576	7.07383	7.09307	6.3494	6.27197	7.34473	7.93364	7.53626	6.13214	6.72282	6.7672	6.87717	7.3396	7.99221	6.81629	7.87967	5.93748	8.25017	6.9694	6.82872	8.27004	7.54988	6.35529	6.52091	5.93128	7.971	7.95092	6.80033	6.95122	7.52279	6.98219	7.67782	6.70052	7.00063	6.6864	9.13118	6.34308	6.29596	8.3178	6.86696	6.34858	7.04767	8.01224	6.62616	6.33039	6.89877	8.39888
ACOT6	241949_at	4.74955	4.78668	4.81406	4.9491	4.72401	4.58878	4.70096	4.82512	4.75139	4.76942	4.86956	4.57131	5.13161	4.68961	4.72069	4.95916	4.72612	4.65336	4.96286	4.80672	4.64614	4.60055	4.95187	4.82034	4.61685	4.83569	4.84135	4.72612	4.69621	4.62542	4.74117	4.52539	4.81758	4.72734	4.75522	4.71432	4.96089	4.6909	4.71995	4.51709	4.69233	4.71522	4.82294	4.76449	4.73662	4.72871	4.60876	4.66103
CASZ1	243386_at	8.14994	8.18217	8.00831	7.98671	7.38927	7.99247	8.09627	7.95766	8.77632	7.59478	8.18067	7.832	7.67159	8.67416	7.32992	8.05363	7.71679	6.7601	8.50514	7.23532	8.23399	8.72805	7.39643	7.87902	8.4308	7.94122	7.56629	8.71152	7.98441	8.21256	7.85297	7.89883	7.97294	7.98848	7.96307	7.73338	7.84832	8.23616	8.32759	8.1025	8.16574	8.57579	8.13751	7.85062	7.24369	7.88425	7.82336	7.7585
CRX	217510_at	5.49715	5.37475	5.18726	5.20852	5.39666	5.35746	5.37859	5.44061	5.00614	5.54808	5.21179	5.58196	5.38032	5.40733	5.43642	5.56172	5.35056	5.46785	5.44303	5.33083	5.25666	5.39816	5.06754	5.34657	5.08718	5.55416	5.23543	5.20042	5.2748	5.34766	5.39266	5.35339	5.44848	5.27088	5.32864	5.51952	5.2931	5.44128	5.30316	5.24679	5.31199	5.27252	5.3266	5.36495	5.19923	5.16043	5.28165	5.55924
ISM1	235182_at	5.90062	6.56585	7.92399	6.15638	6.60088	5.85514	7.60889	7.66877	6.80757	7.54419	6.2392	6.30151	6.91266	7.60354	6.29418	6.42498	7.86117	7.70513	7.72642	7.37297	6.50788	7.12085	7.55614	6.57168	8.06439	7.52754	6.3597	6.47606	4.92205	5.88986	7.24055	7.78654	6.40134	6.60892	6.05421	6.15599	7.13421	7.3356	7.22121	7.25413	6.88152	6.10013	6.86728	6.91109	7.84261	7.01125	6.80993	7.65594
PANK2	218809_at	11.8969	12.0211	12.0411	11.9949	11.9223	12.0655	11.9315	12.0975	12.2253	12.1125	11.9752	11.8841	12.0794	11.8688	11.9985	12.1329	11.9298	12.0072	12.0325	12.0016	12.1337	12.0572	11.9653	11.8819	12.0142	11.7897	12.0065	12.1636	12.2169	11.848	12.1015	11.9424	12.0097	11.9875	12.0091	11.9217	11.8574	11.9249	11.9726	12.1115	12.172	11.9494	12.0103	11.7963	12.0624	12.2287	11.9897	11.9543
TAZ	37278_at	9.11554	9.56441	9.15185	9.32385	9.235	9.23948	9.4038	9.30022	8.71186	9.34769	9.01525	9.1404	9.26585	8.99665	9.33289	9.05726	9.20939	9.5887	9.09272	9.18369	8.71018	9.34099	9.03157	9.37869	9.18675	9.40071	9.57302	9.04007	9.24314	9.1597	9.1906	9.14749	9.49322	9.50022	9.62792	9.23482	9.69015	9.29456	9.10485	9.02478	8.71693	9.15895	9.28738	9.29116	9.36649	9.14804	9.25169	9.5854
ARL4D	203586_s_at	6.2306	6.21188	6.10193	5.73728	6.20256	5.71194	6.07022	6.15159	6.24007	5.85698	6.00089	6.21987	5.98034	5.92009	5.92074	5.79488	6.32811	6.25086	6.13922	6.00373	5.96726	6.05558	5.90212	6.31137	5.87681	6.25432	6.12447	6.14284	5.90168	5.88564	6.0031	5.92899	6.04991	5.79311	5.68447	6.21916	6.16802	5.9908	5.88473	6.06216	5.9598	5.82504	6.12645	5.93002	6.24004	6.10853	5.97649	6.11233
IRF8	204057_at	12.2894	11.9576	11.9239	11.8348	11.9018	11.8836	11.7893	11.9498	12.3434	11.9519	12.0321	12.3803	11.8338	12.3209	12.1396	12.1077	12.0925	11.9423	11.9983	11.6376	11.9532	11.8286	12.0434	12.2569	12.0872	11.8466	11.647	12.0978	11.8147	11.6933	12.4644	12.0726	12.0392	12.1622	12.0442	11.9619	11.9948	12.0162	11.825	11.9992	12.3908	12.253	12.1171	12.0297	11.9034	12.1439	12.2174	11.7258
ATG4B	212280_x_at	8.14577	8.40747	8.12136	8.4082	8.36205	7.99594	8.46615	8.56479	7.56203	8.25195	7.87904	8.20357	8.55484	8.0065	8.19601	8.24283	8.07972	8.23937	8.22796	8.27254	7.81037	8.22905	8.22212	8.13604	7.59098	8.17557	8.40506	8.08126	8.44248	7.9405	7.8865	8.08031	8.31424	7.973	8.34367	8.12148	8.48393	8.36582	8.24992	8.05816	7.61797	7.9392	8.03243	8.17281	8.1949	8.00218	8.52614	8.48376
BC043400	1556645_s_at	6.80939	7.08194	7.14706	6.72108	7.21023	6.68362	7.83323	6.53888	7.05608	7.02912	6.98624	7.44177	7.2534	7.04626	7.32195	7.00194	7.02459	7.3482	7.44612	6.95647	6.81325	7.11434	6.98902	7.39215	7.53355	7.38048	6.95724	6.96284	6.87601	7.0126	7.41529	7.18156	7.13071	6.83721	6.71459	6.53639	7.1072	6.93148	6.83966	6.82767	6.62592	7.27293	6.94145	7.00841	6.92036	7.00383	7.31792	7.97729
IFT52	218709_s_at	8.68862	8.23825	8.94352	8.62687	9.22422	9.08968	9.18868	8.46108	9.30604	8.99635	8.83588	8.97095	8.89325	9.05267	9.0452	8.55404	9.02351	8.90054	9.49977	8.98486	8.96751	8.90385	9.2337	9.03477	8.45174	9.07303	8.60534	8.82581	8.92435	8.87375	8.86461	8.39938	8.67788	8.96435	8.98871	9.11859	9.59539	8.80198	8.82691	8.90329	8.81132	9.25444	8.97441	9.17786	8.81932	8.6525	8.99451	9.07979
TRPC5OS	231138_at	3.5891	3.77676	3.72755	3.70218	3.88104	3.87277	3.62601	3.61444	3.81514	3.8872	3.65714	3.67646	3.60755	3.58824	3.62329	3.66938	3.7092	3.80507	3.76051	3.65049	3.97435	3.50304	3.65203	3.48689	3.95862	3.90025	3.73891	3.66549	3.76131	3.73445	3.88384	3.46399	3.67724	3.63626	3.74749	4.05734	3.50425	3.61804	3.89444	3.73097	3.81175	4.15975	3.71884	3.73707	3.69609	3.81175	3.75563	3.58818
TSPAN12	230625_s_at	5.58929	5.20043	5.31093	5.33509	5.38559	5.3867	5.39416	5.05025	4.96414	5.44269	5.00055	5.34854	5.2879	5.52233	5.57324	5.12014	5.55063	5.43941	5.21628	5.24646	4.748	5.23753	4.93276	5.47942	5.02552	5.17766	5.14599	5.05973	4.94085	5.0954	5.14583	5.16866	5.31977	5.00171	4.90336	5.18361	5.12173	5.12401	5.2335	4.9488	4.92579	5.14317	5.23994	5.91215	5.08798	5.26917	5.0917	5.58796
BC101234	1556473_at	3.09054	3.04146	3.04731	2.9643	2.97846	3.06358	3.00178	3.06607	3.11319	3.13123	3.07496	3.0073	3.2462	3.07516	3.10083	3.16544	3.09731	3.02864	3.0093	2.99764	3.22466	3.02715	3.17551	3.06514	3.24233	2.8915	2.81818	3.12661	3.21495	3.22818	3.24498	3.04889	3.07566	3.48937	3.12983	3.18243	2.95128	3.09562	3.19733	3.06021	3.2757	3.11812	3.13399	3.30139	2.98627	3.04935	3.12957	2.93956
LY6H	206773_at	4.97938	5.16622	5.14557	5.24985	5.02712	5.12502	5.15463	5.29969	4.90555	5.27066	4.97131	5.1219	5.00437	4.88382	5.28137	5.36253	5.19746	5.06408	5.18917	5.14584	5.08505	5.21245	5.00288	5.21816	4.99229	5.09159	5.201	4.99702	5.12482	5.19335	4.99104	4.86124	5.25347	4.98224	5.14337	5.17704	5.15175	5.13255	5.0849	5.2091	4.9595	5.06476	5.18594	5.22805	5.06929	4.92742	5.02742	5.18393
ERCC8	1554882_at	4.67375	4.83686	5.00257	4.71102	4.93639	4.56546	5.1857	4.74878	5.39859	4.95471	4.76448	4.45859	4.60726	5.66164	4.3439	4.55684	4.42851	4.49153	4.66688	5.07049	4.42508	5.1035	5.38792	4.80417	5.93235	5.12345	4.87704	5.09489	4.59765	4.80106	4.74668	4.8898	4.26861	5.12422	5.25082	5.57331	4.58345	5.34221	4.81882	4.81989	5.46776	5.39887	5.2325	5.12821	4.51375	4.54981	4.64936	4.56407
FAM208B	218331_s_at	9.72438	9.65114	9.65605	9.74892	9.51931	10.1152	9.49126	9.66914	10.3942	9.75234	10.1803	9.75305	9.45709	9.92657	9.76669	9.80008	9.93513	9.44273	9.92485	9.15675	10.0145	9.71789	9.6556	10.0397	10.0292	9.37508	9.46511	9.87092	9.45806	9.77878	10.1162	9.90974	9.49235	9.81057	9.72639	9.92785	9.13627	9.83066	9.71438	9.62405	10.2519	9.8989	9.78267	10.2077	9.22402	9.87965	9.48097	9.48992
FMO5	215300_s_at	6.84131	6.32411	7.17944	7.39512	6.65486	6.89363	6.67297	6.72137	6.59028	6.25558	6.58116	6.93988	6.54366	5.8325	6.68994	7.3414	6.18843	7.01546	6.441	6.38632	6.91365	6.97319	7.30781	6.43117	6.05391	6.22901	6.56011	6.31168	6.61992	6.4961	6.11765	7.18816	6.72245	7.41969	7.29282	7.3926	6.62208	6.47275	6.39606	6.86237	6.63435	7.02096	7.09852	6.85661	7.06064	6.98761	7.38935	6.802
GAL3ST1	205670_at	5.54683	5.91076	5.71481	5.79831	5.80402	5.74869	5.86933	6.02823	5.60787	5.90271	6.00004	5.87146	6.02577	5.60605	6.02799	5.97688	5.73807	6.05842	5.73404	5.94697	5.81386	5.69001	5.70817	5.86157	5.55906	5.84019	5.83432	5.62015	5.76214	5.65923	5.82221	5.65618	5.87662	5.75008	5.82243	5.67377	5.81663	5.96186	5.81846	5.89085	5.60128	5.57136	5.68809	5.75154	5.75504	5.71317	5.81945	5.88221
C14orf80	228558_at	8.60306	8.69085	8.46587	8.64513	8.56201	8.20709	8.75618	8.65622	8.14202	8.55639	8.5519	8.69366	8.39652	8.31445	8.91507	8.85096	8.50541	8.79581	8.54907	8.74941	8.20167	8.58836	8.45146	8.58616	8.32828	8.60139	8.80189	8.4513	8.50908	8.46622	8.49546	8.53386	8.68569	8.45991	8.79229	8.38828	8.91876	8.58564	8.3957	8.74834	8.19813	8.28741	8.52115	8.62261	8.46199	8.21686	8.71884	8.69776
GDI1	201864_at	11.6219	11.8374	11.6671	11.6743	11.5767	11.5352	11.7248	11.7781	11.2917	11.5891	11.5489	11.6912	11.7162	11.5166	11.7901	11.6433	11.6889	11.6751	11.6037	11.7886	11.5311	11.7186	11.5745	11.6991	11.6779	11.8198	11.8891	11.6149	11.6889	11.6189	11.5824	11.6604	11.7333	11.6683	11.8128	11.5625	11.827	11.6637	11.8133	11.6253	11.2883	11.4701	11.663	11.6182	11.7737	11.4893	11.8741	11.7825
GLP1R	208401_s_at	6.96999	7.09252	7.03334	7.26403	7.30507	6.9911	7.087	7.18041	6.75452	7.19051	7.07486	7.03961	7.04552	7.06006	7.29246	7.14557	7.06159	7.06238	7.48698	7.14094	7.16907	7.52198	7.15886	7.31793	7.13142	7.23048	7.19504	6.99097	7.06805	6.92348	6.95939	6.98271	7.11593	7.0181	7.40456	7.15531	7.27304	7.10524	7.22711	7.10463	6.86922	7.2135	7.10004	7.08926	7.09061	6.95062	7.07598	7.4274
HCG27	1559050_at	10.3882	10.7724	10.7388	11.3676	11.1755	11.09	10.1801	10.5648	10.4368	10.5206	11.0603	10.3595	10.7119	10.1998	10.4182	11.4504	10.2255	10.0758	10.5354	11.0005	11.3726	11.1228	10.8503	10.6745	11.0804	10.9524	10.8599	10.7467	11.4749	11.3023	10.7232	11.1396	10.1546	10.2711	10.1682	11.09	10.1073	11.025	11.4744	10.8976	10.8283	10.6573	10.6578	10.6809	10.7029	10.7449	10.5933	10.8946
KRT34	206969_at	3.32306	3.52616	3.4486	3.44429	3.46526	3.54167	3.3342	3.45919	3.28034	3.37982	3.57533	3.42255	3.58212	3.37185	3.63471	3.66271	3.42465	3.65779	3.31974	3.47495	3.45721	3.41198	3.37924	3.4569	3.53274	3.57172	3.36267	3.51291	3.43502	3.23764	3.60686	3.2666	3.38681	3.49558	3.40754	3.37222	3.4469	3.55107	3.39521	3.53695	3.63669	3.58464	3.34674	3.46198	3.57227	3.24657	3.45011	3.28155
MEIS3	1569402_at	5.77873	6.23498	6.02999	5.78619	6.40114	6.1977	6.25337	6.27018	6.10548	6.49932	6.29395	6.44366	6.22215	6.20305	6.36041	6.27285	6.40143	6.51775	6.28677	6.19797	6.11369	6.26333	5.93982	6.52881	6.19918	6.27349	6.17227	6.07523	5.99976	6.02164	6.11713	6.17305	6.06331	6.29547	6.34343	6.17305	6.16574	6.39664	6.13891	6.20038	5.92443	6.03328	6.31389	6.28728	6.14727	5.83563	6.02798	6.43326
PAK4	33814_at	7.01915	7.45226	7.21402	7.23467	7.34395	7.07356	7.40096	7.34981	6.7901	7.44373	7.20205	7.2536	7.5484	7.17531	7.31185	7.26996	7.35342	7.80449	7.27043	7.33859	7.23122	7.2186	7.26518	7.29957	6.94354	7.4383	7.21215	7.2155	7.21222	7.09278	7.25437	7.14069	7.46007	7.27625	7.37921	6.98729	7.37055	7.15017	7.20004	7.25486	6.8898	7.1969	7.28056	7.2316	7.31188	7.39773	7.40906	7.62377
RHBDL3	230755_at	4.18728	4.23582	4.13606	4.12253	4.0082	3.97054	3.97003	4.1	3.97741	4.25294	4.14806	4.21285	4.0483	4.02717	3.93229	4.09041	4.39361	4.10735	4.11992	4.17526	4.05464	4.24721	4.06139	4.16614	3.80008	4.08734	4.07979	4.02523	4.18855	3.92553	3.92095	4.11204	4.11977	4.12676	3.9943	4.09124	4.01082	4.22827	4.10652	3.98738	4.00545	3.91862	3.97479	4.27695	4.02745	4.22366	4.1037	4.08394
SH3BP1	213633_at	7.80989	8.35955	7.7215	7.86375	7.78867	7.25631	8.29429	8.03068	7.28927	7.56491	7.282	7.94587	8.41362	7.43365	7.62785	8.06917	7.94376	7.9328	8.15882	7.98566	7.59423	7.92226	7.55181	7.62664	7.37562	8.13483	7.84392	7.52889	7.77969	7.76126	7.43918	7.30411	8.03476	7.64933	7.93215	7.66047	8.06011	7.64943	7.93719	7.93872	7.46151	7.69368	7.71076	7.58489	7.97993	7.63191	8.29699	7.87129
PLBD2	228845_at	8.32985	8.68291	7.92974	8.02489	7.8632	7.64791	8.54915	8.13099	7.70545	8.25582	7.8615	8.43304	8.69259	8.00664	8.25914	8.52703	8.44749	8.29335	8.22471	8.26972	7.96936	8.35452	8.09249	8.39077	7.84387	8.30513	7.78944	8.05836	8.1542	7.85489	7.74819	7.97352	8.57498	8.00238	8.47077	8.02692	8.53102	8.08782	8.08108	7.94746	7.82951	8.02601	7.95404	8.32544	7.97201	7.78704	8.27523	8.29214
SH3BGRL	201312_s_at	11.7882	11.7643	11.6919	11.681	11.8388	11.9119	11.8796	11.8401	12.0104	12.0351	11.927	11.9256	12.0147	12.1475	12.0405	11.9638	11.8932	11.6758	11.8989	11.9145	11.9197	12.1198	11.8744	11.9569	11.5691	12.027	11.7229	11.836	11.6037	11.8138	12.0051	11.6945	11.7139	12.013	11.8415	11.8933	11.8349	11.9597	11.9478	11.8319	11.9999	12.1223	11.7843	11.8809	11.6591	11.5307	11.7078	11.7263
TIPARP-AS1	1556829_at	5.38618	4.99101	5.2958	5.19349	4.52307	5.25327	5.59698	5.56426	5.48267	5.43107	5.18086	5.23554	5.12564	5.31102	4.4861	5.17994	4.92463	4.9692	5.19329	5.4069	4.8261	5.28815	5.54734	4.9481	5.49336	5.10235	4.82755	4.9933	4.73223	4.82747	4.90141	5.29138	4.68299	5.88994	6.04519	5.31744	5.08542	4.91659	5.16581	5.40288	4.62633	5.49594	5.17645	5.46212	4.92738	5.36669	4.97486	4.87461
HTRA3	226944_at	7.35381	7.48635	7.337	7.4615	7.63616	7.45545	7.62167	7.53253	7.45717	7.71834	7.55841	7.69461	7.24673	7.34332	7.66392	7.62812	7.48643	7.84171	7.41042	7.5161	7.14773	7.46408	7.28609	7.53474	7.35823	7.52109	7.74043	7.29479	7.6213	7.38963	7.52363	7.50816	7.61283	7.38947	7.72589	7.44115	7.79806	7.62519	7.57513	7.41966	7.23439	7.41966	7.36306	7.4448	7.26374	7.08557	7.51356	7.68892
HSD17B12	217869_at	10.9828	11.1646	10.8741	10.8056	11.1611	11.3913	11.0919	10.9412	11.2442	11.2966	11.0826	10.9736	11.1287	11.1937	10.8732	11.2537	11.2906	10.9022	11.055	11.2328	11.1262	11.0221	11.1262	11.2063	11.0653	10.9371	10.6378	11.1454	10.8933	10.9313	11.03	11.167	11.1065	11.0942	11.0565	11.1289	10.7245	11.0008	11.2807	11.1511	11.3069	11.3265	11.0499	11.0426	10.9052	10.8796	11.2656	11.1647
JAZF1	225800_at	12.1136	10.8538	10.6891	10.2647	10.4967	10.101	11.9099	10.4887	9.44884	10.7398	10.9827	11.598	10.7822	11.5861	11.4205	11.3063	11.5114	11.5613	11.3871	11.3109	11.2329	10.4057	11.4306	11.2813	10.9153	11.1178	10.6291	10.6827	10.8234	10.8763	10.808	10.9122	11.7374	10.917	11.235	11.544	12.4139	10.1168	10.4406	11.1815	10.7418	10.799	11.2131	11.7489	10.5963	11.192	10.7421	11.3384
PCGF3	230408_at	9.83361	10.2967	9.82818	9.69446	9.85046	9.4816	9.39176	9.58964	9.722	10.0516	9.76493	10.0918	9.91737	9.9888	9.57613	10.0369	9.81541	9.4638	10.1536	9.77492	10.0311	9.30382	9.39097	9.66095	10.7877	9.99636	9.16585	9.13269	9.56794	9.95297	9.73484	9.71173	9.88677	9.5469	9.4443	9.70024	9.15	9.47993	9.69932	9.93146	9.8449	9.56606	10.0922	9.89049	9.6632	9.89296	9.89029	9.75357
COMTD1	226870_at	8.43277	8.67808	8.40896	8.58499	8.52014	8.41854	8.87107	8.58448	8.11172	8.908	8.15399	8.66711	8.57812	8.3803	8.69094	8.58942	8.71225	8.71925	8.43414	8.74341	8.14328	8.4844	8.29138	8.45885	8.24981	8.58839	8.69978	8.46998	8.66108	8.42441	8.37374	8.36622	8.38434	8.42364	8.76818	8.28419	8.74145	8.44934	8.4307	8.49414	8.4061	8.57621	8.64156	8.42538	8.53377	8.60112	8.57419	8.6254
IRGQ	221877_at	9.63722	9.39982	9.08758	9.41253	9.15199	9.11495	9.54395	9.27053	8.90483	9.20745	9.07526	9.47306	9.53087	9.23346	9.31199	9.26492	9.29541	9.3094	9.32193	9.24546	9.01931	9.17807	8.76765	9.31944	9.2286	9.35692	9.28633	9.18652	9.16538	8.953	9.33681	9.04943	9.40867	8.95575	9.26403	9.08108	9.76244	8.98248	8.99585	9.39294	9.19214	9.09163	9.21428	9.34024	9.29205	9.26561	9.40025	9.28216
UQCRFS1	208909_at	10.8784	10.9918	10.9693	11.0365	11.2757	11.2389	11.2303	11.0853	11.2366	11.4278	10.9446	11.2083	11.2866	11.138	10.9427	11.0896	11.0185	11.197	11.2278	10.9969	11.0452	10.97	11.0892	10.9833	10.8681	11.1068	10.9629	10.9724	11.2321	11.1067	11.0741	10.9115	11.1603	11.1767	11.0857	11.1193	10.9022	11.2262	11.0016	11.0421	10.9831	11.3859	11.0329	11.1371	11.1792	11.1277	11.2845	11.1839
FCF1	219927_at	5.69326	5.1387	5.67855	5.52932	5.63663	6.33399	5.8311	4.8718	5.73918	5.29971	5.33598	5.46698	5.38071	5.73408	5.15463	5.37653	5.56454	5.38391	6.07209	5.03683	5.50172	5.71173	6.23417	4.82583	5.41607	5.56744	5.04891	5.35572	5.26483	5.60157	6.21874	5.57166	5.24027	5.95956	5.39702	5.66956	5.74112	5.15881	5.94132	5.7815	5.55885	5.42441	6.12262	5.21046	5.41791	5.47906	5.52847	5.51459
GPR87	219936_s_at	4.45539	4.4828	4.81267	4.5875	4.67335	4.30235	4.5114	4.56175	4.49598	4.61528	4.50199	4.70877	4.5114	4.33675	4.65749	4.5508	4.77385	4.74437	4.49821	4.49463	4.5285	4.54129	4.47853	4.86755	4.40646	4.51819	4.54205	4.6023	4.35052	4.14709	4.49655	4.39576	4.32222	4.44259	4.36834	4.54451	4.34132	4.44792	4.59966	4.52366	4.22251	4.41812	4.50903	4.66558	4.46403	4.51811	4.54776	4.89541
TKTL2	223829_at	4.0434	4.49625	4.0186	4.10768	3.962	4.14434	4.0199	4.33078	4.17673	4.11629	4.29699	4.37999	4.36065	4.07588	4.31231	4.53574	3.94234	4.07878	4.43472	3.91186	4.14861	4.31729	4.26198	4.11446	4.30324	3.99117	4.09705	4.19395	4.19406	4.16554	4.11668	4.08872	4.18201	4.17842	3.95354	4.40458	4.11501	4.24756	3.96826	4.14178	4.25585	4.17175	5.38106	4.48503	4.05213	4.14629	4.00561	4.07511
LDOC1	204454_at	7.12442	7.73335	7.45782	6.94578	6.98736	6.20398	7.79418	7.35616	7.01675	7.04065	7.26535	7.70624	7.55716	7.2065	7.25199	6.73102	7.35055	7.84712	7.03675	7.55716	7.096	7.13188	7.42396	8.10892	7.57035	7.63481	8.13355	6.5371	6.72672	7.17743	6.79051	7.27924	7.70498	7.30579	7.05075	6.95154	7.2378	7.41931	6.88686	7.51982	7.12154	7.75087	7.44043	7.69201	8.26428	7.29628	8.4269	7.67758
MED15	222175_s_at	9.24991	9.33194	9.12217	9.21655	9.0138	8.82221	9.33396	9.32811	8.72735	9.03636	9.05454	9.30531	9.25853	8.90557	9.15416	9.17826	9.31731	9.24857	9.08288	9.19235	8.60969	9.14545	9.09872	9.0525	8.84937	9.22485	9.29504	9.02682	9.17472	9.02814	8.87215	9.05504	9.30376	9.06483	9.26196	8.92276	9.28642	9.03113	8.99972	9.15872	8.73043	8.91019	9.08695	9.04348	9.29684	9.18194	9.37548	9.43222
NPR3	219054_at	5.34011	5.12039	5.45707	5.0209	4.93445	5.39376	5.37025	5.1657	4.94474	5.4882	5.08779	5.21005	5.26078	4.99118	5.60475	5.41418	5.24594	5.35954	5.72379	5.10559	5.17049	5.5691	4.94652	5.26231	4.71825	5.196	5.43613	4.95769	4.98231	4.97537	5.11158	5.20739	5.47572	4.98848	4.84955	4.92483	4.7765	5.27148	5.35145	4.95897	5.27479	5.05276	4.80168	5.89504	5.16807	4.98836	5.2329	5.3526
LRRK1	219441_s_at	7.81498	8.21759	7.35633	7.95993	8.00761	7.5078	7.47582	8.00564	7.02083	7.61068	7.56768	7.64964	7.94497	7.21008	7.73224	8.64599	7.24304	7.37757	7.62544	7.35187	7.82377	8.41272	7.77504	7.52871	7.35846	7.68622	7.31288	7.42124	8.39445	7.87439	7.47999	7.53253	7.84691	8.11428	7.90137	7.92171	8.03704	8.01039	8.18154	7.23825	7.40988	7.64666	7.74421	7.53795	7.35879	7.79192	8.24471	8.31349
RBBP8NL	236258_at	6.75877	6.73185	6.73158	6.83006	7.07325	6.63818	6.76097	6.61097	6.39774	6.99424	6.69263	6.86918	6.62519	6.62257	7.11508	6.97547	6.76653	7.15101	6.82643	6.88347	6.59611	6.86146	6.5097	6.9917	6.63641	6.80316	6.68774	6.69094	6.53137	6.68606	6.84185	6.5654	6.81181	6.62575	6.94559	6.71682	7.03774	6.99289	6.93806	6.55862	6.40734	6.69943	6.73584	6.71856	6.73557	6.56851	6.866	6.87146
VWA5A	205011_at	9.01848	8.71422	8.768	8.86257	9.02899	8.3733	9.33381	9.22518	8.50312	8.48994	8.52856	8.51731	8.94012	8.7555	8.64645	8.93685	8.75196	8.87335	9.17596	8.31132	8.42407	8.39909	8.67685	8.66849	8.24711	9.01786	9.11979	8.0333	8.86835	8.68194	8.82199	8.59347	9.12666	8.95716	8.92647	8.43819	9.05971	8.66226	8.80632	8.57563	8.37172	8.84669	7.92238	8.92914	8.67853	8.76651	8.9515	8.58944
CD8A	205758_at	12.0279	12.1205	12.1542	12.0987	11.7241	11.8833	12.1081	11.8739	12.6782	11.8961	12.4961	12.4974	11.9744	12.3529	12.0406	11.9228	12.3098	12.3463	11.9453	12.0781	11.7457	10.9537	12.4851	11.9717	12.1167	11.886	12.0704	12.5111	11.5943	12.0753	12.2757	12.0871	12.2347	12.343	12.2061	12.1369	11.6502	12.3027	11.6552	12.0512	12.2379	12.089	12.3467	12.2132	11.8536	12.3412	11.9481	12.5249
MAT2B	217993_s_at	12.0695	11.9238	12.0407	12.1533	12.1058	12.143	12.1192	12.092	12.6217	12.1107	12.2885	12.1503	11.8825	12.2765	12.1579	12.091	12.1081	11.9007	12.1503	12.0364	12.2231	12.1619	12.1087	12.2516	11.9927	11.9432	11.9932	12.2273	11.9553	12.1141	12.1521	12.2493	12.0847	12.1643	12.0918	12.1127	12.0101	12.1392	12.1413	12.1823	12.3408	12.2223	12.299	12.1112	11.8415	12.0999	11.9516	12.086
TNFRSF17	206641_at	8.46166	7.63952	8.69658	10.0781	10.3881	10.7342	9.77027	8.15366	11.4843	11.0591	8.2468	8.04168	8.55926	8.28763	8.02895	7.60155	8.58369	9.51455	8.41944	9.13512	8.5298	7.63409	9.63629	7.85473	9.1932	7.83004	8.25977	7.8535	10.5698	10.8307	9.2245	8.02669	8.48525	8.98341	9.08706	7.56127	7.44016	10.3229	8.8386	8.14622	10.1711	8.96608	7.67691	8.87743	8.82087	9.2062	9.25797	8.04094
FAM211A	229889_at	7.66389	7.73176	8.06161	8.22567	7.45822	8.55611	7.60212	7.61596	6.80929	7.33491	8.17952	8.03082	7.78148	7.87007	7.65886	7.49805	7.92362	8.10138	8.1304	8.25686	8.50172	7.60273	7.09245	7.67142	7.7679	8.40849	8.20682	8.16123	7.97323	7.68149	7.72756	7.84929	8.67133	7.69564	7.89944	8.05839	8.49516	7.23799	8.81452	7.73159	7.40387	7.73936	7.56496	8.54088	8.05879	7.68596	8.00068	7.35638
IGFALS	215712_s_at	6.5775	6.56062	6.59943	6.40315	6.56959	6.33475	6.57188	6.67246	6.14153	6.43152	6.50509	6.74506	6.49797	6.4931	6.74814	6.61428	6.452	6.61217	6.64263	6.60147	6.37933	6.75607	6.36232	6.41908	6.57547	6.64352	6.5714	6.38358	6.46216	6.53992	6.44301	6.24035	6.74991	6.3403	6.55218	6.60417	6.66138	6.39108	6.57013	6.47741	6.35816	6.53469	6.50122	6.39253	6.52853	6.42023	6.51729	6.63487
B4GALT3	210243_s_at	10.033	9.75485	9.44074	9.5552	9.16975	9.34919	9.86186	9.53246	9.57892	9.75187	9.10118	9.74296	9.48952	9.49834	9.5585	9.26054	9.7702	9.76635	9.47767	9.77601	9.33165	9.17935	9.59219	9.39107	9.41934	9.49236	9.67322	9.2311	9.64216	9.56275	9.79926	9.5622	9.60105	9.44516	9.61277	9.36361	10.1442	9.36277	9.22321	9.3529	9.4552	9.33914	9.67522	9.59573	9.55395	9.46263	9.63576	9.83381
CDK1	203213_at	4.19776	4.21876	4.59101	4.34462	5.24656	5.38255	4.34751	4.14744	6.29376	5.1428	4.46722	4.16425	4.44337	4.29664	3.85165	4.1033	4.27868	4.17664	4.20544	4.15773	4.41382	4.13429	4.35529	4.2113	3.74415	4.27649	4.2149	4.48163	4.60688	4.68353	3.82098	4.21545	4.13897	4.76744	4.53378	4.49009	3.87391	4.32311	3.86124	4.13497	4.91027	4.42503	4.18151	4.54155	4.04875	4.18151	4.37741	4.02297
CSF1	211839_s_at	6.47519	6.68356	6.53806	6.40656	6.75969	6.29974	6.60533	6.5442	6.44873	6.72928	6.46992	6.72767	6.46586	6.53495	6.62443	6.73092	6.70328	6.90397	6.74458	6.70433	6.41979	6.56204	6.41514	6.73364	6.76549	6.57511	6.62456	6.53687	6.60035	6.43962	6.41867	6.59115	6.59749	6.46737	6.66832	6.56182	6.86989	6.60532	6.69019	6.52047	6.44862	6.49868	6.60549	6.58249	6.58601	6.43798	6.6942	6.59556
HSPA2	211538_s_at	5.3425	5.52911	5.62145	5.42528	5.43369	5.38361	5.18896	5.45588	5.15655	4.79526	4.86531	5.07024	5.29834	5.10088	5.359	5.07342	5.22725	5.69652	4.94531	4.90995	5.56492	4.88974	5.13658	4.84776	5.1451	5.23303	5.65011	5.26804	5.19479	4.97578	5.46512	4.5604	5.19491	5.34835	4.93146	5.518	5.61647	5.20805	5.24153	5.02589	5.18071	5.24449	4.81573	5.2832	5.02124	5.07529	5.63016	5.46733
LINC00347	237980_at	4.23975	4.23915	4.1816	4.0083	4.20334	4.02726	4.18899	4.26934	3.97373	4.25172	4.2154	4.09157	4.22605	4.00334	4.22087	4.41385	4.20786	4.33776	4.22865	4.26413	4.04307	4.35397	4.1026	4.15276	4.26738	4.35083	4.13176	4.1452	4.02878	4.00681	4.18572	3.95494	4.23581	3.97331	4.18511	4.202	4.11095	4.11063	4.1005	4.05295	4.14661	4.12497	4.02556	4.24162	4.07576	4.03263	4.14137	4.14088
LOC149134	230541_at	6.21688	6.78698	6.62432	6.84817	6.7215	6.62055	6.61129	7.0207	6.31095	6.91134	6.59119	6.78451	6.66102	6.69821	6.94314	7.0825	6.71129	6.88836	6.77574	7.11526	6.79035	6.96117	6.62858	6.80573	6.74723	7.03182	6.91471	6.57736	6.97771	6.64986	6.75706	6.76689	6.8822	6.52596	6.85292	6.62293	6.92177	6.66327	6.7957	7.02121	6.64825	6.54125	6.91276	6.45364	6.4426	6.59173	6.74919	7.3271
MTMR4	214268_s_at	11.2311	11.3314	11.1891	11.0558	11.2791	11.3039	11.2874	11.3348	11.2003	11.2649	11.1333	11.1638	11.1004	11.2375	10.9868	11.1741	11.2177	10.9744	11.324	10.7818	11.0783	10.9804	11.0534	11.4086	11.2041	11.1042	11.0856	11.2617	11.2854	11.1222	11.1341	11.3898	11.2155	11.2265	11.1623	11.14	11.0736	11.1092	11.1492	11.2147	11.2258	10.9829	11.136	11.2606	10.9848	11.3029	11.3679	10.9317
MUC6	214133_at	5.93244	5.987	6.01679	5.99969	6.26726	5.91221	6.0865	6.13182	5.70801	6.03663	6.10628	6.11835	5.82103	5.83019	6.37399	6.15102	5.93873	6.13285	6.03414	5.98967	5.56657	5.78471	5.99184	6.12964	5.73824	6.00163	6.20494	5.96018	6.00347	5.78551	5.99807	5.84563	6.09642	5.73014	6.00295	6.01307	6.25619	5.96851	5.89104	6.07988	5.67442	5.9706	5.96706	6.31417	5.95791	5.84788	6.1152	6.22098
SHPK	219713_at	7.57678	7.84711	7.33152	7.52281	7.60197	7.18279	7.62035	7.45261	7.94854	7.32008	7.27582	7.44699	7.68646	8.03292	7.17043	7.68859	7.7591	7.65894	7.31934	6.98722	6.95497	7.50082	7.29242	7.29588	6.94711	7.66878	7.35156	7.21275	7.37757	7.31815	7.46266	7.39385	7.28011	7.16043	7.07208	6.81166	7.63257	7.42105	7.07534	7.06044	7.17999	7.48141	7.38305	7.32777	7.91273	7.18364	7.7917	7.6609
TM6SF1	219892_at	9.39012	9.245	9.94426	9.90098	10.031	10.3046	9.19216	9.33398	9.43536	9.34005	9.78329	9.53042	9.54925	9.56551	9.33203	9.66857	8.97798	8.50406	9.8508	9.76284	10.2895	10.1805	9.19372	9.74337	9.89599	9.69632	9.85573	9.86442	10.0289	9.70959	9.48353	9.67482	9.43669	9.43322	9.29453	9.63615	9.25456	9.83464	10.4886	10.1295	9.61204	9.98633	9.82121	9.48957	9.13674	9.47524	9.8264	9.73648
VAC14-AS1	1564158_a_at	4.31908	4.57705	4.5465	4.6614	4.03874	4.21196	4.50713	4.3481	4.32009	4.33374	4.67886	4.48205	4.01605	4.53109	4.25362	4.24548	4.32869	4.20647	3.92698	4.40523	4.37642	4.19001	4.16466	4.53332	4.25813	4.11323	4.09135	4.66089	4.48327	4.35115	4.3721	5.4989	4.2573	4.71488	4.33616	4.22414	4.22098	4.45045	3.88623	4.61987	4.52148	4.32277	4.37818	3.87581	4.37955	4.20068	4.17473	4.17917
GCSAML	1552908_at	7.439	6.91122	5.92559	7.06624	7.27421	6.37158	7.1768	8.37029	5.25298	6.75652	7.04976	8.38427	6.0348	7.71136	7.66792	6.79746	7.46045	7.20329	7.28743	7.76771	8.06952	7.45851	6.73106	6.7681	7.19307	6.11491	7.95709	6.88971	7.62603	7.71236	7.52676	7.53201	7.41629	7.79828	8.10911	8.26083	7.17239	7.52586	7.22004	7.8567	7.49251	8.477	7.84811	6.53548	6.80606	6.97224	7.16483	7.45136
AGAP2	206152_at	8.24807	8.86652	8.57603	8.635	8.4285	8.50783	8.67613	8.51149	8.49228	8.22322	8.21454	8.20054	8.40383	7.89044	8.3174	8.36819	8.39434	8.39471	8.48645	8.67248	8.33045	8.39324	8.3214	8.4116	8.18402	8.33322	8.85533	8.58473	8.67627	8.40779	8.37121	8.26081	8.47703	8.19916	8.61739	8.42485	8.43222	8.27236	8.40635	8.35876	8.08414	8.44788	8.29569	8.23205	8.48099	8.5258	8.60579	8.60874
BC022431	1561795_at	4.73327	4.46478	4.57395	4.39406	4.38306	4.4179	4.8162	4.72117	4.66028	4.55091	4.92665	4.50839	4.40795	4.88649	4.55446	4.48704	4.94946	4.52814	4.49953	4.42699	4.29656	4.57205	4.64114	4.64245	4.57897	4.89807	4.62166	4.42269	4.3831	4.5691	4.52043	4.70253	4.58261	4.79183	4.5457	4.47141	4.74059	4.48348	4.55238	4.47922	4.43297	4.54273	4.6108	4.35856	4.47227	4.68967	4.51845	4.53341
DTX1	227336_at	8.21754	8.14568	7.83934	7.4257	7.72733	7.4914	8.54898	8.46916	8.01835	8.10722	7.83376	7.97689	8.0808	7.32243	8.13471	7.48443	7.94697	8.51564	7.56901	8.29391	7.49986	7.38647	7.32684	7.56749	7.46504	8.3633	7.53427	7.6822	7.5549	7.95484	7.485	7.48731	7.84696	7.64867	7.79811	7.59242	8.6059	7.11297	7.29237	7.42993	7.79173	7.72611	8.01151	7.86648	8.02044	7.55505	8.28971	7.75994
RBM43	228304_at	9.47489	9.19999	8.68497	8.75664	9.10843	8.91029	8.83888	8.92946	9.28503	8.99271	9.48581	9.12139	8.45205	9.33791	8.74029	9.35847	9.47227	8.82444	9.11994	9.24564	8.9679	8.94252	8.98057	9.16133	9.23972	8.55573	8.57888	9.24548	9.2782	9.26281	9.43529	9.46132	8.82265	8.82052	8.55021	9.22392	9.20021	9.20804	8.67904	8.3628	9.16377	8.94165	9.09417	9.06151	9.42056	9.25654	8.72139	8.76727
SERPINB4	211906_s_at	2.91986	2.95787	2.92265	2.95361	2.85439	2.91509	2.93908	2.93411	2.86489	2.95688	2.89266	2.90054	2.90143	2.8813	2.92565	2.96616	3.02517	2.80018	2.93279	2.93946	2.88076	2.77055	2.85806	2.83846	2.90012	2.8917	2.86762	2.83815	2.83563	2.83563	2.86352	2.86352	2.9059	2.9059	2.9326	2.90872	3.01016	2.90743	2.86886	2.87961	2.8832	2.94022	2.85276	2.91627	2.952	2.7802	2.9114	2.83953
ZNF346	222884_at	7.09354	6.91737	6.89598	7.00065	6.91892	6.88549	7.4547	6.83758	7.03846	7.28299	6.747	7.03304	7.36195	6.60759	6.90263	7.09508	6.81011	7.57497	7.31068	6.95489	6.80683	6.98018	6.99262	7.07115	6.85204	7.20226	7.43457	7.05391	6.85731	7.02812	6.83998	6.67093	6.98756	6.84028	7.27791	7.21143	7.64273	6.94182	7.25379	7.09009	6.83156	6.87221	6.7794	6.84748	6.89324	7.09858	7.54009	7.21094
MGAT4B	224598_at	7.94076	7.53974	6.95395	7.50606	7.37022	7.19405	7.83202	7.83438	6.8828	7.54757	7.40702	7.78856	7.71002	7.59617	7.70257	7.65331	7.58095	7.52452	7.47597	7.9152	7.31871	7.47973	7.23052	7.30547	7.28977	7.78717	7.57555	7.15293	7.53477	7.25218	7.02654	7.17736	7.58812	7.78697	7.55962	7.46578	7.41869	7.5789	7.48553	7.32072	7.2613	7.58314	7.12009	7.65562	7.39053	7.40726	7.71831	8.08069
AVPR1A	206250_x_at	6.70657	6.93734	6.57209	6.91079	6.99791	6.71313	6.95975	7.24921	6.67291	7.11804	6.87727	7.19735	6.76434	6.74382	7.16716	7.20644	6.95105	6.93371	6.97781	7.11725	6.84953	7.06187	6.91934	6.93779	6.73683	6.99568	6.75023	6.7812	6.83991	6.83347	6.77732	6.85232	7.04044	6.90106	7.07164	6.9041	7.10252	7.13253	6.90614	7.06831	6.80987	6.93941	6.78639	6.93784	6.79133	6.50314	6.85155	6.85066
HOXB3	228904_at	6.53789	6.3597	6.31425	6.29722	6.60642	5.94397	6.7664	5.84392	7.58281	6.12084	7.39815	6.72279	6.83605	7.30568	6.37421	6.16511	6.63933	6.53562	5.96015	5.84255	6.93742	6.60192	6.64494	7.23459	7.28753	6.41049	7.354	6.75136	6.09141	6.85748	6.24054	7.25455	6.29588	6.88235	6.6031	6.6723	6.05916	6.48865	6.44837	6.51869	6.75608	7.29732	6.8585	7.08755	5.2858	7.26654	6.75425	7.00427
MXRA7	227326_at	6.43247	7.31819	7.17896	9.21828	6.59058	9.15858	7.45159	6.657	7.22519	6.67614	7.04294	7.6963	7.10808	7.62024	6.94324	6.93582	7.21395	7.44249	6.55196	6.44242	7.03066	9.04478	7.14701	8.91826	9.37699	9.03069	7.51316	8.81759	6.47627	8.57148	6.64884	6.53602	8.59999	7.23233	6.96659	7.01435	8.24764	7.04607	5.91887	6.81206	6.82312	8.6254	6.99416	7.61532	6.56484	7.4666	6.86359	7.19349
NTF3	206706_at	6.45344	6.63829	6.59588	6.49233	6.50625	6.36272	6.69281	6.60574	6.34503	6.72856	6.65272	6.56867	6.31325	6.69334	6.91503	6.70805	6.49921	6.65128	6.21935	6.96077	6.52198	6.65045	6.59347	6.71176	6.8877	6.56933	6.61533	6.50262	6.39529	6.45169	6.37271	6.67022	6.54623	6.35867	6.36971	6.5189	6.59033	6.45234	6.5952	6.49068	6.63931	6.70395	6.58721	6.58764	6.55109	6.32668	6.48778	6.7217
POLRMT	203783_x_at	6.49912	6.67202	6.58944	6.62361	6.7873	6.48585	6.68646	6.59645	6.34747	6.87017	6.64377	6.53234	6.64279	6.53326	6.82684	6.82616	6.638	7.13712	6.52693	6.79543	6.37284	6.85573	6.69979	6.87845	6.62608	6.63623	6.55496	6.49557	6.39977	6.5219	6.56061	6.51818	6.6871	6.38693	6.72419	6.65392	6.8227	6.62802	6.61214	6.67057	6.49942	6.7266	6.6274	6.55641	6.6705	6.51124	6.58066	6.6959
STAU1	213037_x_at	12.4582	12.4376	12.3873	12.4004	12.422	12.4532	12.4211	12.4672	12.527	12.4356	12.4818	12.62	12.3818	12.6167	12.4356	12.4728	12.6064	12.1961	12.5495	12.3254	12.4652	12.3317	12.3215	12.6498	12.2965	12.3663	12.2744	12.5155	12.2717	12.2928	12.3483	12.531	12.4096	12.364	12.3203	12.4348	12.5809	12.2979	12.3875	12.338	12.5468	12.3234	12.4683	12.6353	12.2016	12.4223	12.3813	12.2858
CCDC13	1554023_s_at	5.96005	6.70447	6.384	6.55355	6.56876	6.37393	6.44951	6.52781	5.95052	6.36797	6.29429	6.29851	6.48759	6.10987	6.31443	6.57445	6.23136	6.8228	6.40348	6.62908	6.46161	6.62113	6.43644	6.4769	6.7288	6.69122	6.56178	6.38027	6.72175	6.44133	6.28111	6.54652	6.36856	6.3224	6.19877	6.39125	6.49984	6.54871	6.57702	6.27098	6.37846	6.43872	6.31135	6.34638	6.2534	6.49497	6.42296	6.38583
EIF3B	208688_x_at	10.4211	10.0697	9.8187	9.82374	9.71628	9.53197	10.4551	9.86278	9.63617	9.98162	9.86355	10.3097	10.1659	9.93009	10.0329	10.0799	10.196	10.3055	9.92837	10.1563	9.60965	9.57159	10.0047	10.023	9.7932	10.1048	9.89255	9.88036	9.85905	9.74937	9.92117	9.96183	10.3955	10.0414	10.2611	10.0742	10.6239	9.70127	9.55185	9.7379	9.67206	9.88949	9.9977	10.2867	10.2416	10.0634	10.2468	10.2271
LMTK2	226375_at	9.27167	9.41865	9.82602	9.47402	9.41931	10.0654	9.1835	9.40118	9.56436	8.88171	9.51058	9.30161	9.27558	9.56078	9.10047	9.38194	9.47318	8.11399	9.26093	9.01689	9.87979	9.50469	8.93664	9.6758	9.62145	8.91233	8.91058	9.34014	9.92277	9.54828	9.05179	9.56154	9.6057	8.93439	8.98039	9.45392	8.602	8.89183	10.056	9.72912	9.84633	9.33696	9.49687	9.39646	9.01054	9.43333	9.71737	8.87063
LOC283403	1560277_a_at	5.11745	5.21456	5.00301	5.32617	5.15674	5.03182	5.30697	5.2873	4.9489	5.04505	4.9392	5.19852	5.38165	5.04137	5.1157	4.89463	5.20062	5.34128	5.20002	5.06702	4.96197	5.28902	5.25301	4.87961	5.16172	5.24841	5.19505	4.98916	5.02625	4.97972	5.1488	5.16125	5.08668	5.10083	5.0261	5.18432	5.19483	5.18329	5.39763	4.91311	5.20992	5.20431	5.04225	5.20893	5.21373	5.06136	5.15352	4.95891
LOC284865	1564109_at	5.14809	5.06166	5.12865	5.07992	4.97815	4.94495	5.25493	5.0657	4.93244	5.09557	5.08406	5.12332	5.07992	5.03463	5.04837	5.21332	5.20795	5.029	5.05215	4.95459	5.13239	4.98521	5.20125	5.06626	5.28458	5.16221	5.21539	5.10212	5.14746	4.99661	5.0004	5.04119	5.12498	5.04531	5.132	5.21466	5.08336	5.02579	5.06643	5.04451	5.12753	5.02687	4.99923	4.96	5.1519	4.90898	4.95252	4.97526
LOC90784	228515_at	8.39364	8.31926	7.43654	8.10465	7.37621	7.50059	8.26226	7.5184	7.60793	7.6461	7.10995	8.20039	8.21589	7.84582	7.56179	8.1567	8.22745	7.94184	7.43614	7.3908	7.50155	6.77883	7.58929	7.72167	7.03508	8.01403	7.37063	7.96271	8.13122	7.74264	7.94795	8.18494	8.113	8.1974	7.85814	7.92018	6.93579	7.42443	7.7212	7.79494	7.5108	7.80915	7.79794	7.85128	7.11521	7.91286	8.86967	7.61259
C10orf137	213410_at	8.84721	8.71932	8.9661	9.02517	8.84019	9.36845	8.82639	8.9024	9.50167	9.24132	9.41251	8.87738	8.91223	9.3506	8.71468	9.06793	9.10446	8.54438	9.07118	8.73592	9.21112	9.14366	9.05045	9.21587	8.87111	8.94723	8.60456	9.22679	8.88279	9.06159	8.82562	9.30785	8.93993	9.19695	8.97821	9.23431	8.81254	9.08252	9.17662	8.97858	9.37143	9.06137	9.19158	9.25856	8.74569	9.02519	8.89679	8.6459
CALD1	212077_at	7.43848	6.60366	5.92752	6.80866	7.84095	5.67457	7.79323	7.57103	6.02096	5.85149	6.42656	5.94164	7.45854	7.9514	7.59586	5.82106	7.14083	6.13778	6.85549	7.66412	7.11452	7.73937	6.53403	5.72981	6.42186	7.91735	7.43995	7.17135	6.48499	6.44682	6.43209	5.4315	6.64597	7.7955	7.33078	7.53364	7.34829	8.44325	7.00742	6.57035	6.74882	5.64506	5.99335	8.38009	6.45595	6.31342	6.29863	6.97791
COX18	227442_at	10.0157	9.91181	9.89127	9.84654	10.1963	10.1611	9.7877	10.061	10.3331	10.0956	10.1499	10.2692	9.92824	10.3713	10.0445	10.083	10.3448	9.93251	10.1445	9.45586	10.1712	9.99586	10.2005	9.95417	10.2816	9.69577	9.68932	10.1171	10.0512	10.1515	10.0285	10.1214	9.85308	10.0631	9.98363	10.1303	10.0489	10.2216	9.88629	9.99433	10.2084	10.2198	10.2158	10.1801	9.87094	10.129	9.98282	9.99216
TRIpartite	232464_at	8.03808	6.48632	6.90965	6.75562	6.70598	6.05713	6.06831	6.5662	7.18463	7.07884	6.86431	6.98601	6.65861	6.55379	6.53403	7.16248	6.11439	6.32145	6.68753	7.46326	6.73336	6.57921	6.3057	5.78968	6.99628	6.2749	6.76612	7.0272	7.42606	6.70914	7.23503	6.446	6.87052	6.3253	6.1939	6.79459	6.60334	6.96693	6.52455	6.4685	7.16559	7.08752	7.31463	6.03214	6.25208	7.40673	6.53326	6.52242
ERAL1	212087_s_at	9.55788	9.49997	9.01421	8.97029	8.79493	8.88003	9.43083	9.18643	8.78373	9.24376	8.99096	9.26929	9.6626	8.95881	9.32628	9.10627	9.27209	9.5275	9.10003	9.31614	8.86471	9.00907	9.19066	9.32083	8.80388	9.13656	9.01528	9.12036	9.347	9.07442	9.18716	9.20288	9.10622	9.14812	9.23073	9.2195	9.90081	8.85695	8.77043	9.09411	8.93091	8.86968	8.97686	8.85288	9.45255	9.16059	9.49674	9.25592
SLC52A1	220756_s_at	6.31314	6.53669	6.47956	6.46307	6.4612	6.18508	6.34393	6.59155	6.34623	6.49979	6.43065	6.34591	6.48679	6.47876	6.63093	6.68489	6.44578	6.32681	6.43748	6.69395	6.27159	6.61537	6.32626	6.64979	6.48542	6.41881	6.54571	6.43598	6.21605	6.21298	6.2764	6.37314	6.40165	6.30064	6.28819	6.42777	6.54129	6.32381	6.33522	6.36963	6.37684	6.46505	6.39032	6.55362	6.42663	6.27796	6.33522	6.51003
ATP2B3	242036_x_at	4.00195	3.99162	4.32981	3.99484	3.91962	3.92714	3.91154	3.97701	3.87379	4.04602	3.72241	3.84141	4.08238	3.73443	3.62738	3.85559	4.02288	3.74821	3.66445	3.83488	3.78475	4.06653	3.84013	3.89712	3.84722	3.90205	3.86196	3.94784	4.36284	3.90489	3.88041	3.89202	3.81907	3.93065	4.44143	3.90593	3.62276	4.04881	4.24829	3.98621	3.82612	3.95388	3.89382	3.82974	3.91696	4.09681	3.92829	3.65766
CYSTM1	224707_at	10.3499	11.3957	11.6316	11.4271	11.9253	11.7324	11.2797	11.3965	11.0507	11.2058	10.9764	11.0961	11.1887	10.9794	11.2148	11.1975	11.0573	10.9191	11.6081	11.6251	11.5851	11.6712	11.422	11.241	10.9842	12.0833	11.2433	11.2224	11.8332	11.9049	11.0401	10.8453	11.2775	10.8695	11.1848	10.98	11.4372	11.0692	11.6824	11.5214	11.0413	11.6598	11.2944	11.1918	11.3479	11.3551	11.4898	11.3299
CALU	200757_s_at	9.24521	9.25349	9.28315	9.24706	9.35699	9.63541	9.49151	9.23017	9.86544	9.69104	9.26792	9.4989	9.35816	9.48312	9.19403	9.40992	9.30149	8.83734	9.43943	9.01064	9.20129	9.44196	9.29384	9.25873	9.41864	9.26775	9.2182	9.40293	9.58627	9.37512	9.34769	9.35169	9.37697	9.31692	9.31758	9.50289	9.24909	9.37956	9.26062	9.28541	9.54673	9.42489	9.29993	9.31942	9.10014	9.45373	9.48453	9.01024
ERBB2	216836_s_at	7.44598	8.1368	7.16371	7.69841	7.03204	6.83584	8.06353	7.05693	7.76482	6.96763	6.69209	7.63762	6.69438	7.78283	7.7212	7.42106	7.4267	6.63765	7.26768	7.53814	7.21037	7.53434	7.62087	7.29373	6.982	7.68848	7.58176	7.87835	7.04677	7.21353	6.52966	7.44669	7.99844	7.31873	7.28093	7.19204	7.32035	7.0558	6.94731	6.99453	7.12266	7.86234	7.10687	8.07789	7.21599	7.7092	7.86345	7.17398
IL18BP	222868_s_at	8.54382	8.39073	8.09425	8.24444	7.84557	7.50005	8.64431	8.27945	8.41198	7.99457	7.97075	8.8088	8.4142	8.40018	8.27846	8.36536	8.34689	7.98692	8.3662	8.11695	7.9467	8.22715	8.05937	8.47299	7.97161	8.06879	8.873	8.31524	8.24032	7.67748	8.29078	7.86116	8.7681	7.98034	8.05456	8.28484	8.29826	8.33453	8.06081	8.39021	7.8546	8.26556	8.33083	8.15217	8.45595	8.51222	8.81801	8.70817
CLU	222043_at	6.85496	6.53102	6.04053	6.69642	6.71992	5.54912	7.12295	6.7524	5.54631	5.91809	6.45684	6.27057	6.81668	6.31606	6.31514	6.15696	6.44517	5.99809	6.10473	7.21523	6.49543	6.77794	6.19593	6.18354	6.4296	7.4233	6.88093	6.60955	6.73704	6.157	6.28787	6.53538	6.16642	6.58269	6.60339	6.57714	6.78336	6.60393	6.65996	6.28221	6.28306	6.10643	5.9713	7.09759	6.18963	5.72866	6.69133	6.48186
ZNF311	236550_s_at	3.40172	3.25989	3.26234	3.05736	3.44035	3.13848	3.4644	3.36615	3.13111	3.25801	3.23859	3.21634	3.20564	3.06141	3.27867	3.24556	3.28635	3.44433	3.51364	3.35585	3.28441	3.18174	3.35347	3.33077	3.22381	3.34492	3.18524	3.48327	3.08871	3.24415	3.24838	3.26025	3.76398	3.19104	3.12572	3.21356	3.20673	3.25136	3.28512	3.47424	3.14042	3.21009	3.21737	3.11609	3.27701	3.29499	3.26481	3.45453
ABCC10	213485_s_at	9.10257	9.39417	9.08582	8.93627	8.93906	8.70757	9.20379	9.2096	8.78668	9.17935	9.43807	9.32576	9.60941	9.15019	9.28242	9.00108	9.17088	9.0762	8.88202	8.80656	8.74109	8.74805	8.94469	9.36238	9.03971	9.17112	9.09361	9.13836	9.08613	9.30126	8.82456	9.24118	8.99072	9.2144	9.30428	8.84837	9.46563	8.90505	8.96015	9.0587	8.65944	8.87329	8.98673	9.06293	9.14587	8.56765	9.32162	9.37524
CXCR7	212977_at	8.71529	8.56755	9.06713	8.9218	8.68163	8.96081	8.88028	8.56081	9.19678	8.60523	9.15077	9.15625	8.83443	9.56277	9.00277	8.71715	8.7846	7.99171	9.04891	8.34271	9.50292	8.71776	9.09324	9.19175	9.39468	8.90628	8.54269	9.39689	8.13267	9.0143	8.80424	8.93334	8.50417	9.03997	9.15667	8.83409	8.42012	8.68661	8.65801	8.21107	8.9136	9.43172	8.85712	9.3371	8.54589	9.20912	9.0357	8.8658
C2orf53	237319_at	6.11954	6.38285	6.34395	6.35722	6.29001	6.08895	6.43685	6.14084	5.98028	6.31478	6.24509	6.37782	6.27853	6.13364	6.34906	6.3179	6.28969	6.27602	6.48242	6.28203	5.9338	6.33787	6.39921	6.2888	6.36978	6.54816	6.32858	6.28269	6.17119	6.16557	6.14944	6.33224	6.57418	6.18949	6.34362	6.28045	6.48629	6.31211	6.18785	6.37886	6.19576	6.28141	6.39894	6.25284	6.2854	5.96757	6.3091	6.38797
GUF1	222770_s_at	8.74323	8.62195	9.02413	9.11868	8.78196	8.86385	9.21907	8.6164	9.03034	9.35746	9.1708	8.87054	9.09908	9.03603	9.2116	9.17551	9.27632	9.14394	8.98696	9.30296	8.98024	8.4703	8.77174	9.10185	8.4952	9.01036	8.75527	8.66254	8.87273	8.72349	8.97081	9.01442	8.82135	9.0373	8.71098	9.17145	9.07515	8.83841	8.6011	8.89333	8.88225	8.94011	8.90577	8.97547	9.48719	8.43974	9.05136	9.06174
ACSBG1	206465_at	7.61982	7.02713	6.61159	6.41691	7.7251	6.30157	7.8067	6.80868	6.45912	6.82185	6.9651	7.34188	7.06315	7.30986	6.41494	5.81369	7.01627	6.46993	6.84402	8.43249	7.21015	7.87624	6.89666	6.52203	6.5441	7.93288	7.48863	6.89423	7.36028	7.0283	6.99179	6.2819	7.14447	7.20058	7.44096	7.56602	7.47045	7.9735	7.35954	6.52268	7.50267	5.75851	6.83723	6.95987	7.00462	6.62996	6.38119	6.54918
BORA	214194_at	8.13149	8.08179	8.36101	8.25185	8.5619	8.76621	8.60476	8.23582	8.95612	8.67359	8.11117	8.23582	8.32444	8.94414	8.13409	8.46822	8.17536	8.12589	8.38165	7.72504	8.38087	8.35479	8.12037	8.42292	8.35958	8.49011	8.02224	8.56616	8.056	8.24886	8.43116	8.56351	8.11319	8.21408	8.05919	8.5143	7.54945	8.53388	8.31466	8.3447	8.54386	8.27236	8.712	8.6167	8.27053	8.20002	8.25383	8.19172
ENPP7	238245_at	7.04685	7.19447	6.91177	7.27595	7.30283	6.95676	7.36634	7.33081	6.90354	7.4753	7.3794	7.5476	7.06895	7.28859	7.56135	7.40255	7.24121	7.45923	7.20871	7.52672	6.88478	7.18748	6.84715	7.67478	7.2393	7.15166	7.16283	6.74846	7.08365	6.92663	7.04785	7.12823	7.02242	6.88098	7.14516	7.14171	7.37754	7.41814	7.09966	7.22836	6.7877	6.90059	7.19868	7.80386	7.01926	6.7706	7.03595	7.67707
CLK1	214683_s_at	11.1228	10.5996	11.009	11.1728	11.3346	11.5425	10.4104	10.6095	11.6985	11.3142	11.2895	10.7529	10.8519	11.6217	10.7955	10.7907	11.07	10.4879	10.9275	10.6396	11.4609	11.3203	11.0219	11.0138	11.5495	11.0135	10.7683	11.1683	10.8623	11.0474	11.1316	11.2568	10.5695	11.1199	11.0165	11.1748	10.8214	11.4362	11.159	11.2715	11.5935	11.1116	11.1744	11.5456	10.3693	10.7979	10.2916	10.6959
MBD4	209579_s_at	10.4459	10.5082	10.6819	10.8878	10.6977	10.8531	10.5421	10.6458	10.3807	10.5649	10.6872	10.2503	10.7971	10.5924	10.5438	10.5157	10.5941	10.921	10.6845	10.8611	10.8552	10.6556	10.6636	10.3333	10.8716	10.3356	10.5254	10.7244	10.9118	10.737	10.3353	10.7022	10.5571	10.6624	10.5903	10.6937	10.6545	10.7706	10.7457	10.7583	10.7606	10.5588	10.5899	10.4203	10.5416	10.5036	10.6076	10.6798
RRM2	209773_s_at	8.2632	8.49429	8.43291	9.06756	9.73704	9.74912	9.07381	7.5644	10.5871	10.0603	7.9445	8.47646	8.24606	7.9327	7.08489	8.20692	8.22336	7.77242	7.44255	8.76167	7.89641	7.9512	8.74441	7.58523	8.10362	7.48764	7.6481	7.67268	10.1888	8.94462	7.14354	7.35037	8.17167	7.86271	7.56969	8.18306	8.40048	8.62419	8.22216	8.30926	8.42963	8.57722	8.67333	7.8379	8.11983	9.41412	8.51503	8.25181
MADD	210252_s_at	10.5001	10.5072	10.0845	10.3589	10.2327	9.95218	10.5604	10.411	9.93488	10.0546	10.2315	10.4511	10.3106	10.0496	10.4199	10.4394	10.355	10.4437	10.2543	10.2629	9.80781	10.1677	10.1341	10.2914	10.031	10.1366	10.4543	10.4511	10.0844	9.96595	10.2311	10.2656	10.3902	10.4157	10.5242	10.196	10.4909	9.99652	10.0264	10.2286	9.92565	10.1535	10.2745	10.119	10.327	10.3475	10.7461	10.3554
RPL34-AS1	1563581_at	4.70339	4.53803	4.55933	4.58646	4.06037	4.58508	4.34162	4.5369	4.37274	4.5543	4.53113	4.55933	4.9083	4.42442	4.56155	4.56707	4.62372	4.59105	4.55519	4.73815	4.43041	4.63049	4.48726	4.59067	4.51743	4.56256	4.90673	4.63172	4.53304	4.58725	4.56243	4.51746	4.52346	4.51982	4.46469	4.4882	4.53208	4.37891	4.52729	4.52027	4.53263	4.36535	4.49693	4.47261	4.34484	4.42122	4.49011	4.70582
SSTR3	214491_at	7.46553	7.58005	7.12982	7.46117	7.74897	7.25026	7.50547	7.68235	7.11296	7.6148	7.44111	7.64874	7.27565	7.42766	7.65515	7.58201	7.38135	7.65293	7.32116	7.69677	7.37722	7.55665	7.25449	7.65343	7.37671	7.46864	7.64377	7.28303	7.35676	7.37241	7.19457	7.39145	7.48796	7.31605	7.69305	7.2449	7.78172	7.53178	7.42144	7.40532	7.34643	7.27979	7.45429	7.38835	7.43276	7.22131	7.28876	7.66116
AK098783	1564295_at	5.40661	5.57112	5.34933	5.28458	5.54692	5.56698	5.48737	5.43638	5.61622	5.54678	5.48347	5.65	5.48191	5.35019	5.48865	5.48935	5.52649	5.31474	5.69209	5.60957	5.57745	5.5457	5.42827	5.45744	5.41259	5.4515	5.44196	5.37754	5.71796	5.41429	5.39871	5.34644	5.56974	5.41254	5.66412	5.45479	5.35115	5.31549	5.45491	5.5582	5.39699	5.47653	5.38086	5.45382	5.54244	5.37741	5.42556	5.46805
DTNB	215565_at	4.69319	5.00982	5.58231	6.10589	6.02375	6.96376	5.76624	5.17446	7.4678	7.16742	5.1659	4.98217	5.17768	5.42302	5.39292	4.99842	5.19463	5.81304	5.8115	5.13022	5.31998	5.34241	5.47117	4.7283	5.73126	5.04371	5.0851	5.30379	5.38521	6.38097	5.99026	5.10475	4.88195	5.36103	5.11203	5.37927	5.08044	6.41015	5.93105	4.91312	5.93449	5.71802	4.94825	6.12226	5.28559	5.76209	5.2606	5.72377
FBXO40	220164_s_at	5.76109	5.34809	5.36236	5.62096	5.7443	5.57992	5.30563	5.28348	5.11593	4.9154	5.68832	5.56723	5.30801	5.00977	5.19738	5.83554	5.30942	4.83689	5.08277	5.44601	5.02588	5.84213	5.84862	5.0272	5.02343	5.62151	6.04667	5.1201	5.64462	5.54777	4.85391	5.1469	5.47524	5.60356	5.83067	5.57487	5.34766	5.30437	5.05583	5.09233	5.20197	5.37701	5.30748	5.0637	5.66968	5.12355	5.47295	5.22877
LOC389332	237450_at	4.28011	4.22871	4.1463	4.31121	4.56575	4.1281	4.22883	4.30271	4.03855	4.30258	4.25586	4.22141	4.10816	4.24745	4.37774	4.46603	4.40083	4.4481	4.27514	4.42666	3.9801	4.35773	4.30575	4.41937	4.04553	4.35484	4.20101	4.257	4.17639	4.30588	4.23174	4.12462	4.27141	4.10704	4.33018	4.38096	4.29105	4.3736	4.17595	4.20584	4.11808	4.24547	4.21841	4.29985	4.01733	3.95923	4.29378	4.37946
NAT16	1564658_at	6.20654	6.2159	6.12304	6.40877	6.24342	6.06465	6.24475	6.16343	6.17732	6.51449	6.68427	6.2991	6.02804	6.20613	6.53858	6.46354	6.30574	6.42718	6.3044	6.42521	6.12428	6.40597	6.30749	6.58781	6.42091	6.32479	6.37466	6.38191	6.36727	6.30026	6.16297	6.26523	6.37366	6.27445	6.39701	6.22301	6.40857	6.40526	6.37773	6.31974	6.28275	6.36079	6.2272	6.04805	6.3028	6.04852	6.21538	6.36515
IFT27	213784_at	7.51692	8.28873	7.62842	7.9698	7.51613	7.69973	7.59571	7.85815	8.04077	8.11824	7.68821	8.12717	8.27153	7.56093	7.83248	7.34823	7.32919	8.40299	7.36251	7.92321	7.35477	8.01863	8.12145	7.9627	7.36529	7.8359	8.0488	7.88821	8.36939	8.09569	8.21322	7.8963	7.8518	8.11425	7.91299	7.6716	7.49042	8.25394	7.86088	8.02629	7.80891	7.81512	7.93163	7.88846	7.88895	8.08741	8.17735	8.13864
MRPL16	217980_s_at	9.7827	9.77661	9.8128	10.0068	9.95291	9.82752	10.011	9.79192	10.0193	9.99763	9.69915	10.0039	10.3044	9.81023	9.79103	9.85845	9.76473	9.9694	10.0121	9.79759	9.89233	9.85578	10.0274	9.89421	9.95369	9.87469	9.80345	10.0296	10.0661	9.85501	9.92632	10.0125	9.92083	9.93954	9.86127	9.88361	9.8271	9.8796	9.74131	9.96574	9.77895	9.98999	9.94407	9.87626	9.89647	10.174	10.1764	10.0501
DCN	209335_at	3.15099	3.05801	3.08107	3.06518	3.37272	3.23065	3.05123	3.28048	3.14569	4.31409	3.04846	3.15862	3.0558	3.149	3.12275	3.15893	3.05621	3.19159	3.19687	3.12175	3.2279	3.18288	3.06469	3.23824	3.12199	3.13763	3.10592	3.15346	3.39852	3.06964	3.2047	3.05932	3.21354	3.20091	3.31945	3.11863	3.07598	3.09176	3.22375	3.10199	3.3342	3.16627	3.10725	3.28387	3.15623	3.09551	3.2369	3.27545
ADAT3	1553968_a_at	6.63973	7.165	6.96673	6.98705	7.13151	6.91693	7.13675	7.18048	6.69455	7.47026	6.79494	7.24111	7.23915	6.96596	7.09888	7.14042	7.08749	7.73817	7.18414	7.12233	7.04632	6.76803	6.87375	7.18527	6.86168	7.45953	7.13519	6.97728	6.91322	6.85688	7.06481	7.01509	6.61735	6.91584	7.15822	7.05891	6.93112	6.92868	6.94954	7.08169	6.92392	6.95387	6.94098	7.03387	7.00924	6.91656	7.34879	7.2913
CAMK2N2	230706_s_at	3.91904	4.33808	4.32183	4.60835	4.38675	3.93093	4.34126	4.34713	3.77983	4.16669	4.64921	4.40373	4.21878	4.44259	4.36186	4.8058	4.3651	4.4575	4.51167	4.42623	3.92995	4.29414	4.35306	4.30519	3.85297	4.2831	3.94028	4.60083	4.00817	3.94462	4.26646	4.06175	4.02385	4.06175	4.02956	4.08239	4.36492	4.54001	4.29055	4.11646	4.05904	4.01816	4.2511	4.30076	4.23455	4.28522	4.26264	4.13479
CDC16	209659_s_at	11.1184	10.997	10.7911	10.7553	10.7352	10.6069	11.2198	10.8667	11.0919	11.0494	10.9602	11.0201	11.4072	10.9914	10.978	11.147	11.3048	11.3025	11.1127	10.9521	10.9351	10.6114	10.968	10.8591	10.8725	11.2669	10.8315	10.8211	10.6664	10.7334	11.2513	10.8904	10.7371	10.9029	10.7473	10.8673	11.3218	11.1068	10.466	10.9074	11.1127	10.8077	11.0069	11.0111	11.3122	10.8772	10.7958	11.1567
LOC100505761	214857_at	10.2579	10.2048	10.2736	10.2826	10.175	9.85742	10.5771	10.5796	10.1436	10.7704	10.175	10.6125	10.3687	10.4029	10.4665	10.1768	10.2593	10.918	10.1088	10.3149	9.99359	10.0923	10.1643	10.4449	10.5268	10.0036	10.4021	10.5315	10.1528	10.3078	10.7024	10.7579	10.2896	10.626	10.5021	10.2472	10.0012	10.5601	10.1749	10.1507	10.2646	10.0067	10.4578	10.3388	10.2592	10.5249	10.2517	10.3383
CCDC96	238682_at	5.71753	6.03578	5.41646	5.63293	5.33718	5.53268	6.04726	5.32226	5.42886	5.61149	5.57626	5.73945	6.20878	5.30125	5.70552	5.80141	5.97894	5.59439	6.23802	5.78272	5.53193	5.79268	5.809	5.65437	5.54127	6.08628	5.74518	5.64198	5.89627	5.87136	5.8442	5.94897	5.48308	5.68689	5.82967	5.39331	5.88801	5.27282	5.69651	5.3898	5.83714	5.67937	5.23547	5.64375	5.31377	5.44475	5.68958	5.58039
CNOT8	202164_s_at	10.2839	9.76876	10.2564	10.1168	10.244	10.6656	9.92614	10.2107	10.7888	10.0885	10.4357	10.1886	9.7581	10.5627	10.1073	10.1417	10.2241	9.56932	10.4759	9.93156	10.5518	10.2858	10.3118	10.386	10.3659	9.94646	9.91907	10.4671	10.1014	10.234	10.2583	10.3556	10.0225	10.2952	10.1292	10.2929	10.1193	10.2935	10.3333	10.4021	10.6384	10.4632	10.3466	10.2105	9.84998	10.1782	10.0478	9.99507
MCOLN2	230110_at	9.08697	9.30533	9.1831	9.24717	8.43103	8.5984	9.45063	9.1457	9.28769	9.46722	9.88168	9.72149	9.205	9.96076	8.90895	9.03704	9.6165	9.80454	9.477	8.9145	8.87209	8.88225	9.19892	8.75365	9.59267	9.50713	9.35627	9.51317	8.94734	8.67604	9.16919	9.32405	9.34965	9.25147	9.08578	9.03634	9.27226	8.42134	8.43998	9.4245	9.38006	8.62573	8.7688	9.50483	9.71294	9.59305	8.90289	9.65784
SDC4	202071_at	8.62057	7.66047	7.42784	7.53448	8.42663	7.82631	8.28464	7.82567	7.604	7.27241	7.92079	7.979	7.53363	8.4273	7.90036	7.31171	7.97915	7.58912	7.71667	7.8221	7.8982	8.47756	7.73961	7.68127	7.6735	8.74572	8.94116	7.90749	8.08162	8.06441	7.51272	7.91448	8.10483	8.65384	8.4151	7.63334	7.69976	8.19348	7.66574	7.9089	7.88195	8.10997	7.1006	8.21001	7.88586	7.87436	7.75499	7.74646
AX747140	1557124_at	6.05841	6.06496	6.11959	5.8114	5.8337	6.10248	6.25088	5.90468	6.15786	6.12015	6.02046	6.22873	5.64926	5.91181	6.36024	6.00924	6.46408	6.04823	5.90314	6.19317	6.00871	6.19594	6.12916	6.26827	6.12197	6.09336	6.13661	6.04514	5.99357	6.1859	5.97556	6.1859	6.07269	5.93841	6.26824	5.97898	6.08029	6.05982	6.07992	6.08526	6.07244	6.19471	6.07211	6.3708	6.20445	5.77819	5.7261	5.97471
TMEM74B	219958_at	5.72883	5.81694	5.89006	5.72919	5.76146	5.79805	5.81247	5.57784	5.36175	5.66524	5.70081	5.84546	5.87566	5.60441	6.02948	5.85996	5.94894	5.85798	5.67438	5.77777	5.85083	5.98987	5.70726	5.76081	5.76134	5.88378	5.72002	5.78025	5.66113	5.67995	5.58297	5.66009	5.75117	5.75499	5.91102	5.82649	5.90531	5.86956	5.83955	5.89479	5.65191	5.59772	5.56331	5.71271	5.60855	5.99391	5.97309	6.1193
ZBTB1	213376_at	7.2011	7.57678	7.342	7.13898	7.63185	7.91129	7.37297	7.35051	8.43163	7.33726	8.02874	7.46222	7.72229	7.6408	7.22607	7.33201	7.75098	7.92722	7.50625	8.07137	8.2016	7.42584	7.76425	7.19673	8.24537	7.37144	6.48741	7.92537	7.31208	7.56783	7.96023	7.28624	6.63154	7.6217	7.31679	7.98616	7.3831	7.92537	7.87251	7.89771	8.42352	8.12133	7.51936	8.08686	7.54376	7.52527	7.27709	6.95039
[truncated: 12,279 more rows]
[truncated: 37 more columns]
