# Supplementary material for: A computational framework for predicting obesity risk based on optimizing and integrating genetic risk score and gene expression profiles
Source: PLoS One. 2018 May 24;13(5):e0197843. doi: 10.1371/journal.pone.0197843 (PMC5993110; doi:10.1371/journal.pone.0197843)
Supplement: S3 Dataset — (XLSX) [file pone.0197843.s004.xlsx]

## Sheet: Sheet1
Participant ID	BMI	E1	E2	E3	E4	E5	E6	G
8	22.5087	11.3097	9.99355	8.45204	7.48866	6.57967	5.02098	1.09091
11	22.5355	11.52	10.477	8.02679	7.51018	7.56503	5.05018	0.454545
13	20.0277	11.5553	10.0064	8.20626	5.0914	7.18287	5.33868	0.5
16	27.3037	11.5415	10.2881	8.04025	4.75724	7.20911	5.12032	0.8
22	23.091	11.841	11.1367	8.3461	4.94564	6.53108	4.81069	0.909091
24	25.4759	11.0829	10.434	8.15123	8.36868	6.19291	5.02122	0.727273
25	25.8284	11.5092	10.3831	8.45351	7.63935	6.44234	4.99468	0.909091
29	19.9644	11.4638	10.2799	8.32868	4.94614	6.49409	5.17346	0.727273
32	21.1473	11.5716	10.4026	8.05158	5.02396	5.51876	4.98431	0.636364
35	24.8833	11.6174	10.9738	8.4483	8.23887	6.10179	4.97747	0.545455
36	25.5815	11.2836	9.90765	8.21741	4.68263	6.55598	5.00382	0.454545
37	20.5426	11.7539	10.5448	8.19592	7.49638	6.60015	4.66924	0.363636
38	35.0763	11.4701	10.5213	8.14863	5.18328	5.00744	5.38277	1.18182
39	18.8246	11.5384	10.425	8.28344	4.91116	5.27938	5.08006	0.545455
40	43.2216	11.384	10.578	8.36578	5.07032	5.49455	5.25869	0.8
41	25.3964	10.9437	10.3807	8.52445	4.83254	6.43424	4.8756	0.454545
45	25.8056	11.4121	10.7781	8.61579	6.43295	7.0784	5.13248	0.909091
46	20.185	11.7481	10.6508	8.28772	4.88187	8.06385	5.26631	0.545455
47	26.5768	11.5479	10.4957	7.53118	5.08772	6.97844	5.2721	0.818182
49	23.2222	11.5406	10.4122	8.72896	4.89591	6.46995	5.24539	0.909091
52	24.7844	11.6292	10.5114	8.42006	5.35046	6.31527	5.18845	0.636364
55	21.2332	11.7302	9.91552	8.68402	8.13794	6.77958	5.26428	0.545455
56	37.8406	11.242	10.9726	7.7617	5.03062	5.28076	5.40291	0.818182
72	33.7365	11.6112	10.1177	7.88141	4.63279	5.80694	5.17209	0.909091
1	28.2502	11.6754	10.3952	8.07495	7.24243	6.4891	4.83002	0.555556
4	20.2299	11.498	10.342	8.41456	7.41395	8.02225	5.15282	0.545455
5	23.2757	11.6813	10.5565	8.368	4.81723	6.83422	5.09929	0.818182
9	31.3736	11.6159	10.5012	8.13098	4.6817	6.53144	5.0827	0.818182
12	23.8095	11.6144	10.4323	8.58765	7.62485	6.35142	4.96958	0.636364
14	23.4564	11.4568	10.4788	8.37194	7.43914	6.6436	5.01187	0.727273
15	23.2544	11.6088	10.7455	8.6831	7.31354	6.04264	5.06424	0.636364
18	36.6098	11.1302	10.9941	8.15876	4.89496	6.863	5.15485	0.727273
20	18.9805	11.6725	10.3331	8.04554	5.11175	6.28417	5.01223	0.545455
21	25.0313	11.7351	10.2493	8.16042	8.08001	7.51499	5.08643	0.727273
26	21.7745	11.7122	10.4821	8.53816	4.67347	6.43441	4.82436	0.727273
28	21.9034	11.5979	10.4471	8.33912	8.12207	7.30837	4.84038	0.636364
31	18.6452	11.599	10.4597	8.4213	6.90639	6.56335	4.83084	0.727273
33	23.6455	11.5271	11.0268	8.25794	7.42641	6.15928	5.0998	0.727273
34	33.0448	11.2445	10.1566	8.62769	4.99973	6.45283	5.24451	0.818182
42	20.4939	11.5209	10.1664	8.75148	6.06055	6.70302	4.92063	0.454545
51	21.082	11.5468	9.92572	8.4515	5.5531	6.87659	5.10716	0.545455
54	30.513	11.4676	10.2762	8.304	5.06219	6.66263	5.28797	0.4
57	23.259	11.602	10.6522	8.22506	4.98827	6.41443	5.2433	0.7
58	20.609	11.7637	10.2512	8.65006	5.10734	7.4446	4.90482	0.545455
61	28.5118	11.506	10.3259	8.51183	4.79719	6.00773	5.09636	0.909091
63	25.9028	11.7904	9.88026	8.41902	5.10604	5.46637	5.03794	0.727273
65	21.7851	11.7325	9.94527	8.89681	8.11064	5.59054	5.0027	0.727273
66	25.0696	11.6771	11.2564	8.42148	4.76765	6.53577	5.16092	0.818182
67	32.2709	11.4475	10.5274	8.17768	5.00971	5.1073	4.97185	0.818182
68	25.596	11.5807	10.3851	7.785	5.80135	7.13259	5.36459	0.818182
69	24.2308	11.6956	10.2933	8.56823	6.27864	5.35775	5.46084	0.727273
70	30.7372	11.4985	10.3296	7.17941	7.54478	6.60152	5.05416	0.636364
71	35.2533	11.4335	10.6547	8.23255	4.76027	6.105	5.37539	0.818182
74	41.3068	11.0113	11.763	8.12753	5.11264	5.48223	5.0284	1
75	26.3912	11.5813	10.027	8.38954	5.16196	7.34833	5.16846	0.727273
76	21.2094	11.536	10.336	8.52587	7.65942	6.84437	5.04015	0.636364
77	23.6378	11.3843	11.1909	8.39231	8.68916	5.76219	5.09232	0.818182
78	21.0333	11.3031	9.46236	8.19092	7.62009	6.5061	4.94286	0.727273
79	25.243	11.5728	11.3369	8.37661	4.75583	6.50116	4.91562	0.636364
81	25.002	11.5451	10.1621	8.3018	7.34378	6.95374	5.12541	0.727273
82	23.578	11.628	10.3113	8.73182	5.26856	7.30248	5.37572	0.636364
83	27.8126	11.3231	10.3176	8.45203	4.95675	4.80221	5.19477	0.818182
84	35.3505	11.5764	10.8617	8.31336	4.96634	5.28647	4.91589	0.8
85	30.648	11.4514	10.204	8.01925	5.51933	6.49681	5.14449	0.545455
86	32.2694	11.6182	10.4412	7.82046	5.0217	7.0887	5.12601	0.909091
87	22.0377	11.5666	10.3713	8.08507	5.97741	7.11214	5.40405	0.7
88	20.7813	11.4636	10.1561	7.93664	7.98398	7.18548	5.33344	0.545455
89	19.9251	11.6026	9.54844	8.59652	4.95857	5.58467	4.95466	0.636364
90	31.9058	11.5271	11.3949	8.4955	5.05231	5.7407	5.0228	0.636364
92	41.2758	11.4598	11.1398	8.1418	4.84708	6.4306	5.37212	0.909091
95	35.7306	11.2312	11.1851	7.73237	5.04339	6.18974	5.1151	0.909091
96	46.6645	11.4092	10.7134	7.72791	5.20622	6.0581	5.42507	0.909091
97	28.0464	11.6603	10.3681	8.56956	4.8361	5.62983	4.97867	0.636364
98	23.8945	11.4162	10.4311	8.15534	7.45766	5.88235	5.07784	0.636364
99	23.9092	11.5462	9.76689	8.57816	7.39636	5.73365	5.19242	0.636364
